# Supplementary material for: Integration of gene expression data with prior knowledge for network analysis and validation
Source: BMC Res Notes. 2011 Nov 28;4:520. doi: 10.1186/1756-0500-4-520 (PMC3298547; doi:10.1186/1756-0500-4-520)
Supplement: Additional file 1 — Data collection (compressed). This zip-file contains the networks and the background data. Further information is given in a README file. The TRANSPATH derived signaling network's adjacency list is excluded due to license agreements. [file 1756-0500-4-520-S1.ZIP]

Archive with 22 entries (15 files):
- Data/Background_data/
- Data/Background_data/U_new_kegg_mapped_rowsums.txt
- Data/Background_data/U_new_rowsums_mapped.txt
- Data/Background_data/Unew_normalized_rows_mappable.txt
- Data/Metabolic_networks/
- Data/Metabolic_networks/Breast_cancer_filtered/
- Data/Metabolic_networks/Breast_cancer_filtered/1xtd_edge_list.txt
- Data/Metabolic_networks/Breast_cancer_filtered/1xtd_vertex_set.txt
- Data/Metabolic_networks/Breast_cancer_filtered/strict_edge_list.txt
- Data/Metabolic_networks/Breast_cancer_filtered/strict_vertex_set.txt
- Data/Metabolic_networks/Reference_network/
- Data/Metabolic_networks/Reference_network/ID2Names.txt
- Data/Metabolic_networks/Reference_network/Reference_network.txt
- Data/README
- Data/Signaling_networks/
- Data/Signaling_networks/Breast_cancer_filtered/
- Data/Signaling_networks/Breast_cancer_filtered/1xtd_egde_list.txt
- Data/Signaling_networks/Breast_cancer_filtered/1xtd_vertex_set.txt
- Data/Signaling_networks/Breast_cancer_filtered/strict_edge_list.txt
- Data/Signaling_networks/Breast_cancer_filtered/strict_vertex_set.txt
- Data/Signaling_networks/Reference_network/
- Data/Signaling_networks/Reference_network/ID2names.txt
