# Supplementary material for: Integration of gene expression data with prior knowledge for network analysis and validation
Source: BMC Res Notes. 2011 Nov 28;4:520. doi: 10.1186/1756-0500-4-520 (PMC3298547; doi:10.1186/1756-0500-4-520)
Supplement: Additional file 1 — Data collection (compressed). This zip-file contains the networks and the background data. Further information is given in a README file. The TRANSPATH derived signaling network's adjacency list is excluded due to license agreements. [file 1756-0500-4-520-S1.ZIP › Data/Background_data/U_new_kegg_mapped_rowsums.txt]

1042137	2322.34644
2240505	9130.27842261905
1407024	7741.82418699187
279138	2588.80235849057
1424907	2359.454
2178412	25925.4675
777673	29206.4778571429
1140587	13724.08
2190592	39271.3775
1341718	4264.39273584906
1757119	516402.0665
2163943	9775.54166666667
2223786	44444.17
167126	77151.042
1971541	29132.605
950043	7016.50875
912157	13722.81
1383668	7124.58051948052
252154	49722.393125
1108057	30967.649
1773715	27715.515
1890362	13075.225
2134130	14100.4575
1317779	3977.79125
2034663	57227.1466666667
858215	12566.0039473684
268872	5890.895
284659	24624.831
2147444	5223.24666666667
2154562	5223.24666666667
250885	14295.8441666667
391807	6634.885
236468	52904.3079166667
1117984	37540.67
1382213	39144.9983333333
2066795	39144.9983333333
2078332	39144.9983333333
1477333	6113.73666666667
438740	7753.95
1279399	1621.49875
1815954	95571.4764285714
1344907	13863.7916666667
185961	41678.5533333333
357770	5782.078
2194921	35177.67
699059	12219.31
1780370	4490.225
2258879	4490.225
181598	7841.18916666667
953617	17900.23625
1015994	6847.1125
406340	10096.9742857143
197386	7486.605
776432	18450.82
771671	22697.5933333333
1864053	16592.3258333333
194945	10061
1807839	6540.5075
479853	24953.4443421053
1047294	3664.50247440273
1001303	21776.7
1260203	35887.515
2180629	4118.9225
546383	6319.35333333333
150705	61101.685
848040	5626.4575
848865	5626.4575
364117	2414.7525
2160408	561.9025
161832	17324.265
208230	17324.265
219571	1835.845
2253501	10348.2425
338700	7951.64583333333
246832	20446.2383333333
2130595	9439.74
300368	8086.19125
773633	2901.54833333333
193653	9696.22071428572
853738	21923.83
130997	5510.7875
1626849	1467.725
1447334	2758.4725
1416296	2872.139
921682	40104.6
329693	18673.555
349819	18673.555
2137761	8777.78
1394364	6531.93142857143
168705	1502.2675
1045298	3908.0435106383
2208853	3732.18583333333
777195	894.9525
809096	3559.37
601859	3998.3675
1672522	2659.6775
804070	3604.40857142857
455583	8959.84
1645366	8959.84
1456482	8032.33
384762	4862.3875
1195428	8285.2421875
1301355	12630.34875
1304244	26168.7475
1310286	10388.5240909091
1305163	5711.606
1433544	5711.606
797392	3882.4975
803900	4377.68333333333
808907	3971.785
147128	13616.2325
146172	10248.56
978576	9725.3
1175900	9725.3
1070607	1307.75714285714
727821	10770.655
2075958	8026.945
797938	958.689285714286
798117	1231.7825
847387	8146.86
1481194	27883.17
1076102	1689.685
2174620	4892.02
868689	9528.245
1076990	2718.98388888889
1963973	9191.61
455773	3652.2425
2167809	1350.807
1067450	3938.095
343739	3096.99
789212	3292.26
798129	2370.21
384861	7198.776
464622	17948.5
577549	23097.6475
835903	3480.5375
2110834	2797.86666666667
1070932	1656.20181818182
1766669	12489.453
1621731	4791.14375
200525	3704.55
732682	2051.615
1318181	3626.76222222222
465366	5554.495
2286305	5554.495
276114	7234.4275
869153	2575.3525
605239	1252.32
366280	1643.32333333333
284174	10258.3
973642	1710.935
420866	5121.58
1647250	4645.455
1809532	2586.125
2150772	8035.11
126142	788.98
1077827	4492.22095238095
1431871	10081.49875
389104	4469.5575
950825	2078.67
1406902	2078.67
1220355	2711.76555555556
2053876	1243.48
426125	2847.115
2006438	662.375
1073124	1778.83020833333
462142	4222.6325
180945	2434.1275
1069914	12448.6225
1131821	4069.88555555556
605670	9843.8575
1070239	767.878571428571
1425383	7414.325
1452285	8351.86
1294172	3256.655
2282827	771.205
995017	10027.95
807490	10582.34
1076791	7364.38833333333
1786045	905.988333333333
655112	817.15
2309529	817.15
922323	1404.3
2333883	711.885
268367	4100.545
2062659	7995.5425
1573236	5946.19
1066809	6643.8075
1842984	6704.335
1296216	3593.675
1420206	2359.7175
1416575	5373.71
878321	4802.54666666667
1441459	1361.825
1455914	4708.68
793969	2203.02785714286
1792527	5776.2625
840860	18541.085
1767144	9063.605
1490232	9396.41
2251127	2552.77666666667
2216236	3748.305
1455783	1502.0925
2239404	629.095
2107013	1784.195
670188	1270.79
1396722	5681.18
1793394	627.655
1919680	9828.815
1876675	6413.635
899600	4176.38
981482	3017.22666666667
1181740	6412.635
1293875	5968.93
785428	1379.305
1982509	3853.7425
1578881	4499.46166666667
662205	13871.3825
1159513	1955.885
349849	3976.10083333333
785778	5743.0925
2079960	953.67
847973	7201.94
837986	9826.69
983566	3085.8175
834985	1882.35
789361	4757.045
1040222	3834.77
268140	3380.405
152210	1725.425
951233	2437.23055555556
1147220	4698.3125
2270044	10183.705
1404580	1506.27208333333
784415	1667.32166666667
738260	61322.7033333333
132681	1414.79
430454	925.875
1074378	1171.79173913043
1128224	1859.07
1282772	5180.535
1314819	7869.4625
1927912	2076.095
447094	7386.70166666667
1518143	3340.37
801606	5773.54
1452563	5773.54
931019	2201.54625
336741	1955.0475
1292891	14026.985
714609	4581.97083333333
1314940	3992.03666666667
286935	2874.72166666667
2253126	615.5175
1431987	6855.71
418188	1139.268
573945	1229.655
596882	715.85
1422265	3534.06555555556
1345348	1867.6475
453612	2026.5375
958313	2182.8725
1976215	1931.44785714286
1969900	884.74
847593	2091.513
1432105	962.53125
582292	2552.06
551637	1135.075
241250	2846.245
956326	5532.46
1981842	2696.13045454545
2330063	1848.67833333333
966178	2147.21642857143
132236	937.6675
1075363	2592.86473684211
1412372	2786.2675
1618116	1616.14166666667
1849335	4457.4575
272296	4422.495
806171	3235.075
2183941	7116.50333333333
597418	555.775
444738	3668.3375
825077	1809.94
1417005	1904.72875
996366	1203.085
551367	518.705
1293316	1569.8275
632554	1123.91375
973281	2840.83
132483	1904.0925
151059	7876.70642857143
384699	7876.70642857143
259636	2620.4
1573181	1596.20333333333
402285	3049.39
525645	1385.9375
991840	3867.87666666667
1040544	2340.685
1191195	699.96375
1161610	651.7775
1344369	1643.945
1629941	7581.87
405893	780.075
336858	8039.97
1076832	586.36
641273	2213.16
960052	1264.6675
283087	4552.165
1583021	740.75
1455827	1574.1525
1013559	591.761666666667
1767889	2203.395
1068711	3651.47657894737
1455709	2302.195
727887	728.7725
1432513	392.09
263164	3399.765
2323297	1079.685
966379	2414.98
132340	9743.9575
2059147	9743.9575
1066575	1712.71142857143
1416914	928.157
695932	2733.705
765883	5305.53
1961249	2993.935
2060571	15196.5575
1641000	3635.865
1375840	2000.80833333333
430245	676.735
2187225	21579.1975
286311	3061.8375
206747	6363.132
447610	1556.045
836754	2259.9675
1905668	1160.2325
807077	6321.365
2282743	4051.7125
830604	598.747
208273	1485.05166666667
1345443	17553.72
1014801	2431.165
2003755	2431.165
2306364	17136.335
1402119	3128.4775
1874530	1496.415
1460921	323.988333333333
1674422	572.1425
357315	1582.7475
1425337	1375.73
1436466	2543.475
1178815	609.15
715722	708.6775
987165	2076.8
468239	3039.6775
1672674	3258.495
1772671	1902.2775
278706	846.295
1789088	2608.6825
593705	3439.705
266147	1335.04
703150	13949.58375
1323015	596.1275
142641	3784.9025
868808	951.225
749385	10311.225
1324055	1289.7
1293547	650.645
1256722	23255.515
288104	20099.22
776567	511.255
471467	640.9025
1293430	2041.82
274729	355.49
1420722	906.838
1643066	1121.07
721798	10899
265109	656.795
1166628	824.4175
1293034	440.78
1476657	1693.8775
1950971	1628.82
1185164	1600.74
283258	1902.17
1293224	1002.88833333333
542981	563.955
266451	2179.91166666667
895571	15278.625
741773	11292.16
1605968	1121.54
1135601	6619.42833333333
1605606	454.1675
1430927	679.551666666667
258252	813.275
259802	8839.69
1574223	804.425
941210	384.145
1608144	2563.22
419349	541.635
1967195	1188.7025
806271	503.585
608427	2379.13
1645067	3677.34625
1431785	283.06
1015627	5628.95875
1672182	2365.95083333333
108524	3899.409
1429254	548.771
1432186	668.465
796910	401.385
808969	383.285
284076	593.79
1970336	477.795
788217	914.807142857143
274565	1291.3225
927342	11049.8116666667
930123	11049.8116666667
2014925	396.545
1424646	866.9175
284334	550.135
1958098	861.905
1435471	3740.21
1455772	3740.21
929007	336.585
263072	851.0475
787413	366.745
2065071	167538.0675
1293116	462.28375
604973	6341.2125
593882	2236.12
732381	744.42
459119	1440.51833333333
1378442	3520.49
1452626	769.218
444532	746.975
741715	634.66
935258	712.4675
695823	860.5
287893	492.3
199724	1527.82
1312429	6141.62
1436064	444.05
1460229	444.05
1441004	805.09
1419122	1232.0475
934514	2407.25666666667
935706	2407.25666666667
207077	573.425
343902	4813.07833333333
1785895	653.5
2290963	52126.99
430420	1235.34
322177	371903.182142857
1067280	581.481666666667
756468	1553.327
574021	380.505
1190546	4741.465
658842	538.16
262066	355.015
836312	887.785
749078	1028.61
1451178	406.61
272122	525.63
987248	779.465
2065171	785.2
272357	596.78
282577	3520.70333333333
441414	482.495
593228	899.67
787333	1733.79166666667
312466	1593.815
2273868	428.655
2273979	428.655
2280027	428.655
2294029	428.655
1467753	406.37
472925	534.61
785508	1662.175
1436143	2125.9075
2065331	881.315
2065283	1730.37166666667
286776	6958.6375
1437356	470.5375
1323997	2704.3925
1902590	1053.98
1164144	4446.03875
283909	873.79
968427	955.525
805114	1472.435
150934	13791.31875
868448	33860.0825
762564	38572.61
2141970	32971.475
662353	17128.45
648745	9371.87
1626531	9371.87
1480854	23466.655
610531	13508.5
172724	7967.41
1661619	26750.3083333333
1796929	12977.7183333333
538105	13604.775
464845	33993.45
276422	11975.91
1404836	18856.0975
1661252	3809.705
797796	653.855
143080	6944.065
287946	2991.21333333333
141311	624.425
1170817	6846.04
1480679	981.095
1425286	2255.09
1424852	18043.825
816934	717.1525
1263391	535.315
2016519	4114.565
1416844	2520.015
1654263	2702.305
1280609	8817.655
2332935	3407.945
1933934	6586.985
1621534	1980.9175
1006515	1495.9425
1041355	479.661666666667
637218	4935.192
646303	1818.297
2267114	1818.297
2273994	1818.297
232714	470.4925
264838	578.715
847909	1028.4
127000	734.845
391566	2404.92
959970	8639.16166666667
967918	8639.16166666667
805996	1246.905
298553	1369.605
300338	1369.605
593786	2802.075
252103	13493.64
806074	1670.073125
1178844	2639.32
203717	704.015
1435902	401.77
714950	856.6075
732996	4615.10916666667
468306	682.775
468658	682.775
468697	682.775
847448	788.93
1580272	18214.15875
787253	443.195
1305822	13521.045
970576	341.465
806805	672.9525
177226	1595.88
1461773	24464.6525
2126896	7400.1625
2276828	2198.90833333333
2324789	2198.90833333333
116095	10905.2075
381973	10905.2075
722534	10905.2075
722556	7531.62666666667
725906	10905.2075
745594	10905.2075
1341365	7423.58333333333
1917262	10905.2075
1128767	1865.4125
2215882	10628.2375
259351	3055.56
1886797	1131.35
1263747	3287.015
2049890	6521.145
1266962	1578.72
2301096	2439.845
610689	1284.7
830476	1432.02
1290460	520.385
473559	3236.15
1667423	551.9075
275139	1068.394375
275167	1068.394375
277166	1068.394375
1446403	1330.73
2297471	8715.65
803850	844.941666666667
804049	844.941666666667
283978	11548.235
283024	8524.65
283080	8524.65
286468	17211.875
2206928	644.815
816825	9098.6775
347026	5253.865
2158874	37938.165
1123022	14281.045
1494187	16663.01
228301	11326.4
1418800	7757.335
742423	3039.305
1168671	1075.23
1827179	3563.46
1189572	3351.615
426056	1856.255
894401	5836.92
777422	10226.275
1013130	11067.915
1405587	984.82
2258696	2020.1
1656118	2275.205
1391074	330.14
960408	1200.65
992088	2144.61333333333
2206180	3621.185
1285885	581.105
776661	587.3725
445392	11895.42
1041898	612.94
1660943	1045.01
906132	1545.065
390059	865.935
986289	1487.605
1306661	4397.795
269052	374.43
2294045	581.49
1567517	5322.4
1815640	519.325
789108	2597.195
1293994	1345.635
1794117	609.195
1580873	368.925
967866	1109.345
703868	727.255
963944	479.32
551737	2058.86
1417248	732.025
779066	1502.07
801087	836.825
1794041	2531.68
1293732	3801.315
2221258	4370.59
1619003	525
785576	1768.8475
1968725	498.375
1672410	5375.2725
1293941	908.61
1443245	1111.57
1293790	584.14
168596	3479.52
231545	820.615
225357	986.5025
620848	706.255
695863	646.8
279057	5869.845
1623089	636.97
279098	870.67
1598903	1152.175
651501	1455.56
1959911	1455.56
935920	2322.05
847840	1660.815
961361	7082.255
1789384	782.59
739177	440.975
1838358	730.415
1151409	365.705
582005	461.345
831710	572.39
2043505	1288.225
468743	2950.29
1263849	20854.42
2287568	1967.115
1997821	789.655
1671935	569.44
601394	8164.805
1617012	641.605
784281	1247.575
2112548	2899.16
