# Supplementary material for: Integration of gene expression data with prior knowledge for network analysis and validation
Source: BMC Res Notes. 2011 Nov 28;4:520. doi: 10.1186/1756-0500-4-520 (PMC3298547; doi:10.1186/1756-0500-4-520)
Supplement: Additional file 1 — Data collection (compressed). This zip-file contains the networks and the background data. Further information is given in a README file. The TRANSPATH derived signaling network's adjacency list is excluded due to license agreements. [file 1756-0500-4-520-S1.ZIP › Data/Background_data/U_new_rowsums_mapped.txt]

9000044266	497.845
9000034025	576.46
9000017498	334.465
9000017099	1054.585
9000045488	679.7075
9000017818	1010.795
9000042245	4183.87166666667
9000017209	520.333333333333
9000006031	18933.78
9000035229	8629.19
9000017102	11181.94
9000009966	869.62
9000030956	5661.42625
9000019449	6260.18
9000018839	746.9975
9000022570	4070.005
9000035548	3693.34166666667
9000019512	533.67
9000022420	681.90125
9000079328	4675.4
9000017908	2763.5075
9000023573	8936.885
9000019248	419.68
9000043193	2075.49
9000017323	3597.00166666667
9000016993	674.07
9000016965	3077.385
9000018371	838.64125
9000041910	2755.59
9000012555	3773.2375
9000016672	1298.7875
9000043751	5578.8475
9000019590	2411.88333333333
9000018411	628.335
9000042963	36249.40875
9000019788	2067.855
9000063226	5297.085
9000017564	4185.4625
9000004595	347.4325
9000000145	19987.235
9000017046	521.1375
9000037236	976.78
9000033259	19097.355
9000018338	620.505
9000000212	593.84
9000068632	3779.675
9000033331	506.01
9000017892	7399.82
9000002317	20446.2383333333
9000018435	401.58
9000017781	744.683333333333
9000016994	4709.01
9000000177	30155.6575
9000017442	2216.0875
9000019962	1652.39
9000036808	1205.39666666667
9000017456	4335.4
9000017308	5595.57833333333
9000017759	582.93
9000061931	2623.21875
9000017720	441.25
9000016645	319.22
9000018413	578.315
9000010139	866.605
9000099776	609.205
9000045536	810211.9325
9000020016	1134.7975
9000021849	724.155
9000017063	770.145
9000000021	10290.13375
9000017189	1105.43
9000038399	14096.2425
9000023103	6866.106
9000041787	621.458333333333
9000030924	1394.0875
9000033712	7056.87
9000031100	1134.3225
9000016875	443.485
9000017027	7727.31
9000013604	621.935
9000045289	1687.4925
9000017617	996.77
9000038865	5586.065
9000008301	2683.1575
9000034652	50738.64
9000045521	4901.255
9000017729	598.3225
9000023471	3309.7725
9000017380	18489.455
9000005993	14093.095
9000020856	1521.135
9000009393	9860.48
9000019123	6001.45125
9000017147	2950.975
9000004586	608.42
9000021338	846.87125
9000018949	1431.46
9000022532	809.25
9000042336	418.606666666667
9000033289	3499.275
9000023129	5787.6725
9000044368	5094.4425
9000019579	1229.49
9000000092	4619.53333333333
9000021586	1360.77
9000018866	37555.26
9000018959	4364.515
9000018008	372.59
9000019850	571.9225
9000037486	918.778
9000018975	527.2925
9000000237	934.7
9000021757	20092.3233333333
9000017985	615.815
9000017124	3110.065
9000017193	3773.23833333333
9000000038	10978.13375
9000030898	4322.6925
9000045016	7583.27166666667
9000033371	3119.835
9000018348	428.115
9000017254	2395.15
9000016866	713.9
9000000167	20071.2225
9000017815	397.975
9000067917	687.9975
9000044742	2045.09
9000021614	76221.625
9000016592	97302.3183333333
9000017116	759.575
9000000046	593.125
9000018194	1274.68
9000086393	753.83625
9000036146	26023.22
9000008560	423.705
9000018384	833.005
9000036163	2748.72625
9000017535	294.19
9000016961	1456.26
9000016804	260.84
9000020713	1258.075
9000017000	713.46
9000035559	8487.8825
9000018997	479.46
9000016928	1486.56
9000004272	694.8375
9000017704	2819.425
9000037629	555.465
9000019032	3015.2825
9000042482	89098.3225
9000017013	898.32
9000061568	2259.19
9000007256	13495.765
9000019399	741.005
9000017190	9440.0725
9000000154	2045.64
9000035346	805.291428571429
9000018051	630.805
9000016858	10880.1475
9000005216	609.57
9000035128	897.535
9000019606	9440.78333333333
9000038505	1850.94333333333
9000018343	325.64
9000033824	518.115
9000043679	1258.005
9000037243	911.61
9000017392	7500.29
9000066250	8819.335
9000016837	6533.765
9000007702	5030.52
9000017833	16575.945
9000038060	21801.365
9000017281	753.495
9000004676	1743.4875
9000041507	6729.615
9000017511	4359.2425
9000002521	561.181666666667
9000044566	21287.50375
9000019417	6636.215
9000033344	423.325
9000023652	12298.58
9000017509	6044.475
9000007917	2580.47
9000033422	671.7425
9000020020	741.755
9000018135	537.21
9000000012	8725.805
9000018233	19805.08
9000017957	3014.33
9000045611	40463.145
9000021513	1098.465
9000016912	2077.93833333333
9000017592	908.1925
9000044572	9076.3275
9000018626	436.68
9000018437	410.255
9000016745	1186.40125
9000035107	589.585
9000016628	678.7575
9000034103	2580.04
9000017536	3254.45833333333
9000013120	421.771666666667
9000019001	9823.56
9000031233	1498.235
9000016901	14752.9225
9000009956	310.295
9000042997	695.01
9000018938	1012.21
9000018219	1489.88166666667
9000018058	6580.335
9000000147	581.308333333333
9000019019	1430.08
9000033729	3872.52
9000000210	1122.84
9000044635	396.545
9000000203	387.325
9000018336	1479.08666666667
9000042798	824.125
9000018391	469.865
9000007984	7379.127
9000069198	2632.915
9000041938	3824.4125
9000023227	838.1
9000018439	1000.855
9000017526	13738.355
9000061328	873.79
9000015010	1299.1275
9000044902	3591.095
9000019771	3287.06
9000000099	579.3775
9000018318	15906.24
9000018239	15546.433
9000017286	425.78
9000018111	7027.98833333333
9000017445	387.525
9000017306	1346.09
9000017092	847.31
9000017444	645.268333333333
9000032474	2421.98833333333
9000000126	3186.825
9000018811	24426.15
9000116936	18731.5
9000023397	486.24
9000018992	4173.575
9000018433	450.028333333333
9000017354	46534.486
9000023158	1383.0825
9000018908	3023.415
9000031317	1610.71
9000017152	1749.215
9000017044	620.873333333333
9000017547	330.11
9000000156	17743.995
9000018096	6848.915
9000042941	18419.2716666667
9000018345	1821.91166666667
9000030937	1037.6775
9000021437	1256.52
9000020064	305914.615
9000045430	6634.885
9000017824	1469.348
9000016823	2291.765
9000016963	944.3275
9000019764	620.565
9000066208	970.87
9000043736	2772.84833333333
9000045622	612.395
9000044356	2945.03875
9000016915	2756.6975
9000017873	2078.28
9000066742	2339.1675
9000009092	485.84
9000017616	2206.5
9000016937	773.15
9000017107	1592.5775
9000016945	683.145
9000037159	464.815
9000017615	36555.19
9000000062	1555.825
9000020748	107675.39625
9000019633	8714.205
9000038025	17659.085
9000037429	762.7025
9000017371	7831.035
9000070267	414.375
9000018253	11275.255
9000016903	1607.2125
9000023551	4692.955
9000000094	7804.935
9000017197	1838.835
9000018366	772.8925
9000016647	16525.61
9000018425	420.675
9000060656	12417.82
9000021188	319.69
9000016594	1806.5725
9000019171	4890.575
9000020434	707.705
9000007384	3615.005
9000070005	765.215
9000044134	4948.67
9000018326	855.495
9000004670	6917.655
9000017368	3440.5025
9000018944	2604.985
9000021610	149076.248333333
9000017887	4383.58
9000017432	10392.2475
9000020776	2411.85
9000019030	8281.5425
9000107382	3936.185
9000019940	674.72
9000042976	571.515
9000017007	328.045
9000000106	1519.12375
9000037308	13653.4325
9000000040	1775.9775
9000018306	1444.42
9000017857	3351.74
9000041653	10140.72
9000034058	1053.12125
9000017955	371.915
9000019146	404.78
9000016577	61673.605
9000018946	9589.15
9000018360	680.6
9000018266	10971.67
9000045069	11608
9000018920	6372.7025
9000022131	3159.075
9000016985	59173.78
9000037315	10830.99
9000031062	73605.25
9000017715	475.285
9000019128	10581.15
9000062983	5349.11666666667
9000013122	6429.45833333333
9000100096	3721.21833333333
9000068259	1296.5
9000021200	381.65
9000020783	410.45
9000000029	1633.665
9000019398	595.055
9000089868	6728.225
9000017894	9166.575
9000041780	859.58
9000031358	7158.075
9000017177	4428.35
9000021753	40372.6
9000017935	5964.995
9000017549	54659.4591666667
9000017207	562.633333333333
9000042299	679.08
9000066500	10937.13
9000020894	421.995
9000035132	569.62
9000035007	6318.58875
9000019301	6113.625
9000018409	889.86
9000017553	9734.785
9000016588	613.175
9000067331	3412.115
9000019130	1164.85
9000017030	48538.94
9000020922	1465.36
9000017678	2496.15
9000017352	48910.6066666667
9000043694	1912.7075
9000004597	9468.2975
9000062030	16326.74625
9000037387	988.9075
9000000209	467.62
9000019508	910.965
9000069452	446.52
9000033296	4375.84
9000035120	1499.565
9000000067	300.1125
9000035110	948.676
9000036133	30071.3466666667
9000108588	1919.92
9000059409	11780.315
9000044512	13522.23
9000009818	470.89
9000017756	1391.87
9000019004	1395.49833333333
9000017390	20597.54875
9000034634	2718.905
9000017224	15505.21
9000011483	55127.165
9000065389	2676.61166666667
9000021238	7120.735
9000018427	492.875
9000017840	368.83
9000018858	923.575
9000018375	1132.285
9000017182	2765.87666666667
9000038000	3789.75666666667
9000017585	49299.13
9000045421	3514.7675
9000018076	10064.87
9000000114	1026.28
9000005991	2437.0125
9000034149	839.308333333333
9000016884	13773.16
9000090268	1079.45
9000009958	386.605
9000011271	4568.8375
9000031302	343.481666666667
9000017842	743.295
9000030934	2847.21
9000009411	687.290833333333
9000102220	1870.935
9000042287	653.555
9000021817	533.18
9000018387	291.185
9000017765	1258.84125
9000000080	2725
9000038902	1213.5225
9000017205	888.15125
9000017373	40050.98
9000016854	1041.6
9000031182	22922.685
9000035449	3907.7175
9000017017	390.595
9000019435	3347.365
9000022263	3402.63
9000017214	488.6425
9000017554	15451.91
9000018817	50384.97
9000063328	713.49
9000034874	442.715
9000017012	444.965
9000017383	769.024285714286
9000032470	15239.195
9000039049	699.825
9000000208	489.005
9000016944	707.985
9000042805	3043.52
9000019635	8934.04833333333
9000017875	3426.85
9000036569	564.91
9000021603	12512.9
9000044189	7207.61
9000042208	4417.9425
9000017754	4679.325
9000033338	550.49
9000016953	1555.52
9000017144	521.72
9000035964	872.765
9000017514	2095.42
9000000017	822.335
9000000122	631.56
9000036506	2945.7875
9000018309	688.7
9000031310	1389.28
9000017671	1242.01
9000004387	2290.83333333333
9000033364	178022.32
9000020315	46483.445
9000043607	762.7
9000019602	83214.675
9000019984	2320.4025
9000021948	360.14
9000063755	1198.68
9000044259	25682.1183333333
9000016723	24610.68
9000017659	415.6825
9000020852	1468.96833333333
9000019881	11304.6175
9000018320	400.77
9000000138	10573.11
9000019552	961.95
9000089774	16935.955
9000018394	341.455
9000069047	10258.3
9000044193	1330.09
9000000277	1467.235
9000042919	5605.6875
9000033473	2141.255
9000031204	739.689
9000016946	378.1
9000016899	697.29
9000042929	7253.72
9000038104	14582.535
9000017584	2565.025
9000042838	413.275
9000017304	417.63
9000041899	416.32
9000017679	3861.6475
9000019080	546.288333333333
9000007694	6582.36
9000035957	1909.395
9000042780	53003.54
9000018132	16000.025
9000017822	22945.0933333333
9000011879	814.14
9000043641	5431.46
9000017065	2575.515
9000089750	3380.445
9000000042	262.95
9000000112	3137.625
9000017540	644.38
9000018316	271.21
9000021494	1511.1825
9000043821	63392.365
9000035257	5311.1725
9000034613	168386.85
9000017058	1805.845
9000017038	3185.51666666667
9000021634	375.093333333333
9000018362	317.855
9000032423	11305.045
9000017516	21432.09
9000018153	12353.88
9000017129	740.64
9000017700	2681.3
9000036577	1463.42
9000020759	649.11
9000016959	451.246666666667
9000019595	821.9625
9000017762	1694.9525
9000018397	304.615
9000000279	34777.69
9000000008	4104.72833333333
9000019761	627.475
9000045621	934.65
9000018359	629.095
9000018442	1511.19
9000002186	1469.31875
9000017264	5195.024375
9000019394	732.355
9000017837	14692.325
9000000055	1153.835
9000011134	2180.52666666667
9000007545	318.98
9000017350	3051.33
9000017180	6759.22
9000019433	9267.08
9000017094	1274.5575
9000017112	3073.085
9000017740	2244.16
9000020523	8722.365
9000017525	144875.395
9000019138	81117.41
9000000179	7122.58666666667
9000017496	3567.29625
9000035056	13422.47
9000016904	835.215
9000016916	617.461666666667
9000068551	1572.775
9000020572	10378.61
9000018979	2934.97666666667
9000043150	33122.415
9000016630	9036.105
9000019714	2773.94166666667
9000006875	769.34
9000017091	4892.125
9000023431	48291.205
9000005053	495.715
9000018404	2234.205
9000035993	1107.75
9000032021	13839.7833333333
9000018330	425.4825
9000033616	7433.57
9000016595	5798.4875
9000044746	8981.9
9000017414	21809.7075
9000020088	1525.685
9000036402	395.48
9000033248	2816.05
9000065463	317.54
9000018998	387.705
9000017433	2768.965
9000016602	780.955
9000019974	4030.225
9000045004	575.468333333333
9000035995	570.975
9000018007	420.335
9000031018	18523.14
9000009962	450.7875
9000034214	552.915
9000065337	1251.3675
9000013119	4185.90916666667
9000016688	1659.445
9000035010	1380.0175
9000034047	15131.39625
9000034789	1439.595
9000018429	348.86
9000060913	3658.33
9000031073	3062.75
9000034505	1042.0325
9000016583	1284.73166666667
9000017500	32124.02
9000067040	1166.185
9000042590	76881.095
9000018743	527.81
9000035221	2216.705
9000030921	5807.96
9000017961	938.576666666667
9000000143	13268.7666666667
9000064769	874.981666666667
9000021839	12033.605
9000035571	803.065
9000000071	602.305
9000016981	12181.71
9000068691	10545.9616666667
9000018304	361.085
9000043053	12221.061
9000066427	657.69
9000034651	6446.51666666667
9000018325	489.23
9000017194	1464.1925
9000069921	61623.315
9000036887	3133.0525
9000031249	1988.99
9000018056	3369.95
9000000302	8589.68
9000017458	945.505
9000038659	2817.52
9000045517	6701.67
9000019488	2779.60166666667
9000021803	14066.765
9000018452	2633.455
9000017730	1747.82125
9000007330	1452.205
9000031298	657.063181818182
9000013130	7422.68166666667
9000017388	1397.955
9000018400	485.545
9000019556	6059.205
9000062574	12350.375
9000037181	7539.7975
9000018311	2609.485
9000007822	408.7
9000000206	6003.8575
9000020340	9023.925
9000017588	16930.8633333333
9000032357	1566.1775
9000018943	12460.88
9000119277	6248.7975
9000042937	16931.975
9000036662	3775.47
9000016968	3199.36
9000066441	5287.875
9000019937	266.325
9000089777	9733.805
9000036945	12848.9
9000019041	375.595
9000018423	354.93
9000000146	1019.6475
9000018392	398.525
9000021911	1950.97666666667
9000005611	1500.27
9000021702	2575.02
9000045460	683.805
9000039050	1768.44875
9000038165	3425.53
9000017307	10337.13
9000017871	3198.52
9000017814	1170.13875
9000019331	4581.88
9000003165	57506.945
9000000065	5057.925
9000017053	488.015
9000018378	1224.22
9000016627	20006.71
9000016879	2183.94833333333
9000041642	2044.6375
9000033390	122625.685
9000041944	975.1925
9000018432	1294.895
9000017004	871.43875
9000005766	1278.51
9000017811	2010
9000017315	1109.65
9000017329	1929.82
9000016689	814.13
9000018215	2010.31833333333
9000017318	14316.8
9000067374	5712.55125
9000042338	4642.52
9000017726	405.395
9000043130	164603.695
9000021416	83892.43
9000019821	6183.265
9000045031	162051.18
9000019012	548.205
9000019875	1812.8175
9000017898	795.765
9000000306	8311.2675
9000000308	5019.93
9000020752	2385.82833333333
9000018314	591.213333333333
9000018952	3976.19
9000017723	457.465
9000021706	450.646666666667
9000018453	10310.995
9000016949	435.2075
9000041433	994.79
9000017412	355.98
9000018820	2913.96
9000019353	21183.7766666667
9000043147	9431.91
9000030864	23270.3483333333
9000017208	9232.0375
9000068998	9127.74
9000039018	3302.55
9000038176	1183.585
9000037598	19935.17625
9000018539	4883.465
9000065834	842.739
9000018353	1077.7825
9000037333	2475.11125
9000017061	469.3975
9000033624	6107.67
9000000044	1199.715
9000000015	6734.7475
9000035226	598.92
9000000078	3179.6875
9000017244	8242.24
9000018996	689.842777777778
9000011153	7051.8975
9000017719	2307.74333333333
9000016929	7004.4
9000006538	9080.17
9000105061	2420.43
9000016997	3180.98625
9000017326	973.685
9000019843	601.63
9000020028	289.96
9000017733	5820.61
9000017256	4598.555
9000018527	988.1525
9000037247	5185.9575
9000016938	11162.88875
9000017819	1271.5475
9000018293	698.28
9000017105	1272.405
9000066849	792.298333333333
9000019722	3004.07666666667
9000018009	664.626666666667
9000018936	1916.69875
9000017788	9166.86
9000007321	708.115
9000033653	1893.506
9000019597	11801.57
9000016922	1697.745
9000018420	464.105
9000080947	3016.755
9000062192	719.3125
9000017028	1812.13388888889
9000012455	2979.04666666667
9000070857	6010.9825
9000041929	893.855
9000018381	500.4525
9000041816	1087.08833333333
9000037042	389.075
9000045605	8216.9275
9000036738	699.0525
9000013775	741.8
9000034698	22627.47625
9000018450	4163.725
9000019009	283.865
9000038280	1812.44
9000008548	3308.7
9000021881	6991.1525
9000022267	1124.43
9000018405	320.275
9000017959	756.99
9000014949	1260.56
9000000039	1844.7325
9000017008	4617.765
9000017269	396.98
9000017986	395.84125
9000000166	77474.6275
9000018369	1182.90833333333
9000019815	902.63
9000017866	1712.21416666667
9000042702	1297.375
9000035213	16016.9325
9000000269	7304.69833333333
9000041501	2962.915
9000034512	528.025
9000022125	4260.8075
9000017675	5649.3625
9000069901	9997.44166666667
9000001759	817.5125
9000017270	860.43
9000065687	937.3
9000016913	3282.215
9000017758	848.97
9000000283	44226.75
9000036289	3047.08
9000017546	4196.93166666667
9000017816	955.82
9000018931	1311.05
9000023472	5701.0175
9000042499	4161.8075
9000000148	5212.56
9000020992	99491.265
9000017183	748.945
9000045747	11981.5725
9000017773	5187.22
9000068624	36517.525
9000017382	947.785
9000045015	480.07375
9000036060	54115.77
9000000213	15666.96
9000016846	2870.0375
9000018050	1174.8375
9000064887	9150.565
9000019868	7019.635
9000020575	884.86
9000036417	12927.355
9000017178	5084.575
9000031141	4930.9
9000019988	6549.99
9000043576	2973.455
9000018364	425.6675
9000065071	1238.1375
9000095489	903.205
9000005996	386.805
9000042964	17231.425
9000007284	1226.08
9000062503	2491
9000000171	36963.4875
9000067151	102755.485
9000035568	9173.03
9000004687	1077.39333333333
9000000287	2679.76416666667
9000017111	1502.5225
9000017839	1954.38125
9000020788	30090.395
9000023572	42151.305
9000033284	589.19
9000017718	1437.385
9000070298	10859.29
9000021945	10089.8825
9000032469	1212.05333333333
9000085593	3399.765
9000041419	6705.27
9000019601	9947.49
9000065176	3500.945
9000062226	2087.645
9000017510	3789.75666666667
9000017693	1395.595
9000000105	702.835
9000044145	333.05
9000019775	409.48
9000017958	555.55
9000017139	241.055
9000016986	845.06375
9000018236	381.495
9000016599	621.3175
9000017637	770.76625
9000017001	646.253333333333
9000018374	1363.4875
9000038072	2919.69125
9000008597	7869.4625
9000036273	2636.05
9000017422	39857.0975
9000044058	8244.5475
9000034588	3522.18
9000043563	18259.99
9000016878	4349.43
9000042826	1583.05625
9000010586	696.515
9000043046	13950.895
9000041169	1579.32714285714
9000018043	513.635
9000019630	971.8725
9000000041	1506.08
9000016995	4043.0725
9000017325	4477.88
9000035167	1472.435
9000000113	1793.82
9000018744	525.305
9000045272	6894.335
9000037508	1899.76
9000036495	40593.425
9000033252	553.3175
9000036200	2510.15
9000017045	2642.745
9000017502	411.7125
9000045126	112469.165
9000019573	3853.57333333333
9000016608	363.3575
9000020237	1776.915
9000035514	2373.1825
9000037200	456.155
9000034210	8153.595
9000019967	6268.24
9000032416	512.3125
9000032949	27915.03
9000000054	1801.82666666667
9000018279	925.42
9000019755	696.29
9000017624	744.93
9000064033	5251.17
9000000211	1852.515
9000005905	1641.9075
9000017825	20947.0475
9000017853	714.725
9000017589	337.305
9000090100	422.47
9000001470	2503.765
9000021942	17951.555
9000061136	86286.195
9000044940	136530.236666667
9000017772	2787.45
9000018329	363.995
9000036663	62870.43
9000044980	10155.9828571429
9000044263	17737.51375
9000013298	3314.22333333333
9000017800	575.225
9000016659	611.6275
9000035015	1300.44071428571
9000042987	737.475
9000017557	59674.58
9000018426	319.225
9000019860	9102.15
9000017083	645.525
9000017728	660.275
9000069883	2912.155
9000022401	490.561666666667
9000017913	1071.75
9000018948	2867.715
9000000085	1452.4
9000045692	87213.3375
9000016591	7609.32
9000017721	1109.3
9000017441	1959.0275
9000020424	2876.42
9000022533	3735.715
9000019919	389.1
9000035626	397.815
9000033334	1211.555
9000017405	7344.23
9000035202	466.46
9000017324	2197.065
9000018312	430.09
9000068807	1348.985
9000017980	357.565
9000019150	47317.655
9000037096	5551.37
9000035968	663.89
9000017402	1747.655
9000003495	8578.67
9000016574	1424.075
9000017070	1504.43
9000035644	2418.3325
9000030897	291.955
9000018307	818.55625
9000017439	58528.795
9000018165	330.995
9000022281	9171.136
9000018321	603.49
9000044682	2578.94
9000000168	6541.34166666667
9000016984	2221.3525
9000044573	9050.77
9000017956	2967.22
9000033665	3307.51
9000017954	664.978333333333
9000035719	40957.9275
9000002563	23991.24
9000000217	483.046666666667
9000000192	732.755
9000013470	363.74
9000011545	33994.275
9000033748	9335.735
9000039077	1508.46
9000016999	13606.64
9000018864	64111.4
9000018389	262.13
9000018947	22254.055
9000018396	321.985
9000038605	2641.93166666667
9000017087	1108.32166666667
9000044191	1451.11
9000019005	1014.46
9000017520	38294.414
9000042769	928.6725
9000017888	14614.2425
9000019853	543.2775
9000032377	494.495
9000020631	690.6125
9000064602	5901.71
9000017260	2038.89
9000019145	541.96
9000000068	2245.525
9000042162	2262.785
9000038490	3463.58
9000017587	5539.14333333333
9000100032	1335.095
9000069219	1018.195
9000017016	5301.12
9000041358	1454.939
9000018857	5000.25
9000017623	936.945
9000017763	903.5225
9000017181	2233.275
9000020571	6785.84833333333
9000017841	1386.7125
9000031360	1222.22
9000020907	2679.395
9000019397	2523.68
9000018416	3964.04
9000116916	1681.49
9000012087	324.055
9000018844	1383.2475
9000018361	447.88
9000022492	575.19
9000000234	898.22
9000000905	7647.335
9000017845	3982.34625
9000017227	2918.485
9000007906	2111.27875
9000018401	403.96
9000019758	2634.955
9000063196	4151.12333333333
9000017206	1553.92
9000017247	619.75
9000036810	6352.04333333333
9000036343	823.40375
9000018339	310.275
9000000186	2759.0575
9000017332	1607.35
9000032397	654.495
9000016740	108185.7
9000018390	699.305
9000034328	371.695
9000019161	4427.66
9000017768	714.05
9000041125	800.105
9000017802	7753.98
9000018906	1917.745
9000016673	995.1025
9000016660	689.86
9000034811	2649.57
9000032485	1678.75
9000000049	7553.635
9000067613	11184.285
9000044552	1885.1125
9000036836	3593.745
9000017852	1125.6875
9000038169	2516.44
9000016931	377.1525
9000018412	1230.575
9000018414	2100.825
9000017322	640.385
9000044294	588.255
9000018158	700.235
9000090604	91194.032
9000041733	2844.735
9000033730	3680.825
9000017591	11112.5525
9000068402	1017.9325
9000017790	4936.448
9000017665	1197.00333333333
9000018027	258.605
9000000142	2491.08833333333
9000016966	14957.4316666667
9000018189	2971.915
9000022136	13164.685
9000039042	533.03
9000034742	6783.3
9000043358	12019.2183333333
9000043765	970.185
9000017134	8101.34
9000017529	1636.8575
9000021980	16474.15
9000035989	458.9875
9000035566	5030.575
9000013621	2312.36
9000042004	6637.875
9000000164	58721.81
9000016872	4647.069
9000018812	13478.95
9000021192	679.03
9000017428	16421.96
9000018344	454.2
9000044013	2434.1275
9000018440	1009.15
9000044064	1659.445
9000045525	288185.2075
9000036702	4752.5025
9000018808	686.935
9000017949	1297.0525
9000042729	7482.10666666667
9000019575	1114.91
9000017278	2811.913
9000022187	116942.178333333
9000089888	13203.0625
9000043297	1244.365
9000017353	57251.06
9000066361	325727.05125
9000017142	822.63
9000018347	427.325
9000016902	989.193333333333
9000033504	1306.545
9000017407	912.905
9000021957	1326.89
9000034273	9637.255
9000000032	7383.03
9000066234	10220.85
9000017644	922.17
9000017023	578.625
9000020433	480.2775
9000085535	38169.21
9000035204	8563.26333333333
9000018385	316.898333333333
9000016833	8768.015
9000017151	3368.48
9000018302	471.645
9000017198	789.9
9000016943	7510.65583333333
9000018317	404.8
9000019589	1182.16
9000061219	1170.54833333333
9000033397	3810.03
9000007275	845.995
9000023511	8488.68
9000019131	507.625
9000016962	564.16
9000016665	452.675
9000008113	23626.88
9000019855	3238.83
9000007548	1637.785
9000000033	5676.18
9000017066	510.8225
9000021168	577.39
9000017317	2547
9000017838	3017.29166666667
9000000184	692.168888888889
9000018363	392.5
9000018995	8700.9575
9000038601	936.695
9000019406	5391.715
9000023370	892.705
9000019971	12204.76
9000017076	4979.36
9000017060	797.705
9000019011	402.735
9000041645	1016.53
9000022455	97751.015
9000017161	1427.6025
9000019831	2581.91
9000033407	6471.94166666667
9000018358	3513.805
9000002553	8402.711875
9000017812	1290.395
9000017389	1197.5475
9000023541	1372.3575
9000032482	1907.64666666667
9000017724	428.36
9000016830	1212.235
9000000100	1661.2275
9000017725	1821.11
9000032418	236605.725
9000044786	953.2225
9000022274	6882.87
9000000176	17113.0833333333
9000017669	2395.1225
9000023140	385.9
9000060811	1896.52666666667
9000008399	14864.59
9000018935	26123.6
9000037579	1041.515
9000004690	1816.23
9000017176	3299.8475
9000019623	7461.915
9000023446	6623.585
9000016814	77826.91
9000017294	341.19
9000066641	21105.99
9000032136	1353.7075
9000017202	1529.833
9000017375	5398.86666666667
9000038964	980.53
9000038077	2892.15
9000056687	2725.59
9000044015	623.985
9000031248	2647.94125
9000009617	2438.3
9000016681	1988.70166666667
9000007832	42922.3566666667
9000044904	2569.955
9000017792	1634.4075
9000013618	1404.55
9000018149	320.035
9000032476	1037.83
9000000045	4255.681875
9000016921	5462.82
9000033467	3158.23
9000017093	4490.46125
9000014073	2968.56
9000017320	1645.4
9000022259	8003.395
9000031328	11608
9000018410	712.11
9000017121	5812.295
9000020931	596.835
9000018845	2009.975
9000021934	515.133
9000016917	1713.4825
9000021956	4745.79666666667
9000019846	573.935
9000062294	4526.67333333333
9000039036	2036.83
9000017530	9156.601
9000017157	22506.445
9000017251	9538.55
9000005916	366.305
9000044350	729.035
9000017620	363.601666666667
9000008003	16774.955
9000018379	3895.09833333333
9000018393	523.115
9000041605	390.86
9000017449	1919.475
9000031125	8727.41
9000017876	621.1825
9000017446	13440.27
9000000016	4752.5025
9000017764	567.37
9000018388	422.685
9000036307	21094.04
9000000082	4737.0825
9000016589	854.595
9000003590	263.255
9000017312	870.51
9000011882	4456.33666666667
9000037938	476.86
9000016954	1385.64
9000034151	31300.37
9000013133	4611.45833333333
9000017893	12113.845
9000021912	27892.79
9000066457	51105.44
9000042739	281.635
9000017877	1136.96666666667
9000000207	1483.12166666667
9000042633	4482.06166666667
9000018308	552.825
9000007228	1143.22
9000017229	964.26
9000004578	466.1425
9000017662	5012.975
9000034902	1194.9575
9000070011	5079.7075
9000017713	344.905
9000019863	1159.0575
9000037911	1179.29833333333
9000017874	11905.95
9000017404	15875.715
9000070423	6937.45
9000018415	1172.49
9000056642	1554.3275
9000056682	3325.895
9000017301	171649.154444444
9000000139	2850.66
9000016692	1716.655
9000035184	80993.2675
9000021453	389.585
9000062489	1198.7925
9000042471	407.205
9000037652	505.935
9000044430	30705.5
9000003153	360.825
9000068504	2102.815
9000033786	805.46125
9000000144	6201.125
9000018971	6287.2025
9000016667	484.045
9000069133	8565.70666666667
9000018456	7769.57166666667
9000019897	1854.925
9000064258	8773.41
9000000303	7496.715
9000017670	351.55
9000004573	672.375
9000017541	2081.04
9000044404	1051.635
9000018322	15438.81625
9000044609	898.658
9000031185	5216.14
9000017140	1028.785
9000019886	3904.05
9000007995	2462.05333333333
9000018821	701.78
9000018841	601.6275
9000016746	797.38
9000016646	2957.38
9000065590	8657.88333333333
9000020119	59170.5375
9000034640	19589.8025
9000013690	22169.63625
9000016958	1174.51875
9000043408	1418.84
9000008179	1510.375
9000017658	2712.59
9000016580	51629.795
9000037099	604.215
9000017897	18532.125
9000017944	3653.263
9000107123	27833.5416666667
9000017727	462.176666666667
9000017543	350848.393333333
9000017411	3338.365
9000018349	469.8925
9000017477	8889.5025
9000018229	4410.649
9000019013	951.555
9000016598	1462.297
9000037835	1974.47
9000001935	1278.51
9000003224	1508.31625
9000018421	465.63
9000017284	3919.96
9000016886	5453.316
9000018370	2395.71833333333
9000031010	1025.18
9000089894	33534.79
9000034782	578.505
9000018403	260.64
9000017423	1511.47
9000020474	22741.805
9000000182	769.6725
9000017462	1786.62
9000000047	1356.91
9000016939	5270.99875
9000009093	1540.79
9000000174	41318.6566666667
9000017062	318.22
9000011894	1473.425
9000013668	1136.39
9000000289	372.755
9000017106	577.82
9000019760	5202.9475
9000013126	496.11
9000017074	5947.56
9000038107	45801.1878571428
9000041632	2090.875
9000017257	831.91
9000000178	9094.155
9000020413	1652.825
9000017025	518.8525
9000070834	29517.15
9000017174	550.126666666667
9000036622	31879.9175
9000043102	3263.821
9000043524	10691.385
9000086858	1797.975
9000006117	105937.02
9000016744	2481.355
9000019713	64229.3025
9000017215	4870.935
9000017495	6593.02
9000035099	4879.2425
9000020014	693.425
9000019036	403.3
9000019951	2539.28
9000007944	1243.445
9000017722	482.875
9000018157	794.55
9000018335	890.005
9000016952	2505.47
9000017696	7217.10166666667
9000041934	14987.305
9000004793	939.78
9000018458	1117.52
9000019774	622.39
9000019125	886.205
9000032254	2026.17
9000020855	616.855
9000019907	3484.825
9000017110	631.345
9000017377	10305.595
9000000059	1375.155
9000004927	1118.765
9000000238	1181.895
9000013476	593.41
9000017289	5080.185
9000008563	4890.843
9000017776	6280.0775
9000035062	1103.95
9000059543	871.96
9000020781	3441.58
9000044167	1399.503
9000018738	3377.975
9000017766	737.105
9000018238	611.07
9000017960	677.37
9000000050	6293.4325
9000017406	661.41
9000043774	3243.25833333333
9000016573	22383.885
9000018736	983.7375
9000032431	518.56
9000016792	977.4775
9000019603	889.07
9000020695	4111.795
9000063611	8931.715
9000011143	412.7
9000023654	2488.455
9000018267	7079.365
9000017545	888.461666666667
9000017271	1431.135
9000018999	916.605833333333
9000018419	574.615
9000017883	3133.425
9000018382	292.42
9000062755	3338.325
9000045410	1892.1975
9000007802	3077.255
9000021940	468.6625
9000045502	15114.1483333333
9000034486	2908.11
9000018305	1489.665
9000023131	854.825
9000017755	1735.1025
9000018365	443.145
9000016631	5963.859
9000018340	136.845
9000018310	336.87
9000000079	1968.4575
9000061373	958.09
9000017235	517.675
9000017145	9773.44
9000099027	762.875
9000042163	700.49
9000003235	648.03625
9000017996	290.25
9000062378	736.93
9000034327	2838.70666666667
9000017890	49717.0211111111
9000019165	1340.4
9000034984	2268.16
9000000035	771.87
9000018041	742.375
9000016905	11521.2133333333
9000037559	939.015
9000019944	760.87
9000016932	300.81
9000019793	3022.495
9000043706	1080.0025
9000005494	799.67
9000022077	22268.81
9000000115	1024.626
9000019776	606.65
9000017813	730.95
9000013294	4295.43
9000055958	1768.302
9000017990	483.6525
9000017450	1294.23625
9000044574	17872.865
9000021949	23864.5166666667
9000017003	32401.03
9000000233	84442.005
9000016596	1807.1625
9000002735	898.8475
9000063310	547.483333333333
9000032503	3856.61045454545
9000043023	42820.59
9000018424	751.425
9000023102	36910.935
9000018235	1840.88875
9000017146	759.205
9000017870	3086.8675
9000018386	392.865
9000017561	18098.11
9000000165	16590.465
9000035446	3756.87
9000019040	1279.82666666667
9000023574	3577.165
9000017539	2481.44
9000019690	1371.76
9000021577	7647.635
