# Supplementary material for: Integration of gene expression data with prior knowledge for network analysis and validation
Source: BMC Res Notes. 2011 Nov 28;4:520. doi: 10.1186/1756-0500-4-520 (PMC3298547; doi:10.1186/1756-0500-4-520)
Supplement: Additional file 1 — Data collection (compressed). This zip-file contains the networks and the background data. Further information is given in a README file. The TRANSPATH derived signaling network's adjacency list is excluded due to license agreements. [file 1756-0500-4-520-S1.ZIP › Data/Background_data/Unew_normalized_rows_mappable.txt]

affy	X721_B_lymphoblasts	Adipocyte	AdrenalCortex	Adrenalgland	Amygdala	Appendix	AtrioventricularNode	BDCA4._DentriticCells	Bonemarrow	BronchialEpithelialCells	CD105._Endothelial	CD14._Monocytes	CD19._BCells.neg._sel..	CD33._Myeloid	CD34.	CD4._Tcells	CD56._NKCells	CD71._EarlyErythroid	CD8._Tcells	CardiacMyocytes	Caudatenucleus	Cerebellum	CerebellumPeduncles	CiliaryGanglion	CingulateCortex	Colorectaladenocarcinoma	DorsalRootGanglion	FetalThyroid	Fetalbrain	Fetalliver	Fetallung	GlobusPallidus	Heart	Hypothalamus	Kidney	Leukemia_chronicMyelogenousK.562	Leukemia_promyelocytic.HL.60	Leukemialymphoblastic.MOLT.4.	Liver	Lung	Lymphnode	Lymphoma_burkitts.Daudi.	Lymphoma_burkitts.Raji.	MedullaOblongata	OccipitalLobe	OlfactoryBulb	Ovary	Pancreas	PancreaticIslet
1316_at	0.0117200882312283	0.0109988520323835	0.0156267843083044	0.00955637963469387	0.0115998821980875	0.0135832817449108	0.0136433847614812	0.0109387490158131	0.0125615304632139	0.0101574098003979	0.0111791610820947	0.0118402942643691	0.0110589550489539	0.0136433847614812	0.0132226636454884	0.0117200882312283	0.0126216334797844	0.0106983369495315	0.0105180278998203	0.0167086386065717	0.0103377188501091	0.00937607058498266	0.0138837968277628	0.0120206033140803	0.0127418395129252	0.0109988520323835	0.0155065782751636	0.0110589550489539	0.0118402942643691	0.00997710075068668	0.00889524645241945	0.00919576153527146	0.0156267843083044	0.0118402942643691	0.00991699773411628	0.00991699773411628	0.00967658566783467	0.00871493740270824	0.0158671963745860	0.0121408093472211	0.00931596756841226	0.0144848269934668	0.0163480205071493	0.00997710075068668	0.00997710075068668	0.00889524645241945	0.00973668868440507	0.00955637963469387	0.0122009123637915
1320_at	0.0125327661226975	0.0113854002100562	0.0142979444498380	0.0101497753810579	0.0114736591264132	0.0135918731189818	0.0106793288792000	0.0110323645446281	0.0127092839554116	0.0112088823773422	0.0112971412936992	0.0121797304572694	0.0117384358754843	0.0143862033661951	0.0135036142026248	0.0113854002100562	0.0127092839554116	0.0107675877955570	0.0101497753810579	0.0186226313513323	0.0103262932137719	0.00935544513384465	0.0134153552862678	0.0101497753810579	0.0121797304572694	0.0115619180427703	0.00997325754834382	0.0114736591264132	0.0112971412936992	0.0102380342974149	0.00926718621748762	0.00900240946841655	0.0169457119405488	0.0118266947918413	0.0103262932137719	0.0103262932137719	0.0102380342974149	0.00900240946841655	0.0189756670167604	0.0126210250390546	0.00935544513384465	0.0152687925297653	0.0180930778531901	0.0103262932137719	0.0102380342974149	0.00900240946841655	0.0095319629665587	0.00970848079927275	0.0126210250390546
1405_i_at	0.0178181107789618	0.00250647814019322	0.00306674972447170	0.00319944562601135	0.00294142581746204	0.00460749658123754	0.00279398592686244	0.00675274698946173	0.0246077177410734	0.00243275819489342	0.00221159835899402	0.0101291204841926	0.00479179644448704	0.00281610191045238	0.00220422636446404	0.115209530514528	0.106658016859751	0.00224845833164392	0.163179098921109	0.00511616420380616	0.00255808210190308	0.00241801420583346	0.00395876106259929	0.00244750218395338	0.00298565778464192	0.00227794630976384	0.00260231406908296	0.00283821789404232	0.00224845833164392	0.00246961816754332	0.00188723059967490	0.00201992650121454	0.0118836551823279	0.00274238196515258	0.00316995764789143	0.00224845833164392	0.00212313442463426	0.00188723059967490	0.0120384670674574	0.0329823035271308	0.0423373645856755	0.00372285723763993	0.00591971160757399	0.00291930983387210	0.00234429426053366	0.00212313442463426	0.00206415846839442	0.0026612900253228	0.00566169179902468
1598_g_at	0.00157959839318391	0.154897848586988	0.00226004077794006	0.00189551807182069	0.00208993018175102	0.00410695582227817	0.00252735742909426	0.137133442042105	0.00189551807182069	0.00371813160241751	0.00498181031696464	0.00211423169549231	0.00174970898937295	0.00226004077794006	0.00233294531916393	0.00170110596189037	0.00182261353059682	0.0016038999069252	0.00128798022828842	0.00223573926419877	0.00189551807182069	0.00167680444814908	0.00255165894283555	0.00303768921766137	0.00369383008867622	0.00585666481165112	0.00337791041003944	0.00828681618578021	0.00226004077794006	0.00145809082447746	0.00228434229168135	0.00187121655807940	0.0480926956940148	0.00264886499780071	0.00233294531916393	0.00204132715426844	0.00148239233821875	0.00150669385196004	0.00235724683290522	0.295652216176546	0.00272176953902459	0.00243015137412909	0.00226004077794006	0.00199272412678586	0.00204132715426844	0.00303768921766137	0.00201702564052715	0.00226004077794006	0.00313489527262653
160020_at	0.00759258268222198	0.0225770630418495	0.0107032002568768	0.00715776517178636	0.0061877876485069	0.0178275179278604	0.0136465803275179	0.00826153269827678	0.0080274001926576	0.017626832923044	0.00856256020550144	0.00775982018623568	0.0088635877127261	0.0112718077705234	0.0107032002568768	0.00899737771593706	0.0102014877448357	0.00715776517178636	0.00859600770630418	0.0595365514288772	0.00749224017981376	0.00665605265974526	0.00973322273359735	0.00909772021834528	0.0112383602697206	0.00812774269506582	0.0203026329872632	0.0134458953227015	0.00913116771914802	0.00749224017981376	0.00699052766777266	0.00822808519747405	0.0107366477576795	0.00749224017981376	0.00662260515894252	0.00859600770630418	0.00739189767740554	0.00662260515894252	0.00883014021192336	0.00909772021834528	0.00715776517178636	0.0103687252488494	0.0093653002247672	0.00872979770951515	0.00846221770309323	0.00872979770951515	0.0111714652681152	0.00939874772556995	0.00913116771914802
1729_at	0.0457433290978399	0.00568766261269438	0.00633307113612069	0.00484056392569734	0.00673645146326214	0.00576833867812267	0.00451785966398419	0.0660736975857687	0.0055263104818378	0.00576833867812267	0.00576833867812267	0.0492123999112563	0.047437526471834	0.0220649038946371	0.0111736350618180	0.108065589641193	0.0402976946814304	0.00520360622012464	0.0585708235009378	0.00722050785583187	0.00496157802383978	0.00439684556584175	0.00629273310340655	0.00399346523870031	0.00584901474355096	0.00609104293983582	0.00435650753312761	0.006978479659547	0.00564732457998023	0.00484056392569734	0.00475988786026905	0.00415481736955689	0.0137956071882374	0.00613138097254997	0.00528428228555293	0.0051632681874105	0.00504225408926807	0.00447752163127004	0.00867267703354107	0.080111332970291	0.00738185998668845	0.0073415219539743	0.0080676065428289	0.00508259212198221	0.00512293015469636	0.00451785966398419	0.00379177507512959	0.00459853572941248	0.00609104293983582
177_at	0.0571878588041334	0.0110401271822651	0.0128065475314276	0.0103041187034475	0.0110401271822651	0.0124385432920187	0.00964171107251155	0.0108193246386198	0.0121441399004917	0.0105249212470928	0.0110401271822651	0.0121441399004917	0.0114817322695557	0.0136897577060088	0.0136897577060088	0.0114081314216740	0.0125121441399005	0.0105249212470928	0.0100833161598022	0.0200194306238408	0.0097889127682751	0.00890570259369388	0.0131009509229546	0.00883210174581211	0.0115553331174375	0.0111873288780287	0.00927370683310272	0.0111873288780287	0.0105985220949745	0.00986251361615686	0.00861129920216681	0.00868490005004858	0.0161185856861071	0.0116289339653193	0.0100097153119204	0.00993611446403862	0.00971531192039332	0.00861129920216681	0.0174434009479789	0.0119233373568464	0.00920010598522095	0.0144257661848264	0.0183266111225601	0.00964171107251155	0.0097889127682751	0.00846409750640327	0.00912650513733918	0.00956811022462979	0.0117761356610828
1861_at	0.0149717078755587	0.0114489530813096	0.0116691252559502	0.00946740350954446	0.0123296417798719	0.0114489530813096	0.00836654263634162	0.0132103304784341	0.0112287809066690	0.0114489530813096	0.0151918800501993	0.0123296417798719	0.0125498139545124	0.0149717078755587	0.0149717078755587	0.012769986129153	0.0140910191769964	0.0107884365573879	0.0114489530813096	0.0143111913516370	0.0101279200334662	0.00946740350954446	0.012769986129153	0.00792619828706048	0.0116691252559502	0.0116691252559502	0.00836654263634162	0.0112287809066690	0.0116691252559502	0.00968757568418503	0.00968757568418503	0.00814637046170105	0.0193751513683701	0.012769986129153	0.0092472313349039	0.0103480922081067	0.0101279200334662	0.0092472313349039	0.0178339461458861	0.012769986129153	0.0099077478588256	0.0145313635262775	0.0158523965741210	0.0105682643827473	0.0105682643827473	0.00902705916026333	0.00748585393777934	0.0092472313349039	0.0123296417798719
200600_at	0.0408618746720992	0.0108165777973384	0.00143588884974060	0.0081046443283	0.00263742980230655	0.0045162768160709	0.00260627372349143	0.0253773035009815	0.0208867643152361	0.03579833455858	0.00964890214783234	0.042144692352009	0.0286852663038744	0.0779457361348338	0.0304340705538887	0.0352483620368869	0.0840116892189266	0.000899462449271469	0.0415107338787273	0.0243369613909807	0.0024057911293767	0.00225271995954586	0.000750455115807822	0.00298285589351773	0.000639376921771285	0.00985480319043666	0.00330660819077057	0.00813038195862554	0.00188697468649873	0.00188155623800914	0.0205440474482697	0.000335943806354404	0.00339194875448156	0.00507302239837598	0.00949312175375671	0.0186137251738543	0.00558506578064197	0.0177088442760933	0.000842568740130804	0.0194305562836596	0.0151052797768466	0.00691664949695802	0.00512720688327185	0.00119883172832116	0.00164991756507929	0.0100227750936139	0.00416678688849253	0.000850696412865185	0.00530466107130583
200602_at	0.00105788254230333	0.00415967399652855	0.0114391034904535	0.0125408981382864	0.0512234711002457	0.00498402397760642	0.00216566520452662	0.0123712377305585	0.00231137355469293	0.0142474822395493	0.00084830203863946	0.00151097563117664	0.000900198163356226	0.00231137355469293	0.00151496764077023	0.000660677587740379	0.000586825410258826	0.00034530882984618	0.000323352777081394	0.0057944019251067	0.0220338969518612	0.0141915941052390	0.0119161486368884	0.00402394567034623	0.0303891730312606	0.00762274231897434	0.00525348462517425	0.0124211378504785	0.0219440767360052	0.00112375070059768	0.0128323148386190	0.0111117587037785	0.00144311146808548	0.0397464435186531	0.0100498841518816	0.000307384738707004	0.000305388733910205	0.000253492609193438	0.00170259209166931	0.00747902997360483	0.00456885497987229	0.000481037156028493	0.000592813424649222	0.0234071482520587	0.0276726105028176	0.0164171394536695	0.00304191131032126	0.0122993815578738	0.0203911850040958
200607_s_at	0.104069790697907	0.00738757387573876	0.00669381693816938	0.00576255762557626	0.00755007550075501	0.00902509025090251	0.00233752337523375	0.0176689266892669	0.00556880568805688	0.00755007550075501	0.0126626266262663	0.00862508625086251	0.01280012800128	0.0128438784387844	0.0227502275022750	0.0226377263772638	0.0174564245642456	0.0646881468814688	0.0184876848768488	0.0165689156891569	0.00706882068820688	0.00891883918839188	0.00951259512595126	0.00251877518775188	0.0094750947509475	0.00735632356323563	0.00381878818788188	0.0068750687506875	0.00835008350083501	0.0123876238762388	0.00734382343823438	0.00623756237562376	0.00729382293822938	0.00748132481324813	0.00471254712547126	0.00510005100051000	0.0185376853768538	0.052050520505205	0.00510630106301063	0.00340628406284063	0.00453754537545375	0.0196626966269663	0.0108251082510825	0.0108813588135881	0.0116188661886619	0.00419379193791938	0.00438754387543875	0.00586255862558626	0.00688131881318813
200608_s_at	0.049251798733608	0.0038335093177668	0.00336567812518003	0.00490449477517618	0.0290461308620505	0.00423947853447433	0.00187325795709331	0.0151407185964446	0.00290171330608571	0.00825664059313263	0.0356769614016068	0.0123433973746551	0.0176499949930463	0.0148894043194351	0.0305424174036297	0.0197475026127019	0.0288450794404430	0.0338462335529305	0.0204299175341198	0.00719338788270815	0.005816958919395	0.00394756733579415	0.00429167457662244	0.00127203687901692	0.006021876714495	0.020944145208616	0.00132809929465748	0.0054051901424488	0.0181719554145274	0.0125444487962626	0.00908597770726372	0.00280312078202817	0.00132423292116503	0.0149454667350757	0.00185779246312350	0.0103715468935042	0.0326611900774937	0.0319942406500456	0.00134936434886597	0.00262526760137535	0.0101975600863439	0.0298909334701514	0.0392939538037962	0.00461838313673469	0.0097451943877269	0.00538972464847899	0.00202211333655273	0.00457778621506393	0.00624419319031102
200610_s_at	0.0614331178822163	0.00945380934104565	0.00964333386545117	0.00533046216132681	0.00665441663468299	0.00488891757041787	0.00303307168985908	0.0280265334334168	0.00514229623566254	0.0162576718372670	0.0425119132127124	0.0115990367534924	0.0171815189813227	0.0196283553143288	0.0497016177514512	0.0299937844107587	0.0244670047313201	0.0116554186012547	0.0231566362453765	0.0124868810309047	0.00613339401741044	0.00490657935405423	0.00897286538664022	0.00282248888496405	0.00844369117692012	0.0260586031567042	0.00397118412069791	0.0104299625366397	0.00973435998111548	0.00990690202125528	0.0111513784682478	0.00453704049643198	0.00248963219335577	0.0115854507660799	0.0023666790072719	0.0230010766895024	0.0259410843655853	0.0194408686880352	0.00266557073034872	0.00567350834349452	0.00816246123747966	0.0361692949891482	0.0121404383518839	0.00702123829482272	0.00839953671782923	0.00719853543055692	0.00581480261258538	0.00977783514083574	0.0164044005013229
200613_at	0.0130863897703666	0.0150250430192728	0.0101812919385072	0.0126118136033896	0.0317966031874610	0.00170232584591761	0.000265147817987167	0.0166216940101955	0.00431153408379132	0.0200590088390291	0.0131382665173641	0.0181530187271214	0.0104810242544927	0.0149597167452759	0.0163892093292068	0.00962217588753429	0.0165582890971986	0.0344134968693344	0.00851931467358766	0.0208986435959885	0.0100006840045160	0.0111150733844620	0.0135917077133422	0.00130652547993676	0.0170808992891733	0.0150519420732715	0.00254196060287697	0.00881328290657344	0.0107673070434789	0.00608110756470567	0.00815617744460524	0.00819268330360347	0.00967020991253196	0.0164814346572023	0.00427694958579300	0.00359678779182591	0.00228257686788952	0.00659411095168084	0.00618678241970056	0.0172384508911657	0.00393110460580973	0.00161586460092179	0.00162739276692123	0.0142622627023097	0.0177841174151392	0.00767199447262868	0.00330089819784024	0.00124504192793974	0.00391381235681057
200614_at	0.0277893461999059	0.0122506154171494	0.0061479863974991	0.0037581827360395	0.0247044554493355	0.0033617474725043	0.00182313096677778	0.017014907261834	0.00243928443729460	0.02188287311303	0.0247085788473218	0.0113069463351533	0.00410337005317416	0.0127083125936232	0.0185523456538502	0.00911801106130963	0.0098154543778411	0.0280255579988325	0.00714820493759237	0.0106030233932149	0.0138210409930556	0.00723185101102773	0.0134204823315342	0.0035461222681752	0.0153649590104787	0.0149013712654532	0.00419055046774060	0.0119926085145812	0.0166773776838167	0.0139624146382985	0.0104881573064551	0.0107049302291608	0.000600837992282177	0.0321778197709865	0.00372814083642539	0.0131895720443041	0.00857431158397977	0.00755877756565186	0.00143906589720133	0.00180781548854314	0.00728486612799381	0.013766258705524	0.00682834706523039	0.0197033627488692	0.0286906031883291	0.00677120855027806	0.00349899771976091	0.00632234722663197	0.0118871673375042
200627_at	0.0496061778557722	0.00523269839317727	0.00336922708216066	0.00522777118188426	0.0153334815438490	0.00393388549633967	0.00310118678782088	0.020423290809529	0.00722427719781216	0.0226720700436590	0.0272129879712976	0.0191658664875527	0.018479013233307	0.0177547131732344	0.0334784298514899	0.0189756761316425	0.0178365048806984	0.0275342421476019	0.0181183413666586	0.0140977369515620	0.0062220824208138	0.00604470281426542	0.00484541958554664	0.00160232911248705	0.00451135465988052	0.0251277921520955	0.00282821928218809	0.00707941718579765	0.0131398870762007	0.00859404193726911	0.0112626195735637	0.00323126516595636	0.00098445681634352	0.0163110402643823	0.00369737935427516	0.0196171990419925	0.0216225740382478	0.0174107938249823	0.00417334796517999	0.00803529617664171	0.0096987227091621	0.0249238056045649	0.0181429774231237	0.00594911491518101	0.0104299208650449	0.0120312645352733	0.00473899182161761	0.00660837578618583	0.0108073452500895
200635_s_at	0.0092984517792559	0.0112380061381191	0.00986890894362742	0.00775821743545277	0.00981186322719027	0.00901322319707013	0.00707366883820694	0.0084427660326986	0.00867094889844722	0.0235598808885441	0.00861390318201006	0.0084427660326986	0.00878504033132152	0.0106105032573104	0.0100970918093760	0.00867094889844722	0.0094125432121302	0.00827162888338715	0.00770117171901562	0.012321874750425	0.0084427660326986	0.0072448059875184	0.0103252746751246	0.00621798309164965	0.0122077833175507	0.00895617748063298	0.00673139453958402	0.0138621090942281	0.00969777179431596	0.00792935458476423	0.00718776027108124	0.00667434882314687	0.0119225547353649	0.00986890894362742	0.00770117171901562	0.00792935458476423	0.00758708028614131	0.00656025739027256	0.0170566692147087	0.0151741605722826	0.00695957740533263	0.0111809604216819	0.0121507376011135	0.00810049173407569	0.00884208604775867	0.00707366883820694	0.00547638877796666	0.00878504033132152	0.00975481751075312
200636_s_at	0.000592832653222539	0.00731630774413531	0.00106333475895471	0.00430979928850672	0.0397197877659101	0.00363698127730971	0.000442271979388244	0.000559897505821287	0.000903364043005774	0.0477277336054718	0.000541077421592	0.000705753158598261	0.000564602526878609	0.000691638095426296	0.000668112990139687	0.000550487463706644	0.000738688305999514	0.00286065280285162	0.000484617168904139	0.0115131865272663	0.00794678056581642	0.00508142274190748	0.004328619372736	0.00291711305553948	0.0134046049923096	0.00654468429073454	0.00310060887677503	0.00927359650398115	0.0234639400128635	0.00829965714511555	0.0135645757082586	0.00475207126789496	0.0042627490779335	0.0182460716602937	0.0112732304533429	0.00571660058464592	0.000691638095426296	0.00162793728583332	0.0180578708180008	0.0321117687162209	0.00279948752910644	0.00137857116979527	0.00122801049596097	0.00892071992468202	0.0133998999712523	0.00608359222711701	0.00187730340187138	0.0162040925214161	0.023398069718061
200637_s_at	0.00478726845362603	0.00414034028421711	0.00414034028421711	0.0033640264809264	0.008410066202316	0.00401095465033532	0.00301899812390831	0.00426972591809889	0.00396782610570806	0.0861277036206413	0.00401095465033532	0.00431285446272615	0.00414034028421711	0.00495978263213508	0.00508916826601686	0.00418346882884437	0.00470101136437151	0.0103077221659155	0.00370905483794449	0.00853945183619779	0.00366592629331723	0.00323464084704462	0.00452849718586246	0.00276022685614474	0.00418346882884437	0.00517542535527139	0.00306212666853557	0.00383844047182628	0.00414034028421711	0.00353654065943545	0.00357966920406271	0.00293274103465379	0.00513229681064412	0.00444224009660794	0.00327776939167188	0.00366592629331723	0.00349341211480819	0.00314838375779009	0.0177258318418045	0.0510641968386777	0.00332089793629914	0.0050460397213896	0.00552045371228948	0.00370905483794449	0.00409721173958985	0.00319151230241736	0.00267396976689022	0.00323464084704462	0.00922950855023397
200638_s_at	0.0291072681920181	0.0115726510604322	0.00198110755392680	0.00290640939808379	0.0402785953348891	0.00076830471259271	0.00056813336984825	0.0262381456126808	0.0056391407193746	0.0447589009769048	0.00271310667984527	0.0176533462123314	0.0262881884483669	0.0241039658554788	0.0100605724370537	0.0249389943489864	0.0394730038035499	0.00101459396273418	0.0260261994850690	0.0148470224856198	0.0109171880361513	0.00713551962959667	0.00825510542406446	0.00163473263241310	0.0110682977752820	0.0112419758520749	0.00337838202484892	0.00257671542179880	0.0353233733698914	0.0044390938949801	0.00798036044382697	0.00789303078939433	0.000271801284020665	0.0218118077346403	0.00169655025296653	0.00738573380802724	0.00973087846076872	0.016265884062132	0.000178584237154372	0.00152090971202899	0.00744558896443613	0.0128825958769217	0.00547919989159348	0.0118748705386935	0.0221081398204679	0.0049336348594076	0.00250802917673942	0.0151639604449652	0.00833066029362977
200639_s_at	0.0173701945325404	0.00777587301239232	0.0092406600272794	0.00743357682269713	0.0265065611895220	0.00388492804359142	0.00190736529140704	0.0127879717118941	0.007273794031023	0.0355934553503368	0.00571273621278415	0.0124871254514198	0.0192133792883796	0.0145068066800706	0.00904744987333035	0.0178375090571438	0.0240576726292613	0.00236598870181897	0.0161146628054943	0.0119897263007690	0.0130346656454830	0.00839962759244237	0.011764425879036	0.00356736810197966	0.0278443242277644	0.00749441462203748	0.00428338220190849	0.00869311983321618	0.0295444398730669	0.00404404228802005	0.00759870799233524	0.0118840958359802	0.00117129477411326	0.0230762452728696	0.00424126372544209	0.0119990859622060	0.0114435232011968	0.0144158842546828	0.00296500703378557	0.00313615512863317	0.0093670154566786	0.0177947220334319	0.0107482340658784	0.0148698278343762	0.0260078249443802	0.0082151085526848	0.0038087136576046	0.0147180676096481	0.0132265387049411
200640_at	0.0261329758450821	0.00922656175889947	0.00752995425797025	0.00503612767198902	0.0171972610863419	0.00303599522473971	0.00222236938583256	0.0238375218284402	0.00777008947348639	0.0349083518729652	0.00370345180202835	0.0177237687327841	0.0295515467392621	0.0184933946408979	0.0135594362997341	0.0286775142157065	0.0366198746046718	0.00114623548524317	0.0236868779975885	0.0169071598477215	0.0135094702766298	0.00756798809645262	0.0123005908221216	0.00238121659361187	0.0169914309016138	0.00492575496423626	0.00444623029474286	0.0082667666583738	0.027297855368797	0.0046662299487095	0.0101856110978863	0.0102214076517520	0.000307999515553304	0.0203615272957672	0.00257884340141241	0.0109186946905955	0.0103213396979606	0.0151695354621544	0.000193898000106196	0.000960540862064543	0.00865307113550845	0.0214853899348443	0.00670514199598005	0.0174038370326089	0.0248778591751639	0.0098268997976898	0.00408751899454639	0.0136250633151547	0.0116286596755997
200641_s_at	0.0409786156091839	0.0131373855711957	0.00166825963617179	0.00295476649518756	0.0292422627301508	0.00090729910037413	0.000282497055095452	0.0345486263326194	0.0042921737244908	0.0368455055418414	0.00100019227614876	0.0167296792042338	0.0274594772608322	0.0247146747930805	0.0112947921667893	0.0404772469618523	0.0442082441039238	0.00089966404483101	0.0348463934988011	0.0215779394741152	0.00792137012598732	0.00848763674543541	0.0144722477819846	0.0011592559332971	0.0114360406943370	0.0073589210343108	0.00208182514475747	0.000998919766891574	0.0265687207808015	0.00383407039190358	0.0061513097492406	0.00896101018910887	0.000545906471333102	0.0132989942468584	0.00176497033971798	0.00527327836178176	0.00726857287705054	0.0124705907204298	0.00024050424960829	0.000782593193169832	0.00490043314942605	0.0105656443624213	0.00377044492904425	0.0114322231665655	0.0226379396853517	0.00206655503367123	0.00335433440194419	0.0103582253534999	0.00854362715275163
200644_at	0.0185189843880751	0.00282450853928018	0.00214060087163580	0.00538012386562088	0.0270542725926412	0.00193045743631336	0.00109214330185500	0.00355586795038446	0.00136103651479447	0.00303465197460262	0.00285915584402868	0.0035347782866245	0.0123623089747215	0.00112603740432636	0.0100183434882575	0.00203289294600459	0.00347150929534462	0.000532514009938956	0.00127065224153751	0.00785288694147603	0.0181002039219845	0.0163685918868365	0.0154918644362439	0.000924179194052474	0.0157780813015576	0.00496134339953027	0.00248104830090371	0.0110125704940841	0.0659797662753078	0.00419834949278605	0.00784912093009033	0.00329300035566212	0.00326287226457646	0.0370906929355501	0.00164574697555392	0.00600000933970824	0.0299759442256727	0.0131034600154286	0.00264223358821196	0.00628170699135911	0.00734748821351417	0.00900378002094806	0.0935386843936337	0.0226359880349299	0.0214602392803122	0.0223723672379304	0.00403038538498353	0.00289154354194576	0.00271604741137182
200651_at	0.0327065411680649	0.0142395790177752	0.00918641209106679	0.00877196276434967	0.00276876376930017	0.0068047561062619	0.00204092499344538	0.0254599941928641	0.00986995064661277	0.0228540683427459	0.0232498285140202	0.0216801125045626	0.0317817740691187	0.0255309437644524	0.0387192577885714	0.0240823611699017	0.0262227886113063	0.00759817997390198	0.0192750950754543	0.0167832076830841	0.00187116516484017	0.00310378418538549	0.00763521218931637	0.00239878771062743	0.00187410697634505	0.0304764749996292	0.00254657047681383	0.0119762876841079	0.0123928135836520	0.00751598229950088	0.0137309917229018	0.00100367686637131	0.0164409192621044	0.00401955280208152	0.00732424540847684	0.0190579201672998	0.0177955369362345	0.0177178385029585	0.0210019384288197	0.0223458271433437	0.0136543315760393	0.0270769522341354	0.0291900381333182	0.00190058327988898	0.00183274856754113	0.00553977715916289	0.0103454858239901	0.0103148563747922	0.0132914504745254
200664_s_at	0.0106128760847499	0.00417418003509299	0.00450568650320441	0.0077086926598865	0.00516403033424256	0.00346447604702349	0.0272535669629058	0.0122050409527216	0.0191620076778766	0.0123264376875229	0.00865652101237406	0.00644336515484153	0.00715306914291104	0.0123077612667843	0.00735384066585175	0.113183778781532	0.0262777239793103	0.0218654195797992	0.0818073919405641	0.00329171915519078	0.00351116709887017	0.0099265176226037	0.00444965724098839	0.00329171915519078	0.00352984351960884	0.0137271692429233	0.00257734606193661	0.0033617557329608	0.00482785476094648	0.00394072477585961	0.0113505947039274	0.00283881595227801	0.00511267017721122	0.00457572308097442	0.00429557676989436	0.0261469890341396	0.00375396056847289	0.00310495494780407	0.00840905843758667	0.0289017610930936	0.0126579441556343	0.00408079793139964	0.00518270675498123	0.00315164599965075	0.00396873940696761	0.0224817414641754	0.00211510464865450	0.0150345186946302	0.00634064484077884
200665_s_at	5.51885425495109e-05	0.0788671867303785	0.00670375226348909	0.0101662814230454	0.0107954308081098	0.0100536967962444	0.0101337201829412	0.000267664431365128	0.000696479406974827	0.00357345813008083	0.000632460697617395	0.00108666240279987	0.000683234156762945	0.000645705947829277	0.00189241512402273	5.73960842514913e-05	0.00022903245158047	0.000108169543397041	4.52546048905989e-05	0.0909165012252132	0.00807463566041894	0.0065111442499913	0.00606301328448927	0.00902167105056854	0.00213358905496409	0.00022903245158047	0.0227222267384846	0.0271086121003197	0.00297024736001468	0.00296638416203621	0.0304381368723317	0.00096800703631842	0.0037572359767707	0.0489240910847159	0.00167938734978162	0.00266339906343940	4.80140320180745e-05	4.63583757415891e-05	0.00197133473986853	0.0172679430783165	0.00452877180161286	7.50564178673348e-05	0.000272079514769089	0.00163413274489102	0.00445040407119256	0.0583105584015367	0.00259882846865647	0.00321804391606198	0.00171581178786429
200666_s_at	0.00725005464677225	0.00626192123079503	0.00840661989501831	0.0138001814572273	0.00679716016444935	0.00309914571374673	0.0128083051116441	0.00676347379799559	0.0149642325646853	0.0188044783404150	0.00969418767947347	0.00923755026754461	0.00580528381886616	0.00701050715198989	0.0117977141180310	0.0633640552995392	0.0220870276048544	0.0120110611055716	0.0495900743495537	0.00430811197647644	0.00377661597242808	0.0105737761368774	0.00283714064132853	0.00336863664537688	0.00445034330150346	0.0163116872228361	0.000800986935678503	0.00299808661438543	0.00984764779331842	0.00513529941939676	0.0185424732679968	0.00162443144899285	0.00454017361204684	0.0104764599671221	0.00586142776295578	0.0135568910328390	0.00563685198659732	0.00472732009234556	0.0123516676997152	0.0421042151376051	0.0156267311049428	0.00346220988552624	0.00574913987477655	0.00344349523749637	0.00526255902599989	0.0192311723154960	0.000553953581684199	0.0235505130807904	0.00781897994688034
200667_at	0.0283526670930215	0.00773720759242074	0.00999789956501979	0.00896798129394914	0.0106645686533477	0.00313890029087712	0.00257693243757509	0.0274402706163676	0.00655985288835451	0.0251859889234640	0.0210534952797905	0.0331432827854289	0.0382608227423048	0.0340428587026919	0.0216453777716714	0.0229616218691393	0.0413655348748062	0.0265236006199168	0.0215364030168486	0.0115385034518288	0.00722011169698693	0.00249573556143259	0.00566027697109156	0.00220940973503536	0.00851071467567297	0.00462181166042697	0.00247436796244773	0.0112649981848225	0.00977567653557716	0.00995730112694854	0.0125385070843206	0.00319872956803476	0.00285898474417535	0.0161026225949966	0.00571155920865524	0.00610258627007833	0.00922439248176756	0.0115897856893925	0.00752780512236903	0.0109701253188313	0.00828849164623034	0.0116068797685804	0.0107286714503023	0.00533976298631854	0.0107051670914189	0.00829062840612882	0.00701284598683371	0.00641241645535892	0.0167692916833245
200668_s_at	0.0459296646904528	0.0128993114669714	0.00466908347379319	0.00811586803451015	0.0095496713872736	0.00276923254753286	0.0020511011941762	0.0328311455535434	0.0108088606095976	0.0291876126768383	0.0217566747173618	0.0277255267536516	0.0319088878223491	0.0353802659225645	0.0260691518684265	0.0348060067752742	0.0320146400421927	0.028232153667321	0.0269963283075206	0.0184205610843882	0.00252698618347248	0.00206708699485024	0.00242984170245334	0.00156168975815574	0.00264626485004028	0.00771130430975957	0.00237573591555661	0.00433830036753815	0.00730919993895883	0.0133014158377722	0.0133432248549196	0.00200191411517917	0.00257617326246951	0.0071456529012937	0.00605369974755961	0.00641030607028809	0.0115491261485029	0.0211000272127515	0.0104461059019945	0.0116843906157448	0.0118799092547580	0.0196981954613361	0.00877005618517066	0.00365951867737912	0.00556797734246393	0.00571676825642995	0.00507364719854377	0.00515234652493902	0.0137613150263944
200669_s_at	0.0728936559685892	0.0119365238763207	0.00290712113762003	0.00505954592693076	0.0043895603932276	0.00321901095503357	0.00205231200841255	0.0403184972609528	0.0120366366572188	0.0380544082160249	0.0214395370785011	0.0306499129211331	0.0300954421346201	0.0368261014042358	0.0168574521066232	0.0350086693817766	0.0350779782300907	0.0359905447328933	0.0299760768958569	0.0151093289324782	0.00250667001402734	0.00220633167133282	0.00333837619379678	0.00221018216290583	0.00182128251403215	0.0076778801965753	0.00206771397470458	0.00447812169940675	0.00418548433985825	0.0140273408004633	0.00839407162915454	0.00226793953650093	0.00499023707861664	0.00346159192413299	0.00309964571627037	0.00523666853928907	0.0108237318117217	0.0200379581459267	0.00587970063198118	0.0113512491572237	0.0086058486656699	0.017331062570103	0.00901785126398162	0.00272229754211571	0.00362331257019927	0.00425479318817237	0.00630325470501192	0.00471300168536016	0.0106928150982395
200675_at	0.00628237775952845	0.0212818323015193	0.00260726365543661	0.00528116117886931	0.0203164954959349	0.00640966553300815	0.00369647111306495	0.00467547640439206	0.00143006532083908	0.00894260679721836	0.00324284824247620	0.00214253514018185	0.0189556268841687	0.00230057700658283	0.00818400583849369	0.00397667507079208	0.0188326105124836	9.14079984048877e-05	0.00546056005424339	0.0100933224406892	0.0105759908434814	0.00600559092323702	0.00710077834337782	0.00398350931366347	0.00709565266122428	0.0109937339389953	0.00865044291446629	0.0142280393778823	0.0045037660522483	0.00071246981934277	0.0154069462731977	0.00252439846062096	0.0410336484802053	0.0222898831250498	0.00642760542054556	0.00246630739621412	0.00538111198086344	0.00284731643629431	0.0620267340204082	0.0413121438772146	0.0104777486022051	0.00580654359960768	0.0360326912590632	0.00583473485145218	0.00819425720280078	0.0189094957447868	0.00652499338146292	0.00562287332243898	0.0135130067174627
200676_s_at	0.00486220945504133	0.0071535955200608	0.00698593312505938	0.0064829459400551	0.0230815230451962	0.00480632199004085	0.00458277213003895	0.00771247017006556	0.00586818382504988	0.00631528354505368	0.0051416467800437	0.00732125791506223	0.00653883340505558	0.00771247017006556	0.00944498158508028	0.0069300456600589	0.0102832935600874	0.0049180969200418	0.00586818382504988	0.00631528354505368	0.0125746796251069	0.0292291441952484	0.02235498600019	0.00497398438504228	0.0144189659701226	0.0103391810250879	0.0046945470600399	0.0064829459400551	0.0117922551151002	0.00542108410504608	0.00530930917504513	0.00687415819505843	0.0139159787851183	0.0220755486751876	0.00564463396504798	0.0937232788057966	0.00374446015503183	0.00486220945504133	0.0123511297651050	0.017883988800152	0.00519753424504418	0.00944498158508028	0.017883988800152	0.00989208130508408	0.00866255707507363	0.00866255707507363	0.00251493592502138	0.00368857269003135	0.00642705847505463
200679_x_at	0.0754290896081588	0.00762256333817794	0.00551352521493734	0.00318093036181641	0.00537847334879262	0.00468157949582254	0.00408826911300229	0.0277315239704934	0.0097578251247476	0.0151454767557054	0.0600574337562402	0.0171273301118	0.0250527767614287	0.0255379145330165	0.070960577376885	0.0187276291664566	0.0317332549945097	0.0344218360773228	0.0184614589836665	0.0185479970726525	0.00586754466987981	0.00283674478062234	0.00582886476646943	0.00356576262117053	0.00605111031318331	0.0200637248130728	0.00374801708130758	0.004301336377551	0.0123585569354083	0.0084486087330437	0.00603603170676910	0.00403319942001124	0.00420693118956634	0.0124201825442316	0.00235422937536742	0.00557449523217743	0.0189570862205860	0.0286565636944264	0.00383521076187675	0.00202905595008693	0.00548861273477472	0.0254723553746939	0.00871084536633442	0.0055174587644367	0.00574363786064994	0.00911206741526921	0.00421676506331474	0.00873116870541445	0.00660442960942673
200680_x_at	0.033504420091385	0.00696024184949696	0.00699284644984473	0.00543622888066424	0.0117823614019615	0.00780056660072806	0.00365238749875086	0.0187372251730506	0.0113628712861469	0.0125894092930439	0.0419715322847896	0.0123094130859337	0.0147920685309708	0.0195301556083123	0.0442683078948544	0.0158787764992629	0.0206824089072003	0.0261361165426902	0.0161083532212992	0.0137477129301408	0.00745805023212627	0.00373541158417249	0.00657570924333361	0.00314247843970382	0.00900055034548608	0.0226911211925432	0.00410179317570925	0.0121679023978263	0.0185805886394211	0.0113753080924652	0.0100546537134304	0.00553068138270261	0.00114990038958464	0.0185086568407157	0.00325877938527421	0.00882441827762804	0.0208047601909796	0.0299690057980055	0.00179291688922668	0.00371524379014294	0.00913836360468798	0.0241032029045119	0.0148589583811688	0.00988356359407972	0.01193832567579	0.0135927570460138	0.00550580777006617	0.0100291078409929	0.00727250652705444
200682_s_at	0.0697444230721752	0.0103469714347277	0.00284148933543714	0.00940429724761582	0.00655383006277761	0.00188759283657396	0.000372580750144207	0.0367261374374076	0.0118485167470558	0.0430151209428537	0.025360180095659	0.0260065852525357	0.0197961579293488	0.0199712259926696	0.0241706150500178	0.0225725578566282	0.0272747064804361	0.0259549626184796	0.0173070491829035	0.0197467797576430	0.00248910874644533	0.0084661119852045	0.00474479340846297	0.000891051553055723	0.00322080347263215	0.00959058762268792	0.000570093436967642	0.00634285060185258	0.00189432622362476	0.009565898536835	0.00588498028239825	0.00270008820737037	0.0155114793026904	0.0076738167755605	0.00596578092700784	0.0493400158459042	0.0167010443483316	0.0145530938791267	0.0094850978922254	0.0115073584698154	0.00425774507845518	0.0207118985682575	0.00507024044925158	0.0072473689290099	0.00591415829295172	0.00336893798774972	0.00126812122790046	0.00206939428694553	0.00692416635057155
200683_s_at	0.0256522699621151	0.0110209141835951	0.005118913768147	0.0089931319179523	0.0119111600563163	0.00253060632338346	0.00218439959510299	0.0347195890361275	0.00792153966375084	0.0198079706680471	0.00713845301644977	0.0334584073831058	0.00835841958277144	0.0328649101346250	0.0270041248058769	0.0152990401830609	0.0375139719143913	0.00365989969896501	0.0127601908423375	0.0180934230613248	0.00551457860046754	0.0154721435472012	0.00893543079657222	0.00191238002288262	0.00592672946746811	0.00677576025348927	0.0028520839996439	0.00699832172166957	0.00604213171022827	0.00514364282016704	0.00758357595281037	0.00434407013818594	0.0167250821828829	0.0106417353859546	0.00668508706274914	0.0827928661630733	0.00694062060028949	0.0131146405879579	0.0171042609805234	0.0278366695572181	0.00518485790686709	0.0198491857547472	0.00961135821845315	0.0059926736061882	0.00834193354809141	0.0057041679992878	0.00189589398820259	0.00255533537540350	0.00575362610332787
200684_s_at	0.0123429608427907	0.00760593262744941	0.00713890167664111	0.00647171460405783	0.0266207641960729	0.00753921392019108	0.00553765270244124	0.0246859216855814	0.00753921392019108	0.00760593262744941	0.00753921392019108	0.0110085866976241	0.00833983840729102	0.0102746809177825	0.0158123336202238	0.00860671323632433	0.0272879512686562	0.00713890167664111	0.0121428047210157	0.00954077513794093	0.0139442098169906	0.0248193591000981	0.017280145179907	0.0052040591661496	0.00940733772342427	0.00773937004196607	0.00560437140969957	0.00740577650567443	0.0125431169645657	0.00653843331131616	0.00633827718954118	0.00553765270244124	0.0150784278403822	0.0248193591000981	0.0073390577984161	0.0694541742559196	0.00667187072583282	0.00680530814034947	0.0100078060887492	0.0138107724024739	0.00653843331131616	0.0105415557468159	0.0112087428193991	0.0116090550629491	0.0140109285242489	0.00720562038389944	0.00493718433711628	0.00600468365324953	0.00813968228551603
200693_at	0.0203967862132904	0.0116199475602536	0.00212024293541938	0.00461339291978187	0.0358171073690367	0.00318651122261715	0.00237758977798672	0.0097185313986096	0.00458634691403435	0.0299243564198038	0.0193616618114988	0.00694672559745446	0.0166464067496340	0.00746551716224784	0.0211737441965828	0.0132140227474939	0.0180175572834402	0.0158678096144780	0.0123051130391908	0.0182093380514681	0.0110782078693714	0.0125632794576899	0.0196509721154042	0.00262428213344139	0.00793759289893186	0.0222883674637534	0.00445439518902371	0.00890223377059349	0.0258412291278597	0.00644596470315943	0.0112855605801024	0.006734455431133	0.00291277286141496	0.0249978854940961	0.00438555081075729	0.00908172089964522	0.0109569106314734	0.0181306587620207	0.00354384632885714	0.0122280729016070	0.00482320435830811	0.0179364192661976	0.0098267154215997	0.0113863684197068	0.0220334793489813	0.00666151317320787	0.00338320944623549	0.00659021006714622	0.0164390540389030
200696_s_at	0.000152245845200457	0.0315378311112508	0.00354336563007638	0.0062365181611566	0.00809336132339597	0.0332299150711499	0.0193963987531413	0.0113099892948230	0.00747186458545438	0.00772977877983506	0.000944063277544384	0.00398828499504575	0.00114566736479613	0.00542801625262633	0.00519304321300188	0.000324652099126088	0.00565325668114207	0.000173796626941161	0.000141122861076222	0.00331117333648299	0.0067655550935655	0.00126941056317824	0.0046028298679097	0.0252276231802711	0.00329657441981993	0.0082303130654256	0.0174067749679189	0.0212963434788621	0.00013625655552187	0.0126343195921146	0.00405919401883775	0.000567272190335948	0.0432253066797899	0.0202966652806965	0.00255133448349624	0.000241229718194331	8.82886864861096e-05	9.17646190249328e-05	0.000278769789613622	0.0409687312755859	0.0107705245647976	0.000143208420599516	0.000167539948371279	0.00551560975260467	0.00620940588735379	0.0502856208526476	0.00537101095898963	0.00326598621347829	0.00956229041430266
200703_at	0.0160793010321057	0.0087686089829092	0.00283190690157573	0.00595177878178552	0.0485605444859908	0.00321988065987502	0.00288367023979442	0.01106026745162	0.00498234694271904	0.0195519677028933	0.0167924289634874	0.00991695100067327	0.00502054125053089	0.00883444390821646	0.0153219481127313	0.00335607352062515	0.0084540085001432	0.00968024680357617	0.00307464177885365	0.00866709253319877	0.0138243292011615	0.0117105757977849	0.0129237476274927	0.002135865897373	0.0185393159891976	0.00965109851603555	0.00642367950593452	0.00457276324710516	0.0212350300300232	0.00770168114758617	0.00658751298418007	0.0113869292947476	0.00500395688003364	0.0297337660748408	0.00681064815087033	0.005372833484427	0.00808261911234117	0.0059025282269755	0.00815548983119272	0.0116105670181196	0.00425564998093049	0.0106989291974527	0.0083947068116985	0.0162662521177110	0.0313871775577484	0.0270099088598381	0.00132825730982514	0.00318470169215358	0.00526629146789922
200709_at	0.0151130673425346	0.0242450591844940	0.0130455781138310	0.0167961709262727	0.0284767877702259	0.00289465924474061	0.00225750299424215	0.00865957229644623	0.0154652029447253	0.0413332237412961	0.00484273615289937	0.0330589087125931	0.00657377898941092	0.0218725019835955	0.00788295640151582	0.00214767852425199	0.00506935807510128	0.0010625081660159	0.00179379967650592	0.0340708627575024	0.0279869357691587	0.00549383836784102	0.00322326103193338	0.00151139389653123	0.0110574065578980	0.0138187075176506	0.00488893216011745	0.0232627403140265	0.00737218545378381	0.00578408875281501	0.0192994715438261	0.00510858110009777	0.00639596794276018	0.00531864218952339	0.00641340039831418	0.0060847986111214	0.0180077265872752	0.0168868196951534	0.00228888141423934	0.0186501125744399	0.0109554266929072	0.0237281868773181	0.0268546977809269	0.00943705981415434	0.0140557889131849	0.00776005758986017	0.0110460754617879	0.00235686799089991	0.00764326013764841
200710_at	0.0132582340544140	0.0263756953534241	0.0558458318210927	0.0291962694707917	0.00367800817301023	0.00395955368381825	0.00250319554154767	0.0201535395645668	0.00388276854450697	0.00398002972096792	0.0130176406179054	0.0203736569639258	0.00743792049461915	0.0172177877382323	0.0167954694720203	0.0182978986978776	0.00886612408580893	0.0143639400604965	0.0155771452616146	0.00650370129966527	0.00392883962809374	0.00324033287893594	0.00519067541744241	0.00265676582017023	0.00781928668653184	0.0496748661251096	0.00318914278606176	0.0233861939295716	0.00438443145467399	0.0051062117642	0.00966213003000251	0.00232658972113173	0.0200076477998754	0.0145354268716250	0.0100179011754781	0.0048016307115986	0.0148374484195827	0.00240593436508672	0.0172075497196575	0.0114691403084613	0.00766827591255299	0.00533912668677755	0.0541181661865889	0.00424365869926998	0.00361913956620492	0.00798309498372923	0.0072561956649158	0.0114563427852427	0.0256001654463802
200711_s_at	0.00429263463301564	0.00590888407830982	0.00406314973790854	0.0074547393840006	0.0493758574006204	0.00652272097565151	0.00138817243297915	0.00483466950796186	0.00236524309067441	0.0101888477661968	0.00420393801711535	0.00313253921235152	0.00539078321082876	0.00330852456136004	0.00598631763187357	0.00537670438290808	0.00630872279125716	0.00605248812310077	0.00444609385735106	0.00489661635081286	0.0213040824095745	0.0177801517810280	0.0255446253792836	0.00200904874428118	0.0302554012015435	0.00502051003651485	0.00512328548033582	0.0099396525120008	0.0195794259892911	0.00410960987004679	0.00744206843887198	0.0168481333726790	0.000932018408349083	0.0468430762576899	0.00570614895625201	0.00413213599471988	0.00243282146469368	0.00392236145870173	0.00236805885625855	0.00621157887860446	0.00340566847401274	0.00224134940497242	0.00103197808658592	0.0296063672344001	0.0316337184549782	0.0114812841693154	0.0049036557647732	0.00553157149003557	0.00598631763187357
200718_s_at	0.0125126119221402	0.0113754187792214	0.00570118324201496	0.00895646598288187	0.024731335345957	0.00570688981479794	0.00267448044428839	0.0112948926966172	0.00566757786895965	0.0171818565859002	0.0165471588797047	0.0113893681793576	0.0127430940562082	0.0132604899885314	0.0179243451113297	0.0119343458801319	0.0158186197544113	0.0162722922906579	0.0111255977040556	0.0110380969213832	0.0112080259775874	0.0120180422809488	0.0128765644529656	0.00297661176996488	0.013636172696744	0.0129922810677315	0.00479542332862805	0.0162938504545047	0.0158271796135858	0.00770165403426956	0.00851008517852458	0.00845365351433737	0.00292493558309681	0.0284650191051301	0.00649661608159765	0.00805038903767369	0.00779834873975888	0.00982925458685602	0.00305111424796485	0.00689671024004857	0.00712053470586976	0.00642623501727427	0.00606545280466164	0.0110885049809662	0.0184845403395252	0.0118427236837829	0.00680318585277201	0.00593356756701062	0.0101510418854516
200719_at	0.0068664929752368	0.00608731646740851	0.0071586841656724	0.0117850446809029	0.0219630378144099	0.00720738269741167	0.00560033115001583	0.020891670116146	0.00672039738001899	0.00569772821349436	0.00779176507828289	0.00754827241958655	0.0464583992792617	0.0196255082909250	0.00910662543524313	0.0274659719009472	0.0122720299982956	0.0283912440039933	0.0151452433709124	0.00530813995958022	0.00623341206262631	0.0291217219800823	0.0295113102339964	0.00506464730088388	0.0191872215052716	0.00530813995958022	0.00535683849131949	0.00652560325306192	0.00788916214176143	0.00598991940392997	0.00574642674523363	0.00896052984002532	0.00754827241958655	0.0261024130122477	0.00832744892741484	0.00608731646740851	0.0056490296817551	0.00550293408653729	0.00832744892741484	0.00633080912610485	0.00584382380871217	0.00871703718132898	0.00754827241958655	0.0206481774574497	0.00827875039567557	0.00852224305437191	0.0059412208721907	0.00560033115001583	0.00730477976089021
200734_s_at	0.0324284909939496	0.00572136719455761	0.00473715461110669	0.0105009621840061	0.0555726439830255	0.00236655633515611	0.00055374588884097	0.0148056291301056	0.0102584457363385	0.0170852837381809	0.00487255962772108	0.0166224815172152	0.0096521546171696	0.0203632977224876	0.0135405016614398	0.00301932977346134	0.0110708758360249	0.000307187500378932	0.00296678454313337	0.00387622122188679	0.0220386821817911	0.0192376172112306	0.0100381599630405	0.00144701480441655	0.0271618421387687	0.0112143647342282	0.000826576892466994	0.00692586555130658	0.0165820621092706	0.00681471217945894	0.00673993627476143	0.0140598910535278	0.0168205366161438	0.0214061184474582	0.0098966920352344	0.00366604030057489	0.0087366550272245	0.00398333265293997	0.0186636616184173	0.0205128495318826	0.00421776521901862	0.00852243216511813	0.0125239535516332	0.0217840399117402	0.0266687253618446	0.00577391242488558	0.00349829975760481	0.00540609581258976	0.00804750412176912
200736_s_at	0.021259655466793	0.0198959266817781	0.00930785971940869	0.0148572500463818	0.0088478066353073	0.00200314780369152	0.000561374299052304	0.0494652909801527	0.0164564821958772	0.043138191868151	0.0117190307941187	0.057420375559406	0.0136947944856613	0.0385020616813434	0.0185814892986313	0.00317792621487902	0.00374614654196855	0.0179407010743472	0.00248921579433436	0.0100924145324745	0.00278222579432752	0.00286985495320398	0.00332716962609049	0.000743478644842442	0.00238789457938346	0.0228890101396521	0.000872183971942239	0.00569452612136228	0.00395700420551502	0.00655164883162263	0.0145341175230249	0.00147326523361044	0.052068150839905	0.0101129526165861	0.00815225018672541	0.000132812943922131	0.000321763317749492	0.00131032976632452	0.0421263489242494	0.0828027091102149	0.0103019029904135	0.000199904018686918	0.0071212383643196	0.0028767009812412	0.00282193275694341	0.00608338051387656	0.00208940775696053	0.00439651920550475	0.00563838869145705
200747_s_at	0.0168360259576521	0.00446546925041668	0.0126159563687448	0.0133159488458371	0.00650107955736338	0.00418788602674213	0.00336318224625977	0.0243468647779475	0.00771600902909837	0.00191089900355669	0.00982000940564604	0.0120567669761250	0.0176164773401573	0.0116705642301430	0.0237112394251855	0.0327588433388676	0.0221704513865282	0.0221422907696337	0.0288163569736348	0.0037453620469711	0.0100895467387793	0.00947403611237052	0.0108217227780368	0.00209193154073574	0.00645682715938628	0.0174957889820379	0.00496833740924738	0.0150820218196506	0.00944185255020535	0.00642062065195046	0.00927288884883823	0.00453385932001765	0.00971138988333861	0.0109182734645323	0.00840393267037877	0.00622751927895947	0.0040712206138934	0.0147601861979989	0.009128062819095	0.0278951025066570	0.0132435358309655	0.0123423960903409	0.0151624807250635	0.00590166071203717	0.00877404363527817	0.00997690427120122	0.00475109836463252	0.006573492572235	0.00854071280958072
200749_at	0.0470336636978886	0.00731888456140284	0.00607581577974343	0.0074710970652795	0.0565279186271954	0.00218805474322702	0.00100840783818289	0.0104519252661975	0.00251784850162645	0.0362836556115994	0.00870148147161585	0.0077247845717406	0.0101348158831211	0.0109719846544427	0.0157159410252654	0.00369749540667059	0.0125448471945016	0.00505472356623749	0.00396386728845474	0.0113461737264729	0.0141494206728681	0.00927862054881487	0.0151958816370201	0.00297448601325644	0.0217854146173473	0.0078833392632788	0.00456637511629987	0.00373554853263975	0.0193690411183053	0.00784528613730963	0.00676711423484994	0.00898053772872307	0.00164896879199717	0.0566230514421183	0.00109085627778275	0.0044141626124232	0.0142889488014217	0.00867611272096975	0.00108451409012122	0.00408436885402377	0.00274616725744145	0.0164770035446487	0.00855561115540072	0.0165213988582794	0.0319012039374838	0.00766136269512533	0.00116062034205955	0.00821947520933976	0.00782625957432505
200750_s_at	0.090399837924415	0.0099480249763564	0.00441074532056716	0.00430324002782419	0.0068084161805459	0.00081764588846765	0.000926665340263337	0.0191488124601965	0.00664942948001053	0.0383400213738692	0.0363844849572841	0.0130565935115862	0.0182070055294060	0.0125834188076119	0.037554929905035	0.0159872483581216	0.0136289456335136	0.0307003318733812	0.0144564335558239	0.0238033373882513	0.00295639555043164	0.00222278548938983	0.00438727585525003	0.00114243300527563	0.00500959522591707	0.0120201516400008	0.00177762272789078	0.00510877264387009	0.00541614693157182	0.0091167516564143	0.00946955071569756	0.00362413969268022	0.00199414747242943	0.0093877861268508	0.00311538225096702	0.0304822929697898	0.0315709733286940	0.0314422698092129	0.00258769782109484	0.006791760430966	0.00574396236648524	0.0498135615958388	0.0265235241264589	0.0042237466775565	0.0074943302314271	0.0062406065357767	0.00250290491414264	0.00580755704669939	0.00721799620430609
200762_at	0.0121885685637003	0.0101300944293568	0.00293476584309040	0.00458105832183809	0.0357494561920273	0.00406907677719058	0.00150430076668222	0.0150795198213533	0.000670200880949037	0.00119678728740899	0.000613404196122847	0.014266515847127	0.00104911590686090	0.0138251244679063	0.00492427257443064	0.000277492374436526	0.0051246837337459	0.000111970607228774	0.000367555688946627	0.0104789883504320	0.0248874959096245	0.0390939695470781	0.0400035278855089	0.00267999214258434	0.0261978765666858	0.00283334319161506	0.00563666527839341	0.000769189388788967	0.0576397099052526	0.00039838817499513	0.0051514593137354	0.0228712135982947	0.00133066518735644	0.0491818721534212	0.00240493391178323	0.000370801213793838	0.000938768062055733	0.00321712650479774	0.000229620882940166	0.0102477447050682	0.00165034938480671	0.000532266074942576	0.000176069722961188	0.0341064092381268	0.0530294418597896	0.0128555239198021	0.00112376297834675	0.00104019071353107	0.0030256405388123
200763_s_at	0.0223625623178723	0.0124537069904464	0.0116755241797161	0.00999927093720804	0.0043777673370932	0.0113249028775515	0.00311012310033109	0.0242744177743318	0.0137333486831219	0.0135421718312845	0.0192530477841455	0.0201705923472610	0.0262046171670067	0.0243464894478985	0.0277098631937057	0.0311226177725478	0.0216830542351254	0.0130922672345323	0.0237573100368473	0.0134465399363227	0.00304039875509529	0.00332938095405265	0.00531808967882689	0.00278410527659761	0.00258336523526411	0.0173411053895997	0.0041211261062502	0.0116324028888970	0.00909980949604895	0.0061442623132107	0.0100113553312078	0.00136962261202594	0.0329386674578728	0.00561689588153942	0.00650783739023827	0.0167687050292101	0.0103540652675164	0.0130751404315255	0.0193324222569638	0.0255933554820280	0.0135820764129095	0.018144674121538	0.0256742079023139	0.00316463328045933	0.00258588643976765	0.00796196382217593	0.00869902491807259	0.00759856262132101	0.00875214408881956
200775_s_at	0.0481664852847319	0.00882975332738461	0.00612803021735475	0.00609657215669071	0.0096801695673358	0.00399569800534399	0.00156766002309127	0.0356776352011085	0.00688197507126955	0.0161626272681720	0.0268683296131555	0.0240554546887794	0.0250442863956523	0.0294683383270383	0.0404786595594519	0.0344486736311667	0.0331311051903546	0.0260257778883703	0.0264226737537483	0.00941959196483534	0.00355109074795891	0.00335867227689721	0.00655114113328607	0.00120536802444375	0.00491060326965645	0.0212242292290159	0.00135793961866434	0.00755937197756851	0.0084449163852612	0.00961043753286384	0.00951186894278319	0.0015414449725379	0.00296649512061886	0.0117794708156493	0.00385099092628941	0.00870863979382806	0.0127001433910835	0.0140544129026704	0.00193991374094906	0.0070591888130103	0.00869710517158458	0.0168966486836663	0.0125454745928187	0.00449011385878047	0.00681381593983080	0.00625333815899984	0.00450951299618996	0.00584438337036734	0.009035279323723
200779_at	0.0238376693733195	0.0131106256967524	0.0138650876550422	0.00848584785929432	0.00456375517906698	0.0119037331196842	0.00473326256348668	0.0191302952103624	0.00682714105393651	0.0216112669277779	0.0190982429049448	0.0144247702188716	0.0207168843285307	0.0251166796375772	0.0173717331458191	0.0136499673744514	0.0150004789354098	0.0144925731726395	0.0123006885944707	0.0187388872499751	0.00381299156370994	0.00751811479188007	0.0110093505204370	0.00612383950621698	0.0102166723518416	0.0160212215848608	0.00484298007049288	0.0111813234668119	0.0122273381263036	0.00658613237281614	0.0133695097020479	0.00420624869556363	0.00346349815656096	0.0123444523191754	0.00337966905008432	0.0165482354527838	0.0152365564926198	0.0210337090397733	0.00935249288654556	0.0190125646270018	0.0109668195767099	0.0372614214383817	0.0322791371174203	0.00830832739852024	0.00587913248216382	0.0124067077585441	0.0063845726829789	0.0146528346997272	0.0170851115685276
200780_x_at	0.0126996071787263	0.0114980117387408	0.00941551960236383	0.00986140753101874	0.0218201280843032	0.00438020245613928	0.00152087516259024	0.0157411998349079	0.00435056068436166	0.00734942504186388	0.00725892303654283	0.00884097377067413	0.0124556932375561	0.00987512473391583	0.0121343638179668	0.0094732264559309	0.0109731316416785	0.0107166041806030	0.00893667885295614	0.00946739270297467	0.0056177464278551	0.0167583225462774	0.0237460549048547	0.00322559237780128	0.0226710676709194	0.0112950917372631	0.0029389501379517	0.0245422833488813	0.0170344009632062	0.00503547481522336	0.00966242925451149	0.0126458420501296	0.0157916539145294	0.0336117194988415	0.00387440030793386	0.00231615759262395	0.00591952489159113	0.0128361485317019	0.00467630483591789	0.0102207351793230	0.00700886000441883	0.00978052333462554	0.0127931048950248	0.0174840729478327	0.0187244549615273	0.00527954642539231	0.00296433484676126	0.00488521625935062	0.0240714837184133
200783_s_at	0.0274064084861468	0.00312939567175543	0.00343588287672117	0.00358106102644178	0.0133563897742964	0.00333909744357409	0.00272612303364262	0.0125337135925462	0.00638783858770696	0.00788801280148663	0.0207120826934741	0.00369397736511337	0.00474248622420668	0.00777509646281504	0.0385044714870114	0.00304874114413287	0.00537159153966267	0.00495218799602534	0.00233898130105432	0.00998503051967325	0.00609748228826573	0.00522641338994206	0.00780735827386406	0.00306487204965738	0.0180988759985031	0.0110819320953401	0.00340362106567214	0.00454891535791253	0.0758797795873069	0.0050167116181234	0.00495218799602534	0.00395207185350557	0.00403272638112813	0.0130015098527571	0.00353266830986824	0.00812997638435431	0.0282774773844705	0.0633944587113342	0.00379076279826044	0.00374237008168691	0.00332296653804958	0.0404079183389039	0.0135983533571641	0.0201475010001161	0.0136144842626886	0.00909783071582506	0.00204862500161309	0.00316165748280446	0.00329070472700056
200784_s_at	0.00325631668987089	0.0853000475968917	0.0105652026908585	0.0086815304450755	0.0101789607477169	0.0112247850860696	0.0115100099056203	0.00380893977775044	0.00897863963210752	0.00718410014243414	0.00429025666074231	0.0349400403949651	0.00283442164428543	0.0395571171614426	0.00139641317905047	0.00272746233695391	0.00158062087501032	0.00761193737176025	0.00325037450613025	0.0129955558407804	0.00965604857854052	0.0107315838355964	0.0240361332308901	0.0128172903285612	0.00894298652966368	0.00742178749205976	0.00852703366781886	0.0104641855672676	0.0105949136095617	0.00730888600098759	0.0106008557933023	0.0114921833543984	0.0147722687792318	0.00901429273455136	0.0139581896067641	0.00614421798782209	0.00666713015699844	0.00553811524627678	0.0156635963403279	0.0169292814770843	0.00920444261425185	0.00991156247938805	0.0103096887900109	0.0128291746960424	0.0144870439596811	0.0152476434784831	0.0150456092313013	0.006690898891961	0.00706525646762134
200785_s_at	0.00495391614898396	0.0834292886019874	0.00899623806237423	0.00720527767022296	0.0127254872079848	0.00822736817679772	0.0161738916648519	0.00621081123139346	0.00673566851855348	0.00463623936991343	0.0117862689046459	0.0418182345550384	0.00529000897321801	0.0433882024052276	0.00438301874891518	0.00741706218960331	0.00388118151820956	0.0063259115136654	0.00259205835676391	0.0146131318372445	0.00823657619937947	0.00719146563635033	0.0136140613871241	0.0112752236513585	0.0111186872674687	0.00499074823931098	0.0142309989001017	0.0145210516114270	0.00745389427993033	0.0118415170401364	0.00890415783655668	0.00620620722010259	0.0149354126276059	0.00818593207517982	0.00526698891676362	0.0055754576732524	0.00342998841170358	0.00504599637480151	0.0147282321195164	0.0171591500810997	0.00564451784261556	0.00736181405411279	0.00949807529307985	0.00789127535256368	0.0097328798689146	0.0231581767931128	0.0176379672553509	0.00617858315235732	0.0112107674932862
200791_s_at	0.0196403495398047	0.00662809638824917	0.00615626579789923	0.00250680061947826	0.00212805225443545	0.00501681097086366	0.00251963954710683	0.0431099092448303	0.00403142327537092	0.0382985211160238	0.00338947689394243	0.0757817703276334	0.0287431492284607	0.0791455693663187	0.0178557385994335	0.0212965712038902	0.0946004284992096	0.00102390447837844	0.0253183652835397	0.0115325667423628	0.00285987112926393	0.00258704391715682	0.00287591978879964	0.00309739129039247	0.00376180579517096	0.00720263839962767	0.00238804053891399	0.0161449514929266	0.00173004549794978	0.00208953547154974	0.0154805369881481	0.00147005721347124	0.00107846992079987	0.00614021713836352	0.00258062445334253	0.00537309121255647	0.00674043700499916	0.0071448632252991	0.00171720657032121	0.00255494659808539	0.0176117989744907	0.0145689731265196	0.00700363502138484	0.00317763458807103	0.00244260598133541	0.00621725070413494	0.00451288306144229	0.00734386660354194	0.0116288586995771
200792_at	0.0438756494181002	0.00880142716238669	0.0097590108305796	0.00623154826498263	0.00789643805172711	0.00372061154412452	0.00230418570158918	0.0212654304950680	0.005474367997046	0.0220869937558472	0.0241626651729812	0.0158926244022243	0.0214812495414979	0.017381594462047	0.0278134529079667	0.0167305101118931	0.0212055815158060	0.0128557421060330	0.0131704026485168	0.0126471774813319	0.0065752264943814	0.00600122037509532	0.0066532115279653	0.00158327754229623	0.00601754282398497	0.0236058883053009	0.00412051154192099	0.0124504012919400	0.00766973737270417	0.00473532378343121	0.00915870743252685	0.00370610270066705	0.0126263210188618	0.0108000203486529	0.00391194691721988	0.00775316322258461	0.0142540318942465	0.0180462808529423	0.0156876869883876	0.0153331271263957	0.00699507615193189	0.0230101189208286	0.0190945447927443	0.00575366323360226	0.0068726577852595	0.00508625643455872	0.00506902718295298	0.00393552378783827	0.0118174529961079
200796_s_at	0.00640911758819283	0.00292345714549147	0.00283350461793788	0.00209139626562082	0.00242871824394676	0.00245120637583515	0.00193397934240205	0.118692360106954	0.00251867077150034	0.00856797824947884	0.00622921253308566	0.0446164536665775	0.00530719912566143	0.431142464564326	0.0127282826488321	0.0503059510343416	0.0106368863832113	0.00321580286004061	0.0377575734406167	0.00413781626746485	0.00213637252939761	0.00193397934240205	0.00278852835416109	0.00193397934240205	0.00249618263961194	0.00240623011205836	0.00200144373806724	0.00233876571639317	0.00236125384828157	0.00213637252939761	0.00195646747429044	0.00209139626562082	0.00319331472815222	0.00256364703527713	0.00200144373806724	0.00227130132072799	0.00213637252939761	0.00224881318883959	0.0032832672557058	0.00476748396033993	0.00200144373806724	0.00308087406871024	0.00348566044270136	0.0021813487931744	0.00213637252939761	0.00188900307862526	0.00175407428729488	0.00222632505695119	0.00472250769656314
200797_s_at	0.0120466750283294	0.00679084821679518	0.0150136624111742	0.00625323039129065	0.00412582044371776	0.00762970498474059	0.00534374822535671	0.0390176497193577	0.00839072968143333	0.0182898160770503	0.0160514233612097	0.0466696953912171	0.0208878217887713	0.110651261297541	0.0279676576034583	0.0455418510253799	0.0282660138765935	0.00743440413928251	0.0416942081696578	0.00641177720310164	0.00219875601288784	0.00205246054562588	0.00248558160880044	0.00546698233817343	0.00338065042820611	0.00450272945543206	0.00304698145607662	0.0119587536145070	0.00652708397532781	0.00559165778564298	0.0149898803894025	0.00104857095993176	0.00322931028965926	0.00630295643681319	0.0026052123849851	0.00923607245531646	0.00935209989486905	0.00362567731918673	0.00275006651759423	0.0143196597758379	0.0150518577794741	0.0119731669610352	0.0101282586054165	0.00247621293355707	0.00263475974536806	0.00960289212446098	0.00258647503449834	0.00791076524204189	0.0165688625015747
200798_x_at	0.00806841830814546	0.00465079133919302	0.00454509153602954	0.00216097375356443	0.00253679527592346	0.00185561876664772	0.00125665321538801	0.0707718904292352	0.00792748523726083	0.0277873038094209	0.0111454570224600	0.0678357847858052	0.00766910794063899	0.245540642748759	0.0244988654887794	0.0403186026955799	0.0382633287451789	0.00250156200820230	0.0412464120789037	0.00439241404257118	0.00109223129935594	0.00112746456707710	0.00138584186369893	0.00210225164069583	0.00119793110251941	0.00214922933099071	0.00119793110251941	0.0017851522312054	0.00231365124702279	0.00589570013200731	0.0137762076789733	0.00086908727045526	0.00123316437024057	0.00164421916032076	0.00142107513142009	0.00245458431790743	0.00633024376723494	0.00112746456707710	0.00159724147002588	0.0133534084663193	0.00550813418707456	0.00405182578793331	0.00157375262487845	0.00111572014450338	0.00112746456707710	0.00278342814997158	0.00123316437024057	0.00307703871431457	0.00566081168053291
200799_at	0.00090418217779012	0.00195030344160608	0.00489116050483928	0.0157612785099754	0.0163580266673947	0.00768645450538215	0.0402146650497288	0.00319634741807971	0.0213893142699276	0.00436145591571307	0.0104032290115277	0.013240802739823	0.000476552931380364	0.0258902932872235	0.0120895861527368	0.00118262438484506	0.00549696860391977	0.00045058109861819	0.000437293184181728	0.000647483830722117	0.00886183093689823	0.0106025477280747	0.00424246868189566	0.0146789174795146	0.00336848630964295	0.0093885155454707	0.00349290950845709	0.00263765101563758	0.0210957721601039	0.00323379517694610	0.0185553645182968	0.00203848687377532	0.0190687612124328	0.019176272520146	0.011950063051154	0.0183022901478933	3.38237822019016e-05	2.95958094266639e-05	0.0532633970263339	0.0358997168345434	0.0216442006286633	4.89236849706077e-05	5.49636460780902e-05	0.00548005671281881	0.006189752142948	0.0464473009165399	9.48273893874742e-05	0.0238367065106794	0.0129859163810872
200800_s_at	0.00221500443718647	0.00269303196640428	0.0071165810093013	0.00694790763187459	0.00953184022224117	0.0100450379450501	0.0381058281173783	0.00252507634803045	0.0132426545256287	0.00409912195099543	0.00655026911657929	0.0153564549363592	0.000417735768775931	0.0155122086508340	0.0083094965551872	0.00172477500406969	0.00337562082569279	0.00217050337590793	0.00102424216845920	0.00370004791759437	0.006194260626351	0.00553033350243737	0.00580667073779602	0.0158466843694759	0.00339930687443782	0.00954332436708724	0.00427569067800381	0.00298372438282052	0.0164531907691592	0.00141398533417282	0.0231046639121945	0.0029564495388111	0.0142259844280738	0.0178233928011064	0.00519083347042531	0.0148052159837476	0.00203915346923096	0.000557698784087454	0.0402289593957962	0.0586294304754178	0.0252148755276606	0.000423477841198968	0.00377182382288233	0.00475874252059179	0.0066694171193573	0.0752261730551529	0.000650289701908923	0.0247540742157119	0.0136977137651544
200806_s_at	0.133746689404449	0.0118938114482176	0.060025963842539	0.0126734806902489	0.00590320997537959	0.00224476199354057	0.00389834621015633	0.0174594503451793	0.00204770273456563	0.0260015408320493	0.0356231733463472	0.00475512559700388	0.00665546227703173	0.00985124938997308	0.0536857963798672	0.0202816816454551	0.00625106240643969	0.0131789805284889	0.0159583728594224	0.0227817638962762	0.00374755303807116	0.000825935328921034	0.00358647851334383	0.00251721783855809	0.00238356025420987	0.03846254023436	0.00214708914343995	0.00103156238176444	0.0091127055585105	0.0238116127192670	0.0184550279926961	0.00337742434295302	0.000402686311818346	0.00807086182410388	0.00384865300571917	0.0328866199847562	0.0499125399601906	0.0215788456371423	0.0005586201602246	0.000257033816054264	0.00463517648284522	0.0417063069929648	0.0320212728040402	0.00387264282855090	0.00644640810664093	0.00550737789865602	0.00717467058546134	0.0133160652303846	0.0112529404668557
200807_s_at	0.0807580266646	0.00973620667137084	0.0792114042708873	0.0271079501494106	0.0100177166212054	0.00210179141828694	0.00396244881579924	0.0109452414359991	0.00284538144514086	0.0211429674075967	0.0324123378296603	0.00606480101087868	0.00863147639014744	0.00990668281629059	0.0412939206692624	0.012375222256872	0.0064590270960056	0.00881597195487967	0.0108201882112718	0.0124071865340444	0.00583151786519902	0.00134306041803555	0.00310502110006798	0.0028868789277858	0.00549112635215201	0.0313541520222144	0.00214721433847938	0.00689643299415497	0.0103990448401049	0.015798203798287	0.0202474068699755	0.00314539702912792	0.000409367058524404	0.015128636308043	0.00665698130375782	0.0321504550675632	0.0453976852367715	0.0206820088841624	0.00186065739751229	0.00129763749784311	0.00761759194930892	0.0391068911785156	0.0420481654551738	0.00518718533061745	0.00647977583732807	0.00952984081173114	0.00528532126930481	0.0143171922892967	0.0121677348436473
200808_s_at	0.00497451781682503	0.0279406876451380	0.00409750745027495	0.00428728674270874	0.00660201902163599	0.00423265331003840	0.00307672489248716	0.0136784862743564	0.0134426998807266	0.0214594372641417	0.00150673256417128	0.065597499974121	0.00302209145981682	0.048109050631965	0.00628859564473777	0.00728349920810277	0.0093538187619259	0.00324925152197242	0.00855156993481944	0.0356813824213767	0.00428153585505923	0.00634035363358334	0.00686943529733814	0.00412913733234725	0.00539145717141441	0.0227418852099822	0.00338439738173587	0.0109266865340665	0.00749340660730984	0.00328950773551898	0.0161369907445214	0.00334414116818931	0.0164590404528939	0.0040313722423056	0.00479048941204075	0.00902314272207915	0.00237799204307185	0.0016188748733367	0.0130918957341066	0.0371104780022797	0.0120682377324940	0.00615920067262382	0.00643236783597548	0.00553810480647688	0.00489112994590715	0.00465821899610205	0.0114931489675431	0.00292720181359993	0.0066077699092855
200835_s_at	0.0162796001667283	0.0120327479493209	0.0128978474750891	0.0104598397206515	0.0120327479493209	0.0116395208921535	0.00935880396058292	0.0116395208921535	0.0117181663035870	0.0149426281723593	0.0107744213663854	0.0102239034863511	0.0121113933607544	0.0139202378237242	0.0135270107665568	0.0132910745322564	0.0137629470008572	0.0106171305435184	0.0107744213663854	0.0160436639324279	0.0105384851320850	0.00943744937201639	0.0132124291208229	0.00841505902338128	0.0117968117150205	0.0117968117150205	0.00880828608054863	0.0112462938349862	0.0115608754807201	0.0101452580749176	0.00841505902338128	0.00872964066911516	0.0173806359267969	0.0127405566522221	0.00998796725205068	0.00998796725205068	0.0103025488977846	0.00951609478344986	0.0162796001667283	0.0139202378237242	0.0106957759549519	0.0192681258012001	0.0172233451039299	0.0103025488977846	0.0101452580749176	0.00920151313771598	0.00817912278908087	0.00928015854914945	0.0124259750064882
200836_s_at	0.0271744798827307	0.0149620827826061	0.00969027161205538	0.00851454394092537	0.0128950776833614	0.00982301505879586	0.00754741311467327	0.0125537373917430	0.0099747218550707	0.0121744704010559	0.0103919155448265	0.0111883762252694	0.0109797793803915	0.0132174546254454	0.0130088577805675	0.0112073395748038	0.0128002609356896	0.00944374806810877	0.0099747218550707	0.0246144276955927	0.00999368520460506	0.00828698374651311	0.0116434966140939	0.00644753884168068	0.0104867322924983	0.0108659992831854	0.00773704661001682	0.0099747218550707	0.0102970987971547	0.00866625073720021	0.0086283240381315	0.00747155971653585	0.0128571509842927	0.0124778839936056	0.00807838690163521	0.00919722452416215	0.0089696643297499	0.00826802039697876	0.0132553813245141	0.0147345225881938	0.00878003083440634	0.0130088577805675	0.0144690356947128	0.0114917898178191	0.0102591720980860	0.0124778839936056	0.00667509903609294	0.00813527695023827	0.0108849626327197
200838_at	0.00060715083463609	0.024699681182713	0.00373965652649989	0.0109203018479119	0.00954755203934674	0.00306940687533118	0.00184528983459837	0.0221729241295623	0.0109231062397578	0.0318985550511234	0.00677681289560329	0.0238990273107102	0.00102220082782843	0.0159990554808263	0.00140219592294709	0.00206122800673222	0.000731946271778381	0.0320457856230328	0.000511801511875688	0.0133881666722988	0.00619209719573435	0.00574059010854539	0.00639120901679284	0.00328394285154209	0.00582331966799927	0.0149880722203815	0.00330918237815513	0.0755965887938465	0.00443514570428165	0.00818041101447333	0.0134751028195215	0.00211170705995832	0.0204958978057176	0.00893479242101886	0.0452446558457338	0.00380275534303251	0.000670249651168709	0.00097873275421707	0.0292343827975239	0.021651307246226	0.0187319353346502	0.00211170705995832	0.00091563393768445	0.00457256090473046	0.00777657858866456	0.00571955716970118	0.00508155802476026	0.00507594924106847	0.0200668258532958
200839_s_at	0.000137760640580856	0.0294777157367347	0.00362973776700818	0.00744621773569264	0.00726763912753227	0.00261541127265729	0.000645944336945791	0.0237774865642557	0.00821461597537697	0.0336227803444343	0.0135301358034190	0.0392699461590599	0.00160924837182230	0.0282327677255596	0.00432058186829144	0.00198783502112228	0.00231131741418992	0.029915488439025	0.000977590323529334	0.00749315839840908	0.00437874747209225	0.00392464758277016	0.00545123957024395	0.00290215749490337	0.00424506862826934	0.00996162498778012	0.00258581824616214	0.0891770546693408	0.00418690302446854	0.0116606728882773	0.0173802905953566	0.00204293927735462	0.0221121134870116	0.00961773361092273	0.0295491471799989	0.00273378337863788	0.000179599057349857	0.000749009705084062	0.0341228004472833	0.0309981850290716	0.0200110086058562	0.000209192083845004	0.000350014071994323	0.005530834607024	0.00664414467275521	0.00658393817057543	0.00434099085208120	0.0051787796366507	0.0179241900133536
200846_s_at	0.0506528506363624	0.00512502187778156	0.00363270367939098	0.00489136496636443	0.00497733307528205	0.00165543717428557	0.00124323111357798	0.0406585068970671	0.00954246008985651	0.0160165199844993	0.0168277062430041	0.0437952407173179	0.0348325142850341	0.0304834096979962	0.0244810722471579	0.0352359031038014	0.0718076183615536	0.0147093638668544	0.0329059469210852	0.0147931276652869	0.00451663218390298	0.0031786157194671	0.00447254597420163	0.00126086559745852	0.00329985279614581	0.0338119185304479	0.00138871560559242	0.00766659186706421	0.00325135796547433	0.00428077096200077	0.0065335762777396	0.00147688802499512	0.0246640300174185	0.00459157874039527	0.00486050461957348	0.00700309441105894	0.00740868754031133	0.0175176554248301	0.0183597020301259	0.0280851198902430	0.0076401401412434	0.0119165024822740	0.0225985910929104	0.00275097948536404	0.00421243733696369	0.00195522340025473	0.00131156473861507	0.00313673382025082	0.00374071489315927
200854_at	0.0391603932962917	0.00486061163024324	0.00536241566494446	0.00741882827773968	0.0118858681160604	0.00593309476323213	0.00511643329499288	0.0230928248910544	0.00673007764187525	0.00412266452038849	0.016648086798323	0.0163627472491792	0.0250213266714748	0.0238898077696975	0.0407543590535779	0.0261036490992618	0.0406362875160012	0.0136569411797118	0.0280813473536725	0.00672023834707719	0.0105772419079180	0.00980977691366904	0.0152410676421999	0.00471302220827229	0.0081075789136041	0.0085109900003247	0.00441784336433039	0.0108527421622637	0.0146507099543162	0.00680879200025976	0.0101639915263993	0.00731059603496098	0.00357166401169695	0.00937684794255426	0.0109609744050424	0.00604132700601083	0.00678911341066363	0.0111675995958018	0.00563791591929023	0.00502787964181031	0.00972122326048647	0.0115906892721185	0.00488029021983936	0.0121810469600023	0.0113545461969650	0.00901279403502592	0.00600196982681857	0.00630698796555853	0.00846179352633438
200855_at	0.0136410139820393	0.0112964647038763	0.0122911219734000	0.00952029100829828	0.0116516994429919	0.0125753097646925	0.00973343185176765	0.0122911219734000	0.0120779811299307	0.0108701830169376	0.0113675116516994	0.0119358872342844	0.0116516994429919	0.0138541548255087	0.0177617369557804	0.0150619529385018	0.0132147322951006	0.0107280891212913	0.0110122769125838	0.0152750937819711	0.0101597135387064	0.00930715016482892	0.0130726383994544	0.00880982153006707	0.0111543708082301	0.0113675116516994	0.00930715016482892	0.0110122769125838	0.0122911219734000	0.00987552574741389	0.00930715016482892	0.00838353984312834	0.0146356712515630	0.0119358872342844	0.015204046834148	0.00952029100829828	0.0100176196430601	0.00866772763442082	0.0152750937819711	0.0117937933386382	0.00952029100829828	0.0147777651472093	0.0160566102080255	0.0102307604865295	0.0101597135387064	0.00866772763442082	0.0120779811299307	0.00873877458224395	0.0119358872342844
200856_x_at	0.0133004308001171	0.010790915554812	0.0127985277510561	0.0097034589485131	0.0117110711447572	0.0173156551926053	0.0120456731774646	0.0119620226692877	0.0122129741938182	0.0109582165711657	0.0111255175875193	0.0118783721611109	0.0120456731774646	0.0147224894391233	0.014387887406416	0.0122129741938182	0.0225019866995692	0.0104563135221046	0.0106236145384583	0.0156426450290685	0.0100380609812205	0.00911790539127525	0.0129658287674098	0.0123802752101719	0.0115437701284035	0.0111255175875193	0.0110418670793425	0.0116274206365804	0.0110418670793425	0.0097034589485131	0.00895060437492158	0.00836505081768372	0.0144715379145928	0.0115437701284035	0.00953615793215944	0.00995441047304362	0.0097034589485131	0.00861600234221423	0.0152243924881844	0.0121293236856414	0.0094525074239826	0.0146388389309465	0.0154753440127149	0.0103726630139278	0.0100380609812205	0.00869965285039107	0.00836505081768372	0.00895060437492158	0.0119620226692877
200857_s_at	0.0373563842495059	0.0104250374649784	0.00680523278963867	0.00687762888314547	0.0113661866805667	0.00666044060262508	0.00571929138703676	0.0252662366338712	0.00839794684678815	0.00723960935067944	0.0078187780987338	0.0110042062130327	0.0209948671169704	0.0129589007377162	0.0150583874494132	0.0540798818495754	0.0289584374027178	0.00716721325717264	0.0476366295274707	0.00803596637925418	0.0090495116883493	0.00890471950133571	0.0144792187013589	0.00542970701300958	0.00875992731432212	0.0147688030753861	0.0052125187324892	0.00600887576106393	0.0105698296519920	0.0103526413714716	0.0175198546286442	0.0051401226389824	0.00854273903380174	0.00832555075328135	0.00615366794807752	0.00702242107015905	0.0076739859117202	0.0161443288520151	0.00868753122081532	0.00839794684678815	0.0100630569974444	0.0146240108883725	0.0076739859117202	0.00723960935067944	0.00789117419224059	0.00673283669613188	0.00564689529352996	0.0101354530909512	0.007746382005227
200859_x_at	0.0294632077472256	0.0212307909804199	0.00360670106736411	0.00346419735632996	0.00230833392238637	0.0196745599773804	0.00362140383120096	0.0140999505195448	0.00701208736834665	0.0190004948045522	0.0023422633773945	0.0330710397964233	0.0111107655333286	0.0295129709479042	0.0125731250441790	0.0426493249452181	0.0357933130699088	0.00205386300982540	0.0391489361702128	0.0208507810843288	0.00189213260761999	0.00191588322612568	0.00350265073867251	0.00383289743408496	0.00225178483070616	0.0574369124195943	0.00382498056124973	0.007368346645932	0.00241917014207959	0.00166254329539832	0.0118029264154944	0.00182992860677175	0.0070776843146957	0.00233660846822648	0.00269965363681346	0.00298353007704814	0.00310002120590938	0.00527716123559765	0.00253792323460804	0.0462809076129215	0.00882957517494875	0.00114229165194034	0.0068955962394854	0.00190909733512405	0.00188987064395278	0.00781282250653849	0.0146575245635117	0.00272001130981834	0.00321311938926981
200862_at	0.0199325233218059	0.0720660569098032	0.173605119003570	0.202799294938797	0.0064432164234949	0.00201962807192589	0.00152979290522745	0.0009344547795478	0.00165790364113319	0.0440098057464447	0.00125096365649141	0.000964598482113857	0.000693305159019335	0.00163529586420865	0.00113038884622718	0.00137907439239716	0.00211005917962406	0.00170311919498228	0.000972134407755372	0.00250946323862433	0.00515457313879593	0.00470995352594657	0.00509428573366381	0.00175587067447288	0.00500385462596563	0.00656379123375914	0.00324798395149275	0.00160515216164259	0.00212513103090709	0.0350571260843255	0.0148683812907081	0.00199702029500134	0.00265264582581311	0.0177621767370497	0.00190658918730317	0.00740027897996725	0.00179355030268045	0.00333087913354941	0.0412215132590844	0.0455622064285967	0.00159008031035956	0.00276568471043583	0.00255467879247342	0.00497371092339958	0.00672204567223094	0.0111607058750830	0.00243410398220919	0.00169558326934076	0.00222309806424678
200870_at	0.0267426608524873	0.0161990276145342	0.00549266441880943	0.00835100556018678	0.0243038248619886	0.00459659296302828	0.00152163077396798	0.0186843578786819	0.00531936758066307	0.0310782518702586	0.0234690413123812	0.0101906994334356	0.0155153504542860	0.0219833379316874	0.0233528056282586	0.00874515019816599	0.0180947259537693	0.0150725981665829	0.00902728590417255	0.0145590477803687	0.00807098323025518	0.00835840237644913	0.00705022258605166	0.00245362962302337	0.0108173154396599	0.0201531542507760	0.00336766477544164	0.0097479471457324	0.0154667428045621	0.0087303565656413	0.0119469149517236	0.00538488223898670	0.00349763740405141	0.0215965901099706	0.00621332566036926	0.0126031182229973	0.0168436073173956	0.0137084139101991	0.00202778434391983	0.00910336744287095	0.00505413888325615	0.0168055665480464	0.0315389678545989	0.00948800188851286	0.0117672779853524	0.00496220702399559	0.00283509400455285	0.00755743284404098	0.0139905496162056
200885_at	0.022540055387236	0.0162412566495273	0.00839940291004502	0.00873694619168299	0.00502999765226592	0.0119647038223461	0.00312528913445163	0.0146138158273442	0.00303788953474179	0.0686026582136185	0.00220910022714855	0.0124318396138987	0.00381243081492894	0.00435491108898997	0.00490040514235134	0.00512643858987678	0.0707092899445555	0.00289925568692620	0.00527411377559339	0.0671771406045581	0.00493657049395541	0.00254965728808686	0.00513849370707813	0.00333022612687468	0.00334830880267672	0.0121063514494621	0.0066785349295514	0.0145384713448357	0.00518068661728288	0.0029535037143323	0.0198125851204291	0.00225129313735329	0.0418011188957030	0.00755253092664974	0.0139236603675666	0.0138874950159625	0.00242307855747262	0.00581659404965443	0.0113559204036777	0.0250173819721147	0.00550014722311882	0.00396010600064555	0.00364667295341029	0.00411079496566251	0.00385462372513368	0.0161598846084181	0.0104095937033712	0.0106326133715963	0.00693169239077988
200887_s_at	0.071529811360346	0.0127224030486702	0.00141196611869634	0.00223071036113485	0.00987395751060568	0.00177966562877352	0.000583416555989114	0.069377543561361	0.00214736513885069	0.00791779611699512	0.0113741715117205	0.0383093862899070	0.0145510952787873	0.0431287012019852	0.0183457542227837	0.0735889286167782	0.0653279462903777	0.00156885124299594	0.0544783594130339	0.0367699510077173	0.00144138207950252	0.000887381484319577	0.000848160203244679	0.000524584634376766	0.00170612572675808	0.00258860455094330	0.000593221876257839	0.00227483430234411	0.00265724179282437	0.00473596968979399	0.00955528460187213	0.000926602765394475	0.000799133601901056	0.0103348075632357	0.000759912320826157	0.0089228414445394	0.00174044434769862	0.00252486996919659	0.000975629366738098	0.00240720612597189	0.0506346738676939	0.0173161955945677	0.000941310745797562	0.00163258582474265	0.00285334819819886	0.00309848120491698	0.000470655372898781	0.00443200476146352	0.0127616243297451
200894_s_at	0.0423593267911133	0.00577861705311168	0.00629456500428237	0.00515947951170686	0.00644934938963357	0.00583021184822875	0.00469512635565324	0.00696529734080426	0.00613978061893116	0.0407082933473671	0.0250234756317783	0.00655253897986771	0.00696529734080426	0.00810038283337977	0.0209474868175298	0.00701689213592133	0.00712008172615547	0.0105769329989991	0.00608818582381409	0.00794559844802856	0.005262669101941	0.0330206688749239	0.0300281707581339	0.00433396278983376	0.00557223787264341	0.0739869361978764	0.00474672115077031	0.00598499623357996	0.00629456500428237	0.0111960705404039	0.00552064307752634	0.00428236799471669	0.00799719324314563	0.00670732336521892	0.00856473598943339	0.00877111516990166	0.0426173007666987	0.00681051295545305	0.0389540703133868	0.00727486611150667	0.00500469512635565	0.00799719324314563	0.0637195719695797	0.00567542746287754	0.00608818582381409	0.00500469512635565	0.00402439401913135	0.00474672115077031	0.00660413377498478
200895_s_at	0.0262628781369594	0.0059342764386996	0.00688788437890323	0.0100096617236915	0.00766752330298863	0.00633053919763557	0.00851481684445334	0.0057055393989886	0.0085405900320264	0.014149479977616	0.0702931474571046	0.00743234296638435	0.00798646649920538	0.00918169807290655	0.0560276881354098	0.00781894077998042	0.00803801287435152	0.0109697129607884	0.0071520595515272	0.00659471437025955	0.00679767822239748	0.0238434201535373	0.0171907161112384	0.00510309113946806	0.0158215155214190	0.0142815675639280	0.00585373522753375	0.00755798725580308	0.0106346615223384	0.00710051317638107	0.00812499738241064	0.0109954861483614	0.0106958728428245	0.0155154589189888	0.0101417493100034	0.0082441983749361	0.0179349169024108	0.0120457435419641	0.0318749897309956	0.00782216242842705	0.0059439413840395	0.0126224186139115	0.0272003778349298	0.0132538617094518	0.00865656937610523	0.0145908458148048	0.00485180256063062	0.00914303829154694	0.00859857970406582
200930_s_at	0.0118623023938126	0.0122577124736064	0.0122577124736064	0.0093316778831326	0.0102015800586789	0.0114668923140189	0.0105179081225139	0.0104388261065551	0.0115459743299776	0.0103597440905964	0.00988525199484385	0.0108342361863489	0.0112296462661426	0.0130485326331939	0.0126531225534001	0.0105179081225139	0.0119413844097714	0.0101224980427201	0.0093316778831326	0.0206404061652340	0.00941075989909135	0.00869902175546259	0.0124158765055239	0.00956892393100885	0.0107551541703901	0.0113087282821014	0.0096480059469676	0.0102015800586789	0.0105179081225139	0.00941075989909135	0.00822452965971009	0.00846177570758634	0.0167653873832552	0.0113878102980601	0.00861993973950384	0.00972708796292635	0.0093316778831326	0.00861993973950384	0.0156582391598327	0.0113878102980601	0.0090153498192976	0.0138393527927814	0.0196914219737290	0.00941075989909135	0.0093316778831326	0.00846177570758634	0.00806636562779258	0.00861993973950384	0.0113087282821014
200931_s_at	0.0246158687084765	0.0426657831673279	0.00255518114655285	0.00104791136909190	0.00136372027484562	0.0241852202006305	0.00327005766957718	0.0351610151705985	0.0081708376888645	0.0194366026541155	0.00354854370465092	0.0473368839824307	0.0114322823882848	0.0679132696873119	0.0283998335974166	0.00906371559513183	0.0559785640398735	0.000387583657061387	0.0107231478453650	0.0372166440480500	0.00144697898636251	0.001179976911498	0.000614391871193605	0.0087852295600581	0.00102494344867344	0.00608362792083762	0.00481465031771811	0.0139702375945238	0.00163359333976244	0.00194078927535924	0.0144984997641482	0.00106513730940574	0.00303463648528804	0.00187762749420850	0.00259537500728514	0.0206251925357704	0.000912974836633488	0.000746457413599708	0.00106800829945804	0.0138295590819607	0.0054634940695394	0.00107662126961496	0.00339351024182636	0.00250924530571594	0.00128620354343334	0.0145042417442528	0.00696215087684343	0.00375812597846930	0.00349973687376171
200935_at	0.0286051992064601	0.00980889814194947	0.00644935052833178	0.00626543368817022	0.00662100624581589	0.00671909522723539	0.00651065614171896	0.00767546279607546	0.0075896349373334	0.0191028291314466	0.00659648400046102	0.00756511269197853	0.0107897879561444	0.00415652058765109	0.00904870853594839	0.00533358836468502	0.0059589056212343	0.00651065614171896	0.00359250894448899	0.0258954910947466	0.00632673930155741	0.00528454387397528	0.00771224616410777	0.0055910719409112	0.00684170645400975	0.0101399484542403	0.00570142204500813	0.0291324274815899	0.00600795011194405	0.00757737381465597	0.00853374138349604	0.00507610478845885	0.0101276873315628	0.00674361747259026	0.0079574686176565	0.0454765040106132	0.0107897879561444	0.0351158553481791	0.0171410495030567	0.0189189122912850	0.00545619959145939	0.0141861189377944	0.00961272017911048	0.00552976632752401	0.00577498878107275	0.0055910719409112	0.00999281498211102	0.00517419376987835	0.00778581290017239
200950_at	0.0128633585137336	0.0148012705869792	0.00400928916530977	0.00524517523956971	0.0191709153030991	0.00444705442703467	0.00323786135653845	0.00790379841443558	0.00424151829805408	0.05661319168246	0.0121186237087259	0.00960147345380776	0.00746069455195793	0.00981768678429384	0.0093185276139124	0.00527720684408617	0.00448709393268024	0.0310439633771988	0.00396658035928783	0.050078744361103	0.00532525425086085	0.00835491017804233	0.00703093719136214	0.0030002936230414	0.00755945866588367	0.0531190774897899	0.00420414809278488	0.0044070149213891	0.00672930624883218	0.00596855564156635	0.00632090329124736	0.00447641673117476	0.0213944425166164	0.0175506499746416	0.00508234791661106	0.00463390545338067	0.0110829351626939	0.0103221845554280	0.0115126925232896	0.0126177828791074	0.00339001147799162	0.0142807570135867	0.0364573045404799	0.00615273736753597	0.00773563249072418	0.00618209967167605	0.00402263566719163	0.00477270907295198	0.00847769799535542
200958_s_at	0.00240264280053323	0.0224051324570050	0.00897306287590128	0.00826452298128727	0.0202830643515821	0.0080123609135299	0.00737130100887912	0.0142844484016920	0.0162857628408650	0.023097690248733	0.010290698469394	0.0518193049241392	0.00684744319205924	0.0429794262389548	0.00863566292608508	0.00855575241165493	0.0107541794530889	0.0198089286326299	0.00642835693860333	0.00945962911932043	0.0161152870767473	0.00226057966376852	0.00294781008786783	0.00872090080814391	0.00765542728240855	0.00596842753332757	0.00424413621084585	0.00809759879558873	0.0131213064694309	0.0080034819674821	0.0253280814959390	0.00354092368386051	0.000706764105404455	0.0147106378119862	0.00329408898373182	0.00747074520461442	0.000227301018823543	0.00683856424601144	0.00120398508408096	0.0113401898922433	0.0186280288082732	0.000261041013805163	0.0154671240152583	0.00775842305656297	0.00903343970902628	0.0148917683113612	0.00432049514685688	0.0104558468658830	0.0199065970391556
200964_at	0.0350964065865116	0.0094999067306551	0.0102471920274495	0.00775661788397294	0.0137066368204763	0.00125263556557965	0.00190834732373507	0.0172791353649092	0.00498567043700928	0.0177675275709836	0.00969775079561577	0.0195198607177783	0.0152215570893181	0.0253941336408395	0.0255218843799284	0.0118706438976411	0.0137032452079341	0.00581209335978791	0.0122900733153578	0.0153504383659211	0.007554251668956	0.0084745092054017	0.0111030089255937	0.00194904667424127	0.0119497815236254	0.028902191546971	0.00276303368436523	0.0155347159807130	0.0149886663614215	0.00317341880196940	0.00932919556603187	0.00639545071704342	0.0134025222291939	0.00994194689865296	0.0059545410865596	0.00618064858937182	0.0112217153645701	0.0151209392505667	0.0161632948385310	0.0174815015799262	0.00568773423324119	0.0162243438642903	0.023365949340614	0.00774531250883232	0.011979175498991	0.0083004064282363	0.00419090256462435	0.00313724160151944	0.00668712939567117
200967_at	0.0260797403736714	0.0182429934339473	0.00443428130831896	0.00879148410718861	0.00423737486401149	0.00221584521702588	0.00102274761697862	0.0448033409841850	0.00681982878984668	0.0402446977110403	0.0086379748068568	0.0152408178768252	0.0163859843029292	0.0202055806913541	0.0252694444466035	0.0130839150493782	0.0251269463619073	0.00306694741380226	0.0132801737751189	0.0307310074018687	0.00178187377726928	0.00286485922096038	0.00164390972254068	0.000658729782436515	0.00188356559225702	0.0162609746195366	0.00161346694990104	0.0197295075447554	0.00408321784511287	0.00800385832995872	0.0193473535903429	0.000558333404582376	0.0178394647668304	0.00649078775791182	0.00567077605234188	0.0109082283834940	0.0084915904107598	0.00452884821907189	0.063766597464415	0.0299964945471165	0.0082739569723147	0.0120637583066668	0.00790540510780498	0.00170090895641916	0.00144570784109961	0.00853110124333465	0.00758284126153813	0.0181276995290568	0.0204795656451109
200968_s_at	0.0408957645494489	0.0183683597189877	0.00347040806634952	0.009373731491241	0.00211229078994836	0.000310542034990021	0.000471862572647175	0.0683424375250929	0.00321027869937736	0.0428961392163976	0.00730681210250872	0.0184359126941316	0.0204524194148460	0.0174528656677833	0.0300580491789692	0.0169769700816947	0.0243341948522213	0.00070174433880862	0.0139562430140645	0.0291365056076027	0.00241375854469517	0.00140046391753617	0.00288360461062163	0.000411367371025743	0.00200944894719192	0.0143111481969103	0.00127846526093294	0.0271976343956358	0.0039775595066092	0.00634191363664686	0.0185458123104106	0.000340789635800738	0.0112843716091179	0.00612413091080971	0.00475189808736354	0.0110877622038483	0.00836346162416307	0.00479928599530033	0.0607432319480806	0.0277461242236701	0.00845521267995558	0.0193403159583720	0.00625722035437686	0.00159304030936439	0.00148818195988724	0.00795411075985805	0.0073118533693105	0.0132686142223009	0.0185175812163206
200976_s_at	0.0245292811963293	0.00786683281082764	0.0123352623290562	0.00435572008912890	0.00908808940967937	0.00699226470907984	0.00332136140435378	0.0337971350119144	0.001727735678983	0.0148690844313467	0.00953036691627287	0.0328483784251896	0.0254808911863224	0.0228657470908840	0.0173387049600994	0.0224405900039006	0.0453548449503465	0.0220511004577715	0.0216601842100082	0.0122311131097616	0.00621328561682161	0.00174485609859307	0.00479229078918572	0.00226132209016355	0.0141942545583831	0.00474520963525802	0.00306598181183689	0.0146479456780499	0.007795497729119	0.00473236932055047	0.00702507884666581	0.00649719924202195	0.00271929331473295	0.0190678673407166	0.00161074614498085	0.00927498732375598	0.00583948978866839	0.00385922792043684	0.00124408382499849	0.00300463364156747	0.00471810230420874	0.00439852113815408	0.0096074088045182	0.0146108514355614	0.0149061786738352	0.0104234821392649	0.00708072021039854	0.00956460775549301	0.0207784826000895
200977_s_at	0.0285328895147060	0.00462716846703133	0.00828113127952065	0.00321967225670994	0.0157607990788303	0.00200760679648927	0.00198194417273867	0.0362889240313297	0.000507330331069561	0.0105118054978421	0.0207492183263508	0.0432375729238	0.0305069374955214	0.0423492513324330	0.0302246486342648	0.0316637296122792	0.0479279109262174	0.0282999518529697	0.0291645848685669	0.0139979742319621	0.00561419245743903	0.000337562204719435	0.00112125925310315	0.00112323330108397	0.00603663872533353	0.0148724774874633	0.00151409480128542	0.0076849687893144	0.0085041987013528	0.00244979354419193	0.00782907429191393	0.00352367564575551	0.000700787033189471	0.0151014670532379	0.000552733434628315	0.0103361152275495	0.0080560898097077	0.00331047846382745	0.000609980826071962	0.000669202265496425	0.00839760011038876	0.00466072728270519	0.0213355105766530	0.00515423927790904	0.00897599616876768	0.00493511995203853	0.00297883840305046	0.00677888076612012	0.0127108949484704
200981_x_at	0.0125790402163251	0.00902025929634035	0.00834314993232935	0.00794589133606195	0.0244891723507787	0.00370108035921270	0.00143436108156092	0.0168792458181518	0.003783812591322	0.00794517192534796	0.00787567685037615	0.00952514173542123	0.0132535597017657	0.0101570721065934	0.0111590673490440	0.00943320104617281	0.0109432441348459	0.0103593703993685	0.0086650142857702	0.00845134930371402	0.00397474419481596	0.0167900388896166	0.0224838869265923	0.00295922403094226	0.0191069730351052	0.0107151909385098	0.00287073651312102	0.0288112480383109	0.0179016723248799	0.0047528588230717	0.00983506387100977	0.0154572586008716	0.0149801454153509	0.0344282630110320	0.00296095061665584	0.00223333862052247	0.00545241380135931	0.0127387493948317	0.00455574028743739	0.01092957533128	0.00680404265081093	0.0101623957458770	0.0123058080271502	0.0171956426501663	0.0180728920748104	0.00562435296200383	0.00252757760254595	0.00443818857677079	0.0321601049119522
200989_at	0.0173847785185926	0.0228927006294175	0.0270156550865054	0.0140557443889641	0.00965004567038664	0.00572197708844975	0.00159902263136187	0.0217968669379947	0.00360379126508728	0.0724655970520476	0.0165780787894840	0.0246243095528903	0.0240971592348589	0.0378382108582103	0.0176403665515775	0.0155844803112551	0.0125445801439408	0.00268846662196006	0.0122985766621928	0.0349900017156347	0.00460857171975922	0.00290252159958493	0.00350475090230563	0.00607820290942248	0.0035670504853457	0.00656222274688766	0.00367088312374582	0.007581380028415	0.0153464639555379	0.00514370916382139	0.0350219502197578	0.00135940885043851	0.00070765936632698	0.0109471549377851	0.00157186640285722	0.00112458734513362	0.0235077093337874	0.00645679268328138	0.00080031002828401	0.00185141581393447	0.0152777746716732	0.0100414148458948	0.0166419757977302	0.00318047358545602	0.00482102927217793	0.00849830209674838	0.0102059496421288	0.00247760649474751	0.0237648947919785
201005_at	0.0101509118691597	0.00223295370548405	0.00687478144984897	0.00759235123080964	0.0099286967111848	0.00629300982098409	0.00409091933188544	0.000475293532335238	0.000905835400911638	0.0478179243067273	0.00092281016992361	0.00278694843960207	0.00104471987464596	0.000248448891902511	0.00334711581699718	0.000248448891902511	0.000263880500095213	0.000287027912384267	0.000225301479613457	0.00540106286744588	0.00810005114034955	0.00156322190992076	0.0017792644246186	0.00565722756344474	0.00273911045420470	0.121050164146016	0.0130026730631711	0.0154763598564614	0.000512329391997724	0.000405851295468076	0.0173559297343325	0.000584857950503425	0.00493657146084553	0.0184160812171712	0.00648744808421214	0.000689792886213802	0.000211413032240024	0.0004305418685764	0.00243973725526627	0.0491836216317815	0.00467269096075032	0.000268509982553024	0.000345668023516536	0.00495508939067678	0.0093376661174043	0.0489120253275899	0.00205857653290652	0.0118329571621643	0.00475447848417165
201015_s_at	0.0323850768785274	0.000966718712791862	0.00137469174754806	0.00228376209673307	0.00179596825082892	0.00165849907607411	0.00228819658624129	0.00656747896167315	0.00129487093640011	0.0963747604821354	0.00219507230656868	0.00509079395543604	0.00868273045709388	0.00290015613837558	0.0102924501485776	0.00098445667082474	0.00163632662853301	0.000807077090495958	0.00078933913246308	0.0060353402206868	0.00132591236295764	0.00308197020821259	0.00406642687903733	0.000846987496069934	0.00264739023640707	0.0221635785620813	0.00177379580328782	0.0125318673502284	0.00557415331183197	0.00215959639050292	0.0201104099197757	0.00108644992951379	0.0487217362268082	0.00129487093640011	0.0276446075942407	0.0189618771371468	0.00144120909017135	0.00114853278262886	0.0330369468362356	0.0257865564902967	0.00355202609608386	0.00167180254459877	0.00348550875346056	0.0015653747964015	0.00159641622295904	0.00260747983083309	0.00152546439082752	0.0147313741463053	0.00486020050100862
201020_at	0.00953988596226153	0.00168431064632944	0.00115424817821988	0.00130905614203693	0.136005607763681	0.00123350985569421	0.00099200943213962	0.00183664168272541	0.00607094910904921	0.00599292589528542	0.0045377310354052	0.00280512030436484	0.00159514125917082	0.00285837424391790	0.00232583484838727	0.00156913352124956	0.00155055656559152	0.0123660601497055	0.00102420948861356	0.00784319067882673	0.0137469471869535	0.0231803252701089	0.0222935852533649	0.00357420626860792	0.0402847475763265	0.00347760609918608	0.00661835006910627	0.00122731753714153	0.0315226168242818	0.00485849313643412	0.00357296780489738	0.0240918345610637	0.00165582598098711	0.0374437118243561	0.000762893645690394	0.00374882965179354	0.00208928827967483	0.00268127393331121	0.00075422439971664	0.0138125857636120	0.00122360214600992	0.00544304800780728	0.00169669528343480	0.0306816999648276	0.0729690433610914	0.00290419740120775	0.000782709065058976	0.00176233386009323	0.0130979922026325
201039_s_at	0.0403716892817999	0.00872593968377	0.00376986593414272	0.00424922388697552	0.00706037391545263	0.00334738095876465	0.000999339460990419	0.0126176762838872	0.0260965719406604	0.0078972191551438	0.046895832266965	0.00672726076178916	0.00548417996884986	0.00554917765736956	0.00530543632542068	0.00659726538474976	0.0129995377039404	0.284462383806476	0.0084415747964963	0.00632102520854102	0.00376174122307775	0.00382673891159746	0.00623165338682643	0.00180368585642173	0.004362969841885	0.0186462118940895	0.00134057732571885	0.00583354254464326	0.00310363962681577	0.0119758241097551	0.0078972191551438	0.00250241100800853	0.0370405577451652	0.00369674353455805	0.00286802300593185	0.0243253849284985	0.0137713852551119	0.0154532004455592	0.0208805074369543	0.0207830109041747	0.00328238327024495	0.00827908057519705	0.0428334767344836	0.00466358415128862	0.00451733935211929	0.00386736246692227	0.0024861615858786	0.00279490060634719	0.00425734859804048
201040_at	0.0215969035892941	0.00681523788517703	0.0101720690365701	0.0117102135699174	0.00594942696860734	0.0074730607044702	0.00365188403357605	0.0285620863818100	0.0199426726760716	0.0321317425629744	0.00386954599584217	0.055924613504909	0.0229318969578597	0.0713882866907933	0.0204698983180051	0.0135240632554684	0.0448141795643472	0.00488046488725594	0.00968837578708984	0.0225255946282963	0.0065830651254265	0.00532546267677779	0.0087403370181085	0.00379699200842013	0.0111201078055514	0.006766868560229	0.00508361605203765	0.00607035028097741	0.00794708008896086	0.00414525114804593	0.00821794830866981	0.00992054854684037	0.00775360278916875	0.0103848940663414	0.0041017187555927	0.00432421765035363	0.00532062574428299	0.00745854990698579	0.0121793960219132	0.02635644516418	0.00728442033717289	0.0069458350625367	0.0113087481728488	0.010689620813514	0.00830501309357626	0.0180078996781505	0.00708610610488598	0.00385503519835777	0.00893381431790062
201041_s_at	0.000103806901425470	0.00585114822694957	0.0296145300367621	0.0165728222042761	0.00304365866315457	0.0165133599986052	0.0100847228928518	0.0317329970930372	0.0216388677495709	0.00179965556937296	0.0110119301677200	0.070902129341585	0.0183398911411627	0.0806032034272268	0.0197303661088003	0.0221021354423402	0.0278021085701264	0.00939334877267824	0.0184581436631749	0.00111432845316597	0.00198912836032430	0.00329964849773777	0.00264892368200593	0.0101031998494162	0.00178823345076951	0.00079921235757668	0.00271376100231375	0.00290289784860029	0.00151813394026440	0.00062821652318974	0.0161700245511721	0.000859010507912387	0.00817622125208122	0.00532909021783895	0.00994765746961036	0.000451509629501075	8.39861662018368e-05	7.3571881592809e-05	0.0183372035838442	0.0756785905858159	0.00929357320723046	6.24857076541666e-05	0.000108174182067966	0.00196594817845260	0.00276751214868293	0.0137680201977995	0.00466660733883886	0.00293010936644968	0.00491419855680188
201042_at	0.000906192160981452	0.00139514476582756	0.00117348625163066	0.00416587619328883	0.00101050205001529	0.00114740877937220	0.000736688591301468	0.000814921008076845	0.00162984201615369	0.00135602855743987	0.00372255916489503	0.000880114688722993	0.000801882271947616	0.00106917636259682	0.00115392814743681	0.000847517848399919	0.000893153424852222	0.0164222881547646	0.000723649855172238	0.00349438128263351	0.000984424577756829	0.000730169223236853	0.00106265699453221	0.00118652498775989	0.000964866473562985	0.271029688550229	0.000717130487107624	0.000919230897110681	0.000847517848399919	0.00738644401720852	0.0287960487414034	0.000678014278719935	0.0247214437010192	0.00113437004324297	0.00116696688356604	0.00206663967648288	0.000736688591301468	0.000736688591301468	0.0200405374306258	0.0808140865289646	0.00206663967648288	0.00111481193904912	0.00120608309195373	0.00080840164001223	0.000854037216464534	0.00100398268195067	0.0093161769643345	0.000756246695495312	0.0384186360047748
201044_x_at	0.00219948282827098	0.00248541559594621	0.00540339614811904	0.00318925010099292	0.00233145179796724	0.00273469031648358	0.00268336905049059	0.0611456226259332	0.0075075680538316	0.00203085581143687	0.0043403127811214	0.150950506504237	0.0121704716497661	0.293462330557342	0.0133435291581773	0.0458298905317396	0.0361155080402095	0.004926841535327	0.0390701466395202	0.00328456102355133	0.00222880926598126	0.00215549317170556	0.00307927595957937	0.00263937939392518	0.00259538973735976	0.00243409432995322	0.00206018224914715	0.00231678857911210	0.00250741042422892	0.00225813570369154	0.00433298117169383	0.00191355006059575	0.00346051964981301	0.00259538973735976	0.00419368059257	0.00240476789224294	0.00228013053197425	0.00205285063971958	0.00368046793264011	0.0766226501275333	0.00247808398651864	0.00323323975755834	0.00329922424240647	0.00221414604712612	0.00230212536025696	0.00251474203365649	0.00256606329964948	0.00204551903029201	0.00236810984510509
201046_s_at	0.0195472248703549	0.0087631728629526	0.00900867608382565	0.0088898008400345	0.0109313539399261	0.00645802683117622	0.00375749140157272	0.0102258552104699	0.0171206193503571	0.00819463908829924	0.0318663180693213	0.00985113976808474	0.0129083009290617	0.0140014363230543	0.00971675905771212	0.00853059086423078	0.0143606462988581	0.0833677253196258	0.00848665870891665	0.00665959789673514	0.00673712522964242	0.00798273104501935	0.010280124343505	0.00329232740412905	0.0112001153606714	0.0129987494841202	0.00458444961925035	0.00969866934670042	0.00720745771594657	0.0131718938609465	0.0112879796712996	0.00468265090759956	0.0175237614814750	0.0103524831875518	0.00715060433848123	0.0223769725214705	0.0142624450105088	0.0130581871060158	0.0157897334687822	0.0122596555770708	0.00789228248996086	0.0240463944234073	0.0187435248525495	0.00980462336834037	0.0077734072461697	0.00763902653579708	0.00389704060080582	0.00701363938367838	0.0108305684071467
201052_s_at	0.0262650292751574	0.00634310902234458	0.00244671820073471	0.00462755758017354	0.00521945447996318	0.00178518637155806	0.00204789996879089	0.025416749226261	0.0302595420427217	0.0198554505474888	0.0377009838149433	0.0161711297381030	0.0213652624255618	0.0153228496892066	0.0256731323753677	0.0148227442872453	0.0198649462196779	0.102758999206795	0.0123412086218171	0.00520362835964795	0.00459274011548003	0.00509917596556743	0.00353239005435956	0.00166807308122535	0.00352605960623347	0.0286421125465051	0.00214602191474532	0.00596961258290513	0.00564675972847442	0.0108503880881224	0.0070362930921517	0.00200675205597129	0.0221502379931973	0.00416226964290575	0.00681472740773847	0.00745093744441075	0.00369698170563796	0.0102015171551979	0.041040295201457	0.0301550896486411	0.00481114057583022	0.0100116037114151	0.0110846146687878	0.00380459932378153	0.00423823502041886	0.00842266123176594	0.00169656009779276	0.00503903670836955	0.0100970647611174
201053_s_at	0.00825573792050382	0.00500458449163285	0.00624659816108917	0.00524202828138185	0.0075434065512568	0.00546120716422708	0.00389042517050291	0.0170228932343132	0.0119087193012577	0.00675801555439472	0.0599636893650753	0.0168037143514679	0.0202740466631842	0.0140457134089988	0.0382101852426858	0.00942469196234507	0.0319270572677891	0.0990688550460458	0.0113242422803371	0.00648404195083818	0.00400001461192552	0.0066484261129721	0.00496805467782531	0.00390869007740668	0.00471234598117253	0.0125114612290821	0.00593609474372509	0.00889500966213575	0.00524202828138185	0.00984478482113177	0.00679454536820226	0.00337900777719736	0.00986304972803554	0.0126575804843123	0.00549773697803462	0.0042557233085783	0.00412786896025191	0.00997263916945815	0.0126393155774085	0.0235799948127664	0.00496805467782531	0.00617353853347409	0.00726943294770026	0.00396348479811798	0.00445663728451976	0.0205297553598369	0.00427398821548206	0.00440184256380845	0.00617353853347409
201059_at	0.000511259824933873	0.0340795035936184	0.0382817005757503	0.0188000104045859	0.0056238580742726	0.00575840013346572	0.00257423806589511	0.000282538324305561	0.00285229165489424	0.0344696755652785	0.0109158457358688	0.000488836148401685	0.00056956138391756	0.000452958265950185	0.00175801624012349	0.000367748295127873	0.00046192773656306	0.00648044251780216	0.000331870412676373	0.0304962000837749	0.0164634633099320	0.0095121235849539	0.0207329313216605	0.00289265427265217	0.0137905610672952	0.00711279019600984	0.00333215833268305	0.0379632843689933	0.0145619355400025	0.00405868545232592	0.0143601224512128	0.00781689363912053	0.00335458200921523	0.0273927632517201	0.0107319715883049	0.0166877000752539	0.000412595648192248	0.000430534589417998	0.00233206235934749	0.00974532982088864	0.00535477395588635	0.00745363007929909	0.00094179441435187	0.0121132700626876	0.0189076440519404	0.0160777760735784	0.00788864940402353	0.0198449537309858	0.0166338832515766
201065_s_at	0.0117766328880499	0.00685185913486539	0.0049247737531845	0.00974030230332586	0.0363218451077813	0.000873961624345075	0.00103564452484891	0.0163955200727136	0.00263936410552213	0.00784817538661877	0.0114969651682595	0.0112347766809559	0.0100811473368204	0.0186284920229153	0.0301123477668096	0.0121218477296662	0.0153292868910126	0.0116149499875460	0.0115537726738419	0.0053049470597746	0.0117810026961716	0.0172170439995980	0.0118465498179975	0.00180473075427258	0.0130744659002023	0.0211760901578812	0.00326861647505058	0.00844683909929515	0.032301621635794	0.00508645665368834	0.0114707463195291	0.00763405478865423	0.00113615011164860	0.0282420698907111	0.00454023063847266	0.00527872821104425	0.00303701664459914	0.00873961624345075	0.00159934977255149	0.00628378407904109	0.00481989835826309	0.00622260676533693	0.0209707091761601	0.0182920167975424	0.0170859497559462	0.0126724435530036	0.00141144802331730	0.00371433690346657	0.00535738475723531
201069_at	0.000387438049899888	0.210353979752985	0.00232818277692135	0.00940870200077985	0.000749994757145655	0.0143991884416922	0.00144311787393903	0.000419428347598044	0.00084952012776214	0.00291822604557622	0.00055805297095672	0.000540280583346633	0.000590043268654876	0.000440755212730148	0.000732222369535569	0.000547389538390668	0.000490517898038390	0.000540280583346633	0.000518953718214529	0.0393765019889079	0.000725113414491534	0.000586488791132858	0.00124406713270606	0.000568716403522772	0.000668241774139257	0.000661132819095222	0.00111610594191344	0.00864093485602411	0.000764212667233724	0.00068956863927136	0.0317059394963945	0.000725113414491534	0.00569782746779377	0.000774876099799776	0.000789094009887846	0.000646914909007153	0.000582934313610841	0.000490517898038390	0.000899282813070383	0.0390388266243163	0.00218955815356267	0.000803311919975915	0.00110544250934739	0.000593597746176893	0.000671796251661274	0.0104608273472970	0.0121420952152112	0.00162795070508393	0.0124086810293625
201087_at	0.00645167950120776	0.0127657231730564	0.00839578559090502	0.00941084983242838	0.00574629587574237	0.00796567362415784	0.00424950623146217	0.00636565710785832	0.00710544969066347	0.0287314793787119	0.00495488985692756	0.0443187370536298	0.00433552862481161	0.0399143905141386	0.00569468243973271	0.0338928229796781	0.0760093867635623	0.00147958516561031	0.0388477128366056	0.0122667932916297	0.0047656405915588	0.00454198236885026	0.00610758992781001	0.00397423457274398	0.0044903689328406	0.0232776596403576	0.00412907488077296	0.014967896442802	0.0052989794303253	0.00481725402756846	0.0151399412295009	0.00399143905141386	0.0120603395475910	0.00600436305579068	0.007483948221401	0.00521295703697587	0.00488607194224801	0.0044903689328406	0.00824094528287604	0.0254454239527634	0.00758717509342032	0.00700222281864415	0.00756997061475043	0.00512693464362643	0.00492048089958778	0.00916998713104995	0.00361294052067634	0.00700222281864415	0.00755276613608055
201088_at	0.053529184617282	0.00291764040851137	0.00144708706588366	0.00165828355658019	0.0141632016970811	0.00120720957027772	0.000323313146251484	0.018194186568894	0.00990016142191036	0.0254165850778989	0.0364770235165989	0.00399448177465543	0.00225797729559504	0.0204860595975638	0.0287931215649608	0.00243006332505148	0.0067765392508678	0.00721718378083958	0.00276380592763365	0.039947425110637	0.00234141294624058	0.00116549174495495	0.00193466414934356	0.000891718516274254	0.00211717963513068	0.101958365088855	0.000998620443663857	0.00183819167828465	0.0072641163343277	0.0133705630159485	0.00387454302685246	0.00104816036123465	0.000956902618341085	0.00689126327050542	0.00090475533668762	0.0175527750045564	0.0202618262864539	0.0264569233468855	0.00112377391963217	0.00324356091884553	0.00463589333899305	0.0262561563125197	0.0165306882841484	0.00187208741135940	0.00231273194133118	0.00105598245348267	0.000902147972604947	0.00489141501909503	0.00208067653797326
201096_s_at	0.025540064687342	0.0254157009519286	0.00513227903218321	0.00785918142576046	0.00902395397207155	0.00212328328754625	0.00266927041862957	0.0176596504287061	0.00823227263200073	0.0562184749305459	0.0086174968855984	0.0112716009950312	0.00945164389142015	0.0101796267328646	0.00696436918315169	0.00655184557299985	0.00538707302668876	0.035137305147051	0.00610898934445449	0.0529971508571543	0.00313942600372909	0.00514744534137997	0.00421926721853833	0.00306662771958465	0.00276330153564947	0.0554480264233505	0.00354588309020223	0.00629098505481559	0.00626975222194013	0.0127184668924020	0.0164918446205556	0.00204745174156245	0.00484715241928415	0.00575713097108968	0.00448316099856193	0.0144110269987603	0.00546897109635126	0.00482591958640868	0.0124303070176636	0.0116598585104682	0.0050321813914846	0.00667620930841327	0.0137952748453719	0.00195645388638190	0.00522327688736376	0.00291799788945641	0.00693403656475817	0.00580869642235866	0.0352950347626973
201097_s_at	0.0165227650915261	0.0222417888713935	0.00968800118464678	0.0199692384286455	0.0140357369965508	0.00345103669142210	0.00111459928843616	0.0183047549467331	0.00609892302556779	0.0437180750585079	0.0184667540244792	0.0150351115888436	0.0114528784612187	0.0224094921420180	0.0132941919223609	0.00609778218699211	0.0126849841229495	0.0211306120986844	0.00619589430450031	0.0255833050595506	0.00480178956502335	0.00601107845524068	0.00326393916501112	0.00240032436322384	0.00399293501486855	0.0450597012235037	0.00196110151158830	0.00807029208433718	0.0100781679775282	0.0099367039941443	0.0169973539390076	0.00163938503324746	0.00576807983862154	0.0100165626944417	0.00543381413594826	0.0117745949395595	0.00561520746948086	0.00271291413295926	0.0197912676108399	0.0189436245491121	0.00766187187424491	0.00451772075967984	0.0132417133478798	0.0040591036522578	0.00618790843447057	0.00639325937809239	0.00670584914782781	0.00635903422082208	0.0249330270714149
201099_at	0.0706046299082208	0.00613068077703551	0.00667361929603496	0.00348385549691317	0.0309474955829689	0.00450186522003715	0.00323500867570508	0.0308343833915107	0.00404941645420427	0.00708082318528456	0.0511040881008237	0.0148176970810268	0.0205637964071043	0.0368293295387963	0.0184146647693982	0.0121030044860295	0.0136639527281529	0.09467490425053	0.0266944771841399	0.00502218130074496	0.0080762104701169	0.00366483500324632	0.00536151787511962	0.00305402916937193	0.00644739491311853	0.00868701630399128	0.00318976379912180	0.00599494614728565	0.0212198471175620	0.0101574747929481	0.00699033343211798	0.00343861062032988	0.00522578324536975	0.0166953594592332	0.00330287599058002	0.00963715871224032	0.00640215003653524	0.00432088571370399	0.0054067627517029	0.00456973253491208	0.00644739491311853	0.00717131293845113	0.0122387391157794	0.00671886417261825	0.0167406043358165	0.00644739491311853	0.00332549842887166	0.00407203889249591	0.00651526222799346
201100_s_at	0.0400865576752494	0.0110156139101190	0.0111280181336917	0.00531190245111861	0.0111890375693454	0.00752144833163228	0.00470813119307128	0.0247963717201250	0.00619829004272003	0.020650261644917	0.0233800785031097	0.0160159960844792	0.0192628723711061	0.0196065081403139	0.0208301084026332	0.0201332022164828	0.0116675584068403	0.0419813717297597	0.0275872080139715	0.00816054663137388	0.00580969258408318	0.00327578022983131	0.00961537843932837	0.00439661091631281	0.0180167912640722	0.00660615679682648	0.0049072472462571	0.00717781256242449	0.00940020463991789	0.00999434125023043	0.00591567370916595	0.00551423005354937	0.00651623341796836	0.0158136684820484	0.00324687628662692	0.00810916184345496	0.00685023453944136	0.00584823117502237	0.00809952719572016	0.00324045318813705	0.00721313960411875	0.00810595029421003	0.0076017370627556	0.0145162025870956	0.0181420416846246	0.0114812885506342	0.00418464866614725	0.00588355821671663	0.0138192964009452
201107_s_at	0.0102840155867111	0.0241031615313542	0.0100429839713976	0.00731129233117744	0.00867713815128751	0.00891816976660105	0.006668541357008	0.00875748202305869	0.00875748202305869	0.0392881532961073	0.00835576266420279	0.00899851363837223	0.00923954525368577	0.0106857349455670	0.0102036717149399	0.00907885751014341	0.00940023299722813	0.00803438717711807	0.0078736994335757	0.178202707588479	0.00763266781826216	0.00690957297232154	0.00980195235608404	0.00626682199815209	0.00875748202305869	0.00851645040774515	0.00674888522877917	0.00851645040774515	0.00819507492066042	0.00755232394649098	0.00795404330534688	0.00634716586992327	0.0118105491503636	0.00931988912545696	0.00715060458763508	0.00771301169003334	0.0074719800747198	0.00690957297232154	0.0116498614068212	0.00948057686899932	0.00731129233117744	0.0109267665608806	0.0121319246374483	0.00771301169003334	0.00763266781826216	0.00674888522877917	0.00578475876752501	0.00698991684409272	0.0091592013819146
201108_s_at	0.00152729637994822	0.0563302841310312	0.00436627082738137	0.00104215517690584	0.00127574168207439	0.00127574168207439	0.00107809156231639	0.00138355083830603	0.0012038689112533	0.117170584631086	0.00125777348936912	0.00141948722371658	0.00131167806748494	0.00159916915076931	0.00154526457265349	0.00132964626019021	0.00147339180183240	0.00114996433313748	0.00118590071854803	0.385417733528109	0.00109605975502166	0.00100621879149529	0.00138355083830603	0.00113199614043221	0.00125777348936912	0.00122183710395857	0.000952314213379476	0.00118590071854803	0.00134761445289548	0.00106012336961111	0.0326841425308918	0.000898409635263656	0.00156323276535876	0.00132964626019021	0.00141948722371658	0.00111402794772693	0.00107809156231639	0.000988250598790022	0.00159916915076931	0.00154526457265349	0.00131167806748494	0.00156323276535876	0.00172494649970622	0.00113199614043221	0.00109605975502166	0.00114996433313748	0.0124519575447543	0.00106012336961111	0.00132964626019021
201109_s_at	0.000953266448041944	0.0869822068118272	0.00202065634408891	0.00104725046404608	0.000859282432037808	0.00122179220805376	0.00112109504804933	0.000879421864038695	0.00198709062408743	0.173017860319613	0.00088613500803899	0.00158430198406971	0.000906274440039876	0.00115466076805081	0.00105396360804637	0.000906274440039876	0.00104725046404608	0.000832429856036627	0.000765298416033673	0.305723290917452	0.000765298416033673	0.000704880120031015	0.00100697160004431	0.000933127016041058	0.000899561296039581	0.000852569288037513	0.000738445840032492	0.000953266448041944	0.00285308620012554	0.000966692736042535	0.0721058797071727	0.000664601256029243	0.00118151334405199	0.00088613500803899	0.00158430198406971	0.000778724704034264	0.000772011560033968	0.000671314400029538	0.00120165277605287	0.00765969730433703	0.0034841217361533	0.00112109504804933	0.00127549736005612	0.000765298416033673	0.000758585272033378	0.000691453832030424	0.0131040570885766	0.00147017853606469	0.00120836592005317
201110_s_at	0.00088321526436512	0.0691576343812025	0.0158602911303013	0.00312319950930815	0.000939590706771405	0.00413044074696710	0.00353286105746048	0.00101099960048603	0.00190548995333241	0.158384926259042	0.00131166862665288	0.00251434473132028	0.00131918535230705	0.00174388035176773	0.00145824477690922	0.000917040529808891	0.00115757575074237	0.00109368358268192	0.000853148361748436	0.171009266995223	0.000992207786350603	0.000962140883733919	0.00153717039627802	0.00266843760723079	0.00122522628162991	0.00110495867116317	0.00167622982088019	0.00204079101510749	0.01303776064716	0.00475808733909039	0.075283765789352	0.00108992521985483	0.00298038172187890	0.00110495867116317	0.00696424631858965	0.00096965760938809	0.00094334906959849	0.000762947653898381	0.00252186145697445	0.0285184571319257	0.00590062963852442	0.00173636362611356	0.00211595827164920	0.000999724512004775	0.000984691060696432	0.00312319950930815	0.00659592676153526	0.00942221560750365	0.0191150333385575
201115_at	0.0768629786409816	0.0158134647171103	0.00599870919341934	0.00589752614678335	0.00675758204318926	0.00575297893730337	0.00406177658638756	0.0123009675267467	0.00649739706612529	0.0136018924120665	0.0309981490729826	0.00657689803133928	0.00656967067086528	0.00680817356650726	0.0441374904147132	0.00901974587155101	0.0073646803230052	0.0131465687022046	0.0111951813742248	0.0121925571196367	0.00589752614678335	0.00506637969227345	0.00787782291665914	0.00371486328363559	0.00610711960052933	0.0277024726968390	0.00397504826069957	0.00646126026375529	0.00526874578554542	0.00568070533256338	0.00594811767010135	0.0036642717603176	0.0215375342125176	0.00565179589066738	0.00602039127484134	0.0244284784021173	0.0254836730313212	0.0286131201165629	0.0445133131593611	0.0131032045393606	0.00427859740060753	0.0590547624330475	0.0856153121749946	0.00384495577216758	0.00323063013187765	0.00484233151757947	0.00397504826069957	0.00419909643539354	0.00656244331039128
201124_at	0.00873257035753841	0.0311674665606452	0.00965552494817255	0.00844858432965098	0.0100815039900037	0.0332973617698009	0.00681566466929827	0.00582171357169227	0.0101525004969755	0.00780961576690427	0.00674466816232641	0.0070996506971857	0.0070996506971857	0.00873257035753841	0.00894555987845398	0.00717064720415756	0.00788061227387613	0.00823559480873541	0.00638968562746713	0.00951353193422884	0.0075966262459887	0.0161162070826115	0.0101525004969755	0.00674466816232641	0.00873257035753841	0.0666657200465737	0.00617669610655156	0.00951353193422884	0.00887456337148212	0.0109334620736660	0.00752562973901684	0.00631868912049527	0.0110044585806378	0.0113594411154971	0.00738363672507313	0.0110754550876097	0.00816459830176355	0.00780961576690427	0.0282566097747991	0.0176071337290205	0.00702865419021384	0.0112884446085253	0.0124953852270468	0.00780961576690427	0.0075966262459887	0.0186010848266265	0.0102234970039474	0.0066026751483827	0.00930054241331326
201125_s_at	0.00148301221661703	0.0953017686744059	0.00296602443323406	0.00416945237950526	0.00363459551449584	0.00316051783869203	0.00199355740594420	0.00179906400048623	0.00228529751413116	0.0309366073056585	0.00302680362243968	0.00210295994651431	0.00145870054093478	0.00173828481128062	0.00175044064912174	0.00126420713547681	0.00161672643286939	0.00127636297331794	0.00117911627058895	0.0290524524402844	0.00368321886586033	0.00246763508174801	0.0048744909742904	0.00183553151400960	0.00382908891995381	0.423825442168601	0.00213942746003768	0.00290524524402844	0.00223667416276667	0.00168966145991612	0.00320914119005652	0.0015194797301404	0.00679511335318787	0.00600498389351486	0.0085455540023096	0.0123138637330578	0.00122773962195344	0.0015194797301404	0.00865495654287972	0.0303409712514435	0.00209080410867319	0.0023582325411779	0.00206649243299094	0.00211511578435544	0.00221236248708442	0.0183188476265727	0.00109402540570109	0.00329423205494439	0.00314836200085091
201130_s_at	0.0140426129472891	0.0112340903578313	0.0123830314171550	0.00957450882769714	0.0118723909463445	0.0113617504755339	0.00919152847458925	0.0128936718879655	0.0113617504755339	0.0113617504755339	0.0288511866007940	0.0120000510640471	0.0122553712994523	0.0145532534180997	0.0154468742420180	0.0122553712994523	0.013404312358776	0.0172341158898549	0.0107234498870208	0.0148085736535049	0.0102128094162103	0.00906386835688662	0.0128936718879655	0.00829790765067085	0.0116170707109392	0.0113617504755339	0.00880854812148137	0.0109787701224261	0.0111064302401287	0.0100851492985077	0.0094468487099945	0.00829790765067085	0.0146809135358023	0.0123830314171550	0.00931918859229188	0.0102128094162103	0.0100851492985077	0.008936208239184	0.0157021944774233	0.0126383516525602	0.00957450882769714	0.0145532534180997	0.0167234754190443	0.0102128094162103	0.0102128094162103	0.00906386835688662	0.00753194694445508	0.00957450882769714	0.0139149528295865
201131_s_at	0.000487292564043708	0.000401802640527268	0.000457371090812954	0.000354783182593226	0.000414626129054734	0.000453096594637132	0.00034195969406576	0.0047019457934042	0.000474469075516242	0.0760945809219832	0.0279936754554583	0.000435998609933844	0.000423175121406378	0.000508665044922818	0.0121609416202136	0.000431724113758022	0.00047019457934042	0.0342985573147957	0.000384704655823980	0.00055568450285686	0.000367606671120692	0.000329136205538294	0.000478743571692064	0.000756585823120493	0.000423175121406378	0.00342387143683342	0.00167560250092222	0.0379703495298268	0.000397528144351446	0.0236807088140539	0.0275063828914145	0.000307763724659184	0.000564233495208503	0.000435998609933844	0.00609115705054634	0.00036333217494487	0.00036333217494487	0.000324861709362472	0.0070529186901063	0.0143836796316410	0.000991683112790703	0.00053431202197775	0.000594154968439258	0.000367606671120692	0.00036333217494487	0.00558676650179935	0.00027784225142843	0.0393168158252107	0.0364571778835858
201142_at	0.0228482457906040	0.0143034817580619	0.0135169902168451	0.00907797863675688	0.0114907747208288	0.00933125557375891	0.0107576046400335	0.0119040160390953	0.00750499555432324	0.0243545770475108	0.0105843098936637	0.0154232324269129	0.0106776224494013	0.0119173464042007	0.0253276937002028	0.0133436954704752	0.0125838646594692	0.0156898397290203	0.0131170792636840	0.0172494924463486	0.0100111041941328	0.00922461265291595	0.0140901959163760	0.00979781835244685	0.0150099911086465	0.0098244790826576	0.00973116652692	0.0133436954704752	0.0125838646594692	0.0110775334025624	0.00821150490490784	0.0121039715156758	0.00505220837493518	0.0129837756126303	0.00598533393231107	0.0091579608273891	0.0110908637676677	0.0138102582491632	0.00670517364800104	0.00371917186439819	0.00698511131521381	0.0179693321620386	0.0114107925301966	0.00961119324097168	0.0196222974351044	0.0100111041941328	0.00927793411333743	0.00894467498570318	0.0101710685753972
201143_s_at	0.0131938808088657	0.0141555339290454	0.0134246775577088	0.00900107320488212	0.0108474471956272	0.0164250352926695	0.00980886182583308	0.0131554146840585	0.0111167100692775	0.0118860325654213	0.0153864499228754	0.0116937019413853	0.0121937615638788	0.0175020867872708	0.013463143682516	0.0109628455700487	0.0130400163096369	0.0169250949151630	0.0122322276886860	0.0162327046686336	0.0087318103312318	0.00819328458393116	0.0126938211863722	0.00892414095526774	0.0110013116948559	0.0100396585746762	0.00877027645603899	0.0109628455700487	0.0101165908242906	0.00957806507698995	0.00753936046220896	0.00915493770411088	0.0169250949151630	0.0107320488212056	0.00896260708007493	0.0083856152079671	0.00846254745758148	0.00796248783508803	0.0143478645530813	0.0103858536979409	0.0080394200847024	0.0135400759321304	0.0147325258011532	0.0135400759321304	0.00927033607853244	0.00757782658701614	0.00757782658701614	0.00834714908315991	0.0113859729429278
201144_s_at	0.0858664065559844	0.00797193707398961	0.008911067545892	0.0068247038270634	0.00591225319811277	0.0046316207364277	0.00310553371958631	0.0242519772431612	0.00438083021268104	0.0438830056870753	0.0752958527784922	0.0184517793854458	0.0147646250895109	0.0212798427383337	0.0449501994051462	0.0143430835708729	0.0285527679269869	0.028328657246192	0.0106292494319861	0.0109494075474074	0.00461561283065663	0.00513853775251137	0.00224644277653924	0.00336699618051368	0.00623241131353404	0.0123260874437189	0.00266264832658689	0.0126355736219594	0.00694209513605119	0.0146258899061617	0.00830810309518194	0.00324426890293553	0.00244920958297271	0.00657391330331673	0.00366047445298318	0.0314288549971879	0.0291397244719259	0.0197590916900827	0.00355375508117609	0.00394861675686232	0.00666462476935276	0.0300735189752379	0.00607766822441376	0.00448221361589777	0.00383656141646488	0.00706482241362934	0.00407134403444047	0.00795059319962819	0.0101383403216735
201146_at	0.0119465479535213	0.0155382951069741	0.00912918615601336	0.00389138369821541	0.0132774011783110	0.0115068215956230	0.00799290211613446	0.0174139420495140	0.00296912576173836	0.0339406486158348	0.0169897812264085	0.0228657706107138	0.0106079119613352	0.0301426581263766	0.0271268357602596	0.00826529897500953	0.0172505039341889	0.0105456498221638	0.00907859816793656	0.0203363712068737	0.00702394757527882	0.00302360513351337	0.00650639354341617	0.00655309014779475	0.0047474881118228	0.0106740654842049	0.0060588844181214	0.0227645946345602	0.00291464638996334	0.00722629952758602	0.0120088100926928	0.00415988917339228	0.00285627563449011	0.0130906147607966	0.00245546311357392	0.00917977414409016	0.00524169384149616	0.00354894193277246	0.00280957903011153	0.00359174715345282	0.0114367766890551	0.00724186506237888	0.00677879040229125	0.0049226003782425	0.00760765513001113	0.0130983975281931	0.0119037427328409	0.00814077469666664	0.0190911284234448
201147_s_at	0.000676208145199515	0.0740944659574066	0.0130658796586655	0.0166520261727805	0.00203823876941655	0.0113352995714250	0.00226577800310928	0.000679412923138849	0.00112167227876697	0.00390341953010905	0.000913361712710245	0.000862085265680898	0.000461488023264124	0.000769146705440207	0.000871699599498901	0.000942204714164253	0.000471102357082127	0.000564040917322818	0.000624931698170168	0.00478473346342595	0.00124024906252233	0.00203503399147721	0.00193248109741852	0.00569489039819686	0.0013684401800957	0.00145496918445772	0.00558272317032017	0.00444502700185653	0.00107680538761629	0.00145817396239706	0.0363838439452611	0.000791580151015546	0.0158956985790976	0.00249011245886267	0.00713063091501858	0.000615317364352165	0.00069543681283552	0.000564040917322818	0.00146778829621506	0.102101020369248	0.00679412923138849	0.00112808183464564	0.00107360060967696	0.00128191117573368	0.00200619099002321	0.0254202986147988	0.00335860728042224	0.00127229684191568	0.00197414321062986
201148_s_at	0.0016637928426657	0.0416635728370006	0.00357509205862051	0.00603640543744001	0.00196630063224128	0.00545889056643209	0.00147128788566306	0.00159504107230761	0.00178754602931025	0.00174629496709540	0.00167754319673732	0.00163629213452246	0.00148503823973467	0.00193879992409805	0.00203505240259937	0.00162254178045085	0.00163629213452246	0.00220005665145878	0.00144378717751982	0.00265381833582215	0.00169129355080893	0.00154003965602114	0.00203505240259937	0.00215880558924392	0.00181504673745349	0.00170504390488055	0.00292882541725449	0.00258506656546406	0.00174629496709540	0.00162254178045085	0.0134615966361134	0.0013475346990185	0.00589890189672384	0.00210380417295745	0.00221380700553039	0.00154003965602114	0.00149878859380629	0.00132003399087527	0.00246131337881950	0.0647091662610312	0.00222755735960201	0.00224130771367363	0.00257131621139244	0.00162254178045085	0.00170504390488055	0.0070539316387397	0.00686142668173705	0.00171879425895217	0.00191129921595481
201149_s_at	0.000792914740426616	0.0354121386751244	0.00361767350319644	0.0111999207085260	0.00251325654331651	0.00272564442021649	0.00151503352188657	0.00116105372705326	0.00169910301519989	0.00196812765927321	0.000630084034803293	0.000849551507599946	0.00101946180911994	0.00104070059680993	0.00141591917933324	0.000644243226596626	0.00099114342553327	0.000792914740426616	0.000601765651216629	0.00378050420881976	0.00170618261109656	0.00159998867264657	0.00219467472796653	0.00235750543358985	0.00203184402234320	0.00191857048799655	0.00252741573510984	0.00206724200182654	0.00138760079574658	0.00163538665212990	0.021359140820242	0.00101946180911994	0.0119220394899859	0.00162122746033656	0.00494863753176969	0.00137344160395325	0.000552208479939965	0.000502651308663301	0.00271856482431983	0.175708490559359	0.00301590785197981	0.00129556604908992	0.00137344160395325	0.00176281937826989	0.00176989897416655	0.00379466340061309	0.00303006704377314	0.00162122746033656	0.00176989897416655
201150_s_at	0.000253294349516064	0.0396966752070681	0.0196944372392711	0.0225199517394108	0.00363509454131439	0.0236685935206023	0.00775273084974483	0.000234056803983198	0.000399179069806961	0.00201192663697886	0.000420019744134232	0.000300586648951025	0.000242072447955225	0.000343871126399972	0.000718201699893648	0.000267722508665713	0.000274135023843335	0.000281349103418159	0.000215620822847535	0.00459617025356047	0.00345875037392979	0.00319583725164729	0.00237182905132289	0.0153756082671428	0.00338660957818155	0.000384750910657312	0.0134446396342814	0.0103113244056160	0.00113020580005585	0.00152377391908239	0.0257735016276567	0.00124082168686983	0.00901038538895592	0.00820641629856158	0.0094464364210342	0.000226842724408373	0.000229247417599982	0.000190772326534250	0.000726217343865676	0.0638926981010298	0.0133781097893136	0.000347077383988783	0.000537849710523034	0.00128731242190759	0.00362707889734237	0.0365232817585425	0.00695838053211692	0.00393888744785423	0.00740805815894766
201167_x_at	0.0914878393336554	0.00986633561441382	0.00607472729978372	0.00362852838711913	0.020629610830138	0.00434200306997964	0.00532048263504547	0.0184688017906176	0.00898978100404235	0.0119048347083010	0.0055854875172508	0.0398730422764327	0.0170622374158355	0.020629610830138	0.00872477612183701	0.00998864556004705	0.0172457023342853	0.00611549728166146	0.00662512205513325	0.0538775310514375	0.00933632585000316	0.00517778769847337	0.00678820198264422	0.003648913378058	0.00432161807904076	0.0579545292392118	0.00474970288875707	0.00452546798842948	0.00574856744476177	0.00499432278002352	0.0119863746720565	0.00371006835087462	0.00884708606747024	0.00609511229072259	0.00456623797030722	0.00578933742663951	0.00790937648428215	0.0188561166184562	0.0170826224067743	0.0331256102756662	0.00540202259880096	0.00680858697358309	0.0404234370317822	0.00548356256255644	0.00409738317871318	0.00413815316059092	0.00949940577751413	0.00432161807904076	0.00774629655677118
201168_x_at	0.0343886441575519	0.0139089900130242	0.00829248172899979	0.00997526567819012	0.0246475803691976	0.00396408383907208	0.00401612870348002	0.0214338099920068	0.00845729046629163	0.0164765366571497	0.00522183472893083	0.0215769333691286	0.0221060561572761	0.0209740803564032	0.0104002987375217	0.0101227261273460	0.0220756966530381	0.00170880638139431	0.0108990620214312	0.0247863666742855	0.0123389699367178	0.00490956554248314	0.00593745161454012	0.00251983885175151	0.00903412104681306	0.0239189522674863	0.00592877747047213	0.0141041582545540	0.00775468479678432	0.00396408383907208	0.0142212591994719	0.00454958856366150	0.00869582942816139	0.00927266000868282	0.00648825976285758	0.00621936129674984	0.0092943453688528	0.0218067981869304	0.0214685065682787	0.0369995615220174	0.00997960275022412	0.0105434221146436	0.027267171877731	0.00702171962303905	0.0075725277713565	0.0115322745383946	0.00653596755523153	0.00664439435608142	0.00782841502136225
201173_x_at	0.0460851556584866	0.0038858949806262	0.0081948960049882	0.0097165931798275	0.00829881678766015	0.00500675485087368	0.00233450615359492	0.0184459389242714	0.00568595139476536	0.0141443608129574	0.0429675321783281	0.0163823690969284	0.0135356819430217	0.0196484508380469	0.05174141540106	0.0170689885538681	0.0188950251636752	0.0170318739886281	0.0161411244228685	0.0122515179857183	0.0094679255927196	0.00652845202571297	0.0123962647901542	0.00145860241393132	0.0090448195489838	0.0162932941403524	0.00311020056711056	0.00675113941715287	0.00687732893896881	0.00887038109235589	0.00633174482994106	0.00721507148265265	0.00950875161448359	0.0179708724891997	0.00502531213349367	0.0194962811205630	0.0245512849062486	0.0197597945337668	0.0233116584272332	0.0193478228596030	0.00432755830698199	0.0141443608129574	0.0137212547692216	0.00943452248400362	0.0105628052672991	0.00696269243902077	0.0032326786324025	0.00312133493668255	0.00953102035362758
201179_s_at	0.0600915983984043	0.00942239650714938	0.0061827860226688	0.00353604543077291	0.00368426290391908	0.0060557424742578	0.00546287258167312	0.0416491099540738	0.00730500403363266	0.0568096400644534	0.00916830941032737	0.0511985500096341	0.0280342763493613	0.0394470217816164	0.0246676223164697	0.0200517067242033	0.05257485511742	0.0176378793043942	0.0268908844136623	0.0351698889851126	0.00298552338765857	0.00281613198977723	0.00482765483961811	0.00442535026964993	0.00554756828061379	0.0106504841417891	0.00482765483961811	0.00489117661382361	0.00607691639899297	0.00796139570042284	0.00628865564634464	0.00328195833395091	0.00730500403363266	0.00499704623749944	0.00518761156011595	0.0110951365612276	0.00527230725905662	0.00857543951774269	0.00461591559226644	0.00287965376398273	0.0046370895170016	0.0111374844106979	0.00853309166827236	0.00417126317282793	0.00385365430180042	0.00491235053855878	0.00533582903326212	0.00512408978591045	0.0157957478524347
201180_s_at	0.0607618748100848	0.0102888690711171	0.00141852238351347	0.00210029283140367	0.00308262874556803	0.00134521373320270	0.000579138337455112	0.042214786281459	0.00400998317199932	0.0550144766257201	0.0325856950631389	0.0410015281188157	0.0297229922685032	0.0633533355985706	0.0603660080984066	0.0162928475315695	0.0542190777698482	0.0110366173042870	0.016344163586787	0.0245767250166869	0.00102265567183529	0.00111429148472376	0.00146983843873101	0.000821056883480665	0.00140019522093578	0.0137417065007545	0.000824722315996204	0.00823622686241542	0.00951179737782289	0.0134814607921513	0.0179202995684686	0.000579138337455112	0.000597465500032806	0.00502530797880354	0.00105197913195960	0.0250788892713157	0.0123928273350363	0.0158823190898291	0.000960343319071135	0.00151748906143302	0.00674073039607564	0.0171322315776278	0.00203064961360843	0.00140386065345132	0.00176673847248965	0.00409062268734117	0.00166044092953902	0.00414193874255871	0.00827288118757081
201181_at	0.013003818278014	0.00968911950126532	0.0125576088272978	0.00866921218534266	0.00981660791575566	0.0116014457186203	0.0109640036461687	0.0158723076040465	0.0103265615737170	0.0199519368677371	0.0110914920606590	0.0119839109620913	0.0107090268171880	0.025242706069086	0.0131950508997495	0.0113464688896397	0.0640629282813924	0.00968911950126532	0.0119839109620913	0.0135137719359753	0.00917916584330399	0.00796802590564582	0.0116651899258655	0.0100715847447363	0.0116651899258655	0.0100715847447363	0.00866921218534266	0.00988035212300082	0.0100078405374912	0.00873295639258782	0.00873295639258782	0.00796802590564582	0.0131313066925043	0.0101353289519815	0.00879670059983299	0.0101990731592267	0.00873295639258782	0.00796802590564582	0.0144061908374077	0.0107090268171880	0.00828674694187166	0.0134500277287302	0.0147886560808786	0.00892418901432332	0.00886044480707816	0.00764930486941999	0.00739432804043932	0.00847797956360716	0.0107090268171880
201186_at	0.00655323705935475	0.00465119996163959	0.00350837935250821	0.00636942675159236	0.0160993854342319	0.00169425153241854	0.000335653605479146	0.0193160658200737	0.00782392570866865	0.0103772906360636	0.00803171127396527	0.0315314595337612	0.0113762596999896	0.0448057604552102	0.0143052369954207	0.0086510720935994	0.0214898225031767	0.00449136491141142	0.00800374014017534	0.00634545149405813	0.0368419790775919	0.00459126181780403	0.00652127004930911	0.00141054431826355	0.0043714886237403	0.00807566591277801	0.00083513813744216	0.0192681153050052	0.00412774017214235	0.00113882473287567	0.00688889066483389	0.00545836696529182	0.0201831709675615	0.0127828081419975	0.00662116695570172	0.00118677524794412	0.00218174843561445	0.00364423914520215	0.0109886597031863	0.0429237027387736	0.00574607005570252	0.00424761645981347	0.0117558679442815	0.0070966762301305	0.00733243292921705	0.00636143499908095	0.00424362058355777	0.00513869686483549	0.0226965771323994
201190_s_at	0.00993570514671762	0.00812961971172373	0.0077853905570343	0.00897007531018623	0.0172382807854862	0.00409498578825347	0.00310253290070732	0.0109125112545052	0.00337746917360862	0.00785691869307366	0.0199362326667209	0.0133958787276218	0.0113103865112241	0.0182150868932738	0.016060301795088	0.00787703598133473	0.0143928021236704	0.0108387478642146	0.00694717021282303	0.00469403392758313	0.0121888414319575	0.0155774868768223	0.0188700163888842	0.00483038443690816	0.0141044543252617	0.0150700841617931	0.0055546068143067	0.0129465926231245	0.0184520238439041	0.00352276069993858	0.00939700887217117	0.00930536344787074	0.00581836681595185	0.0225000692928818	0.00681752546625168	0.00511873223531684	0.0076669220817191	0.00384687256636693	0.0100362915880230	0.0196076502917901	0.00717069563794603	0.0093165397191269	0.00958253497502327	0.0105548705743083	0.0157227784031522	0.0087376088680583	0.00401898714371165	0.00360993561573655	0.00749927801287685
201191_at	0.00957831304545564	0.00754550560055678	0.00768332305444823	0.00540933506523934	0.0152460558367414	0.00465133906883637	0.00411729643500701	0.00954385868198278	0.00518538170266573	0.00685641833109954	0.0109737147661066	0.0101295828610214	0.00825182005175045	0.0111287594017344	0.00849300059606049	0.0064429659694252	0.0098884023167114	0.00799341232570399	0.00673582805894453	0.00807954823438614	0.00733877941971961	0.0226192896199339	0.0239113282501662	0.00489251961314641	0.0166586847391288	0.0132649299370519	0.00477192934099139	0.0069425542397817	0.0151771471097957	0.0052198360661386	0.00646019315116163	0.00892368013947126	0.00806232105264971	0.0315429697594052	0.00647742033289806	0.00589169615385941	0.00511647297572001	0.00468579343230924	0.00857913650474264	0.0078900492352854	0.00504756424877429	0.00835518314216904	0.00797618514396756	0.00906149759336271	0.0216545674426938	0.00704591733020028	0.00458243034189065	0.00511647297572001	0.00723541632930102
201192_s_at	0.0367095925039273	0.00565014190674327	0.00587876036539762	0.00499694631058797	0.0117248609509875	0.00565014190674327	0.00427843115481715	0.0379180043568146	0.0056174821269355	0.0081976047317489	0.055488965893392	0.0516677716558835	0.0126066750057971	0.0296224202856424	0.0188120331692724	0.00751174935578584	0.0317126461933394	0.0366769327241196	0.00636865706251408	0.00731579067693926	0.00457236917308703	0.00927537746540513	0.0076423884750169	0.00388651379712398	0.0067279146403995	0.00891611988751972	0.00424577137500939	0.00551950278751221	0.00565014190674327	0.00486630719135692	0.00610737882405197	0.00434375071443268	0.00734845045674702	0.0108430468961778	0.00457236917308703	0.00467034851251033	0.00548684300770444	0.00473566807212586	0.0076423884750169	0.0135538086202223	0.0050622658702035	0.00780568737405572	0.00885080032790419	0.00529088432885786	0.0075444091355936	0.00450704961347151	0.00372321489808516	0.00453970939327927	0.0081976047317489
201209_at	0.0636489655334057	0.00264518080424658	0.00470719411051052	0.00542429481377146	0.00123051132349445	0.00317812335024984	0.00136444452877276	0.0298475728512928	0.00552195444262022	0.019152448354798	0.0209298535998455	0.0219092401634432	0.0454926453928652	0.0313124672840243	0.0414634881340761	0.0597983858816544	0.0436984984971578	0.0187199557127535	0.0551135139720236	0.00605768726373345	0.00134491260300301	0.00105751426667664	0.000926371336508294	0.000993337939147448	0.000767325655240304	0.0124390464402228	0.00109099756799621	0.00919116621222386	0.00288793473881351	0.00496389942062728	0.0060381553379637	0.00097659628848766	0.00315580114937012	0.00307488317118115	0.00380593524999191	0.0168365200135273	0.0222050093250994	0.0237982564128893	0.00448955265193327	0.00751421087113505	0.0136221230868479	0.031895634782007	0.0242028463038342	0.00144257223185177	0.00125283352437417	0.00487740089221837	0.00276237235886509	0.00883401099814837	0.00909071630826513
201222_s_at	0.0753087633173212	0.0169634924092045	0.00273636316437216	0.00551517587664031	0.0258909588667146	0.00294208020417579	0.00300085650126255	0.0178255447664769	0.00767683746949755	0.0354355764436357	0.0299171352171572	0.0229064291146428	0.0161014400519321	0.0324510466915639	0.0339563729669524	0.0113013757898473	0.0284346663906358	0.0306681656799324	0.00824174299149801	0.0100246240031295	0.00170451261551583	0.00527353998861699	0.00215186554334278	0.00277881271226815	0.00527680533845514	0.0506619027389428	0.00237064398249903	0.00341555593070797	0.00373882556468511	0.0166989990723141	0.00272330176501955	0.00247186982748177	0.00360168087148269	0.00198533270159698	0.00393148120513613	0.00755928487532405	0.0138548793632829	0.00257309567246451	0.00591028320705681	0.00527027463877884	0.00232166373492674	0.00558048287340337	0.0348445481229300	0.00342208663038428	0.00279187411162076	0.00335351428378306	0.00311840909543605	0.00665478297015568	0.0159022537118048
201223_s_at	0.0568547092168977	0.0134975364155399	0.00589358535113629	0.0085877103645172	0.0263641512130739	0.00403371214545046	0.00482610185526838	0.00881795190284166	0.00403371214545046	0.0257422000446130	0.0246298643010196	0.0124180923202785	0.0156773556550013	0.0214603054617479	0.0183834412677757	0.00588461490159118	0.0119157471457525	0.0126423535589063	0.00792987739787592	0.0162933265237654	0.00856677931557862	0.0106000812124699	0.0125406884640617	0.00536432882797489	0.0142869359755095	0.0283197092139075	0.00774448810727701	0.0093053463281259	0.0116436435095508	0.0103698396741454	0.00932926752691284	0.00717934978593517	0.0034805344235021	0.0114104118213780	0.00427292413332002	0.0119905008919617	0.0298088038383956	0.00824683328180308	0.00493972754950642	0.00633612752869497	0.00729895577986995	0.0209729110364637	0.0241634009246739	0.00915284868585904	0.0110426233900286	0.00754115791758788	0.00644377292323628	0.0093830902241835	0.0169571397901034
201234_at	0.0369778276119757	0.0164320607618779	0.00610714627168151	0.00875422671105784	0.00397712454220792	0.00928104124567573	0.00109265236809637	0.0154694860566501	0.0116191872357391	0.0123020949657993	0.00860788934033064	0.0425451515827525	0.00717703504877587	0.035351856826118	0.0189295518889553	0.00891682378964361	0.0262854437241755	0.0257586291895576	0.00875097476948612	0.0163995413461607	0.004604749265549	0.006718511287164	0.00664046468944283	0.00141459458369620	0.00541123077533441	0.0114305746245796	0.00277065421910151	0.0141296861291034	0.00555106426291817	0.00595430501781088	0.0192970212865591	0.00275114256967122	0.0397062065906449	0.00594780113466745	0.00816237334500564	0.00630226276598443	0.00488441624071652	0.00486490459128623	0.0139215618685136	0.0219863769663678	0.00775588064854121	0.00621446034354812	0.0125329828173911	0.00686484865789119	0.00485189682499937	0.00761279521938573	0.00439987694653093	0.00394785706806249	0.00718679087349102
201244_s_at	0.0338743456636010	0.00535865355130411	0.00205299064627885	0.00398419371184623	0.00726810883460159	0.000961251976329714	0.00235745959805749	0.0274587498939796	0.00926890480343267	0.0101127187555049	0.0176374514208914	0.0312385144524887	0.0245749939649904	0.0563180569661409	0.0352662037288747	0.0313690011461081	0.0344180402203485	0.0149668237581473	0.0326173238484006	0.00536735266421207	0.00524556508350061	0.00684620185856547	0.00743339197985286	0.00228351713833982	0.00634165330990372	0.00955597552939539	0.00244010117068312	0.0217738796086269	0.0192815837604960	0.00870346246441519	0.0171546506544995	0.000974300645691656	0.0122309527485935	0.00759867512510412	0.00624161351146217	0.00385370701822682	0.0102823514572102	0.0179201725904001	0.00698538766509285	0.0110826698447426	0.0100605240780571	0.0156236067826983	0.00643299399543732	0.00255753919494060	0.0058762507693278	0.0053151579867643	0.00396679548603031	0.00360578230034992	0.00711152480225829
201247_at	0.0344927125219029	0.00979935379971843	0.0207533601401789	0.0116832605767186	0.0146509201770467	0.0028765028207959	0.0100930812004335	0.0184997619795201	0.00717099998987147	0.0111818982892911	0.00824968854766993	0.0073026708936403	0.0204798898015821	0.0145445706009257	0.0149649046398801	0.0103260374147937	0.0127011779481622	0.0081534675026081	0.00952588346112163	0.00461861016296806	0.0104830296462104	0.0170969604278292	0.0205913036432326	0.0084269378412049	0.0180389138163292	0.0108273997022212	0.00885740041121836	0.0057023629862961	0.0173906878285442	0.00616827541501656	0.00681650140280155	0.0148838763914070	0.00826994560978821	0.0117035176388368	0.0057530056415918	0.0144989922111596	0.0142711002623290	0.0173147238456007	0.00867508685215383	0.0118706384013127	0.00714061439669405	0.0182313559064529	0.0314187033454538	0.0136026172124257	0.0138558304889042	0.0110603559165814	0.00578339123476922	0.00704439335163221	0.00772300493259463
201248_s_at	0.115974860419193	0.00731734210077885	0.00741757966380321	0.00631496647053517	0.0179425237813618	0.00691639184868138	0.00541282840331586	0.0306726942854565	0.00691639184868138	0.0129306456301434	0.00751781722682758	0.0153363471427283	0.0295700810921885	0.01744133596624	0.0197467999158004	0.0084199552940469	0.0186441867225324	0.00691639184868138	0.00751781722682758	0.0090213806721931	0.00982328117638804	0.0103244689915099	0.0130308831931678	0.00491164058819402	0.0096228060503393	0.0194460872267273	0.00531259084029149	0.006816154285657	0.0157372973948257	0.00631496647053517	0.0062147289075108	0.0059140162184377	0.00952256848731494	0.00781852991590068	0.00571354109238896	0.0140332588234115	0.0200475126048736	0.0256608161342381	0.00942233092429057	0.00892114310916873	0.00641520403355954	0.0112266070587292	0.0752784098313002	0.006816154285657	0.00982328117638804	0.00581377865541333	0.00461092789912092	0.0059140162184377	0.00781852991590068
201254_x_at	0.0265045911863338	0.0117863155341303	0.00951179683811418	0.00613050203434594	0.00503339849321343	0.0117923242497576	0.00537882636476691	0.0200071178365997	0.00849368592437554	0.0191106467758053	0.0207014908766593	0.0152361976284743	0.0325968426163202	0.0156720493425175	0.0308754188661008	0.0353886970724482	0.0216178932868519	0.0159767351910367	0.0251955705038071	0.0103193095968158	0.00525396232294953	0.00284095005942473	0.00415847087625364	0.00396384711154298	0.00432437004918471	0.00780033876259383	0.00591624002831658	0.0166706685689772	0.00861957584447076	0.0102520412925973	0.0133841942288895	0.00326126704526069	0.00166690564745406	0.00916153268325088	0.00639913558910093	0.0112365913312465	0.0217697232719725	0.0210656776652933	0.00472680744217828	0.00593617137771466	0.0167090657273764	0.0375377655104882	0.0227363937177794	0.0054928454076471	0.00426882606814153	0.00968487715899015	0.0141959570547422	0.0135279637418271	0.0174433014662321
201268_at	0.0337175143964408	0.0151364278060484	0.00789285982195655	0.00790841472688221	0.00605537395622198	0.00475829559387247	0.00245667143600123	0.0220879649944391	0.00317169529145501	0.0411698191692125	0.0127966690425530	0.0127490007855227	0.0216529294276472	0.0130214625072851	0.0342368475125073	0.0115241774654085	0.0120776310180861	0.00177426270377866	0.00864049880064157	0.0237603681595110	0.00444318332634617	0.00232621094307632	0.00523949410431471	0.00202314118258924	0.00630274712165265	0.0319151525095707	0.00255050263668183	0.010402718997381	0.0105617804445241	0.00238792879165233	0.00929681543427915	0.00264031966834936	0.0106229965219734	0.00818589415991095	0.00425050321371862	0.029991362010055	0.030135370323399	0.0172784887456500	0.00843778326548133	0.0181871962559846	0.00854967822672077	0.0492563626460499	0.0687396337221307	0.00406785852362376	0.00427207937216390	0.00453400390026697	0.0080298433395277	0.0151956367989912	0.0145122245245154
201278_at	0.00187771788995720	0.053269576275888	0.0342043383818339	0.0298301092063655	0.00227246540091411	0.00885514686741178	0.00302995386788548	0.0627115099839114	0.00276323257669837	0.00187771788995720	0.00537710123033197	0.00318998664259774	0.00218711458773423	0.00289125879646818	0.00358473415355465	0.00162166545041758	0.020761585306004	0.00169634741194997	0.00184571133501474	0.0276323257669837	0.00221912114267669	0.00397948166451156	0.00420352754910872	0.0102634352848797	0.00266721291187102	0.00160032774712261	0.00315798008765529	0.0131013498231104	0.0028805899448207	0.00654000605990774	0.00907919275200894	0.00196306870313707	0.00311530468106535	0.00313664238436032	0.0320278926457472	0.00209109492290688	0.00158965889547513	0.00192039329654713	0.00347804563707981	0.00860976327951965	0.0199080771742053	0.00243249817562637	0.00284858338987825	0.00234714736244650	0.00220845229102920	0.00222978999432417	0.00179236707677732	0.00201641296137449	0.00795896332902312
201279_s_at	0.000623944740011371	0.0433426440949278	0.0332627092433648	0.0506632371221302	0.00135008732536943	0.00165130202744389	0.00156524068399404	0.0464892619648127	0.00128016248381643	0.0010219784534669	0.00137698149519751	0.00115644930260728	0.00081758276277352	0.00165130202744389	0.00170509036710004	0.000559398732423988	0.00538421279958088	0.000650838909839447	0.000871371102429673	0.0203642653938194	0.00100046311760444	0.00286153966970732	0.00164054435951266	0.00472799505577582	0.00129629898571328	0.000984326615707594	0.00218918542400541	0.00568004866768972	0.00117796463846974	0.0122906356114309	0.00780468808410775	0.000925159442085826	0.00369525893437769	0.00139311799709435	0.0622600031519967	0.00110266096295113	0.00100584195157005	0.00103273612139813	0.00275396299039502	0.0316006495479897	0.0117904040526287	0.00161902902365020	0.00174812103882496	0.00116720697053851	0.00114569163467605	0.0017266057029625	0.00363609176075592	0.00114031280071044	0.00137698149519751
201280_s_at	0.00149029340971634	0.0310056012537211	0.0312211782878310	0.0488797492557906	0.00145280175161027	0.00429279485314518	0.00135907260634509	0.0407440594467731	0.00152778506782241	0.00129346220465946	0.00466771143420589	0.00147154758066330	0.00137781843539812	0.0018370912471975	0.0025213140076333	0.00136844552087161	0.00863245427892294	0.00126534346107991	0.00119036014486777	0.00747021287763473	0.00122785180297384	0.00198705787962178	0.00166837878572018	0.00671100680098678	0.00141531009350420	0.00132158094823902	0.00272751812721669	0.00830440227049481	0.00143405592255723	0.0080888252363849	0.00552064665611901	0.00105913934149652	0.00209953285394	0.00150903923876937	0.0687128363939024	0.00118098723034125	0.00116224140128821	0.00103102059791696	0.00212765159751955	0.0131595719952311	0.00655166725403598	0.00179022667456491	0.00196831205056875	0.00119973305939428	0.00122785180297384	0.00269939938363714	0.000984156025284374	0.00163088712761411	0.00799509609111973
201284_s_at	0.119711658581978	0.00589430627031969	0.00379803724242384	0.00756513324458354	0.00380577255248988	0.00286206472443345	0.00222003398895243	0.0152617667602897	0.00956084324162092	0.0347083362663051	0.025108816474354	0.00793642812775329	0.0124770551365166	0.0077894572364986	0.0133279392437806	0.0143180589322333	0.015323649240818	0.0282493523611647	0.0160585036970914	0.0051285105737821	0.00362786042097104	0.00309412402641454	0.00344994828945221	0.00187194503598079	0.00265321135265047	0.115604208936913	0.00200344530710341	0.00661369010646107	0.00300903561568814	0.00630427770381962	0.00371294883169744	0.00269188790298065	0.0677458455583463	0.00576280599919708	0.0216666034949678	0.00536056987576318	0.0215351032238452	0.0157104147441198	0.0806251368182968	0.0154396788918085	0.00465665665975388	0.00839281142164943	0.0116725828896488	0.00392953751354646	0.00357371325050879	0.00236700488020712	0.00199570999703738	0.00368974290149934	0.00519039305431038
201288_at	0.0742645452860328	0.000257166178922167	0.00070660613647773	0.00272728337880308	0.00091510301518332	0.00136213955050597	0.000761283992276603	0.0361588866386848	0.0327219928456129	0.00445354139759604	0.00850390871562017	0.0537002638056328	0.0479284453132816	0.0565699499517363	0.0452774705903736	0.0636167839386503	0.0571996465767607	0.00123836330551072	0.0516843934077733	0.00480984874362605	0.000626692347233225	0.000240943078849974	0.000445233968647958	0.000438023701949205	0.000189269500842249	0.000189870356400479	0.000921712426323843	0.00214805862066997	0.000231329389918305	0.00249294971109363	0.00605181718248614	0.000100342878224304	0.00468006394304851	0.00108574599372046	0.000992012526636678	0.00188248046393259	0.0224317405553768	0.0452900885570965	0.00287148871277812	0.0131587367252230	0.0247798840769372	0.0473888770219916	0.0206664269252989	0.000230127678801846	0.000517336635635481	0.00170222379646378	0.00128643175016907	0.000503516957796206	0.00276693984564622
201291_s_at	0.163343997246814	0.00116588999195817	0.00190335052904014	0.00115886655827167	0.00118696029301765	0.00194549113115911	0.00139766330361250	0.00270402196930057	0.00167157721738581	0.00838597982167502	0.167565080892397	0.00149599137522343	0.00130635866568807	0.0162592489842359	0.110717408633907	0.00126421806356910	0.00151003824259642	0.122502730359846	0.00106756192034724	0.0393593223791179	0.00113779625721219	0.00101137445085528	0.00155920227840189	0.00135552270149353	0.00137659300255302	0.0428991329571114	0.00136956956886652	0.00181906932480220	0.00120803059407714	0.0214214727438097	0.00153110854365591	0.00100435101716878	0.0028023500409115	0.00126421806356910	0.00121505402776363	0.0162522255505494	0.0295546089527709	0.0733246476870077	0.00233880341760283	0.00140468673729900	0.00102542131822827	0.0203749811245220	0.00748698030980366	0.00110267908877971	0.00112374938983920	0.000990304149795794	0.000997327583482289	0.00296388901570089	0.00140468673729900
201292_at	0.0992873090417166	0.00184221814062448	0.00218133292272949	0.00156726020918799	0.00136562439280123	0.00351029625800586	0.00321700779780694	0.00252961296921571	0.00613156187103373	0.00491258170833196	0.0987832195007497	0.00164974758861894	0.00177806128995597	0.00823040741433227	0.0391356789077938	0.00153976441604435	0.00197969710634273	0.0504181193610711	0.00134729386403880	0.0335631981640142	0.00154892968042556	0.00153059915166313	0.00220882871587314	0.00317118147590085	0.00188804446253057	0.109974007310215	0.00252044770483449	0.00264876140617152	0.00171390443928746	0.0383474661710092	0.00279540563627098	0.00164058232423772	0.00231881188844773	0.00166807811738137	0.00168640864614381	0.0277615858107043	0.0573378939688894	0.0912585374437711	0.00266709193493396	0.00158559073795043	0.00168640864614381	0.062699573631901	0.0218499902848198	0.00157642547356921	0.00155809494480678	0.00139312018594488	0.00157642547356921	0.00236463821035382	0.00183305287624327
201300_s_at	0.00128702016787457	0.00539822408125135	0.00178382586637021	0.00170027896211869	0.09133367464896	0.00641073299229951	0.00287142753064443	0.004160436910525	0.000672850961025618	0.02790566062601	0.00568069218610172	0.0098605239136851	0.00495860822792789	0.0140691992153553	0.00294701758687200	0.00437576911017325	0.00821096985771913	0.000797674014401398	0.0055464203756975	0.00279136174740339	0.025130709877656	0.0162160562728184	0.0253549935313312	0.00491385095779315	0.0232678128340478	0.0149737933750786	0.0076768664341112	0.00272969617521775	0.0169580323510522	0.00127160377482816	0.00367307996905781	0.0168332092976764	0.00241838449628055	0.0361519389968354	0.00450258137555502	0.000506254455524079	0.000584331026759129	0.00134321540704375	0.000376955675134825	0.00687421938969484	0.00371385881518057	0.00109307199729069	0.00176293914030733	0.0266658842432776	0.0408693552690372	0.0224920201517122	0.00148594136847343	0.00126066310879523	0.0061004159193653
201318_s_at	0.0164370131755023	0.0222265832806561	0.0103269555639995	0.00970473681757619	0.0047718387872818	0.00755632883926398	0.00484890257697643	0.0248006769544244	0.0138172520708039	0.0381816419618777	0.00888394629559052	0.024708526602726	0.0177511750495013	0.0256100506186775	0.0159187693834289	0.0244883443464556	0.0317563975279730	0.00872329479749695	0.0225389158886248	0.0286453037958565	0.00383280223878056	0.00224504352411976	0.00481709847329293	0.00462097316724469	0.00450068841613403	0.0183811409493859	0.00558121245153493	0.0214800023339319	0.00629925125392776	0.00696713743128122	0.0167407831401717	0.00295207321369907	0.0268451099783867	0.00677916702361336	0.00845785285521545	0.0108354134780165	0.00749272063189698	0.00720811467842157	0.00580587990191451	0.0143954343659732	0.0155330426900368	0.00935162971770555	0.00230212781278245	0.00344870652506447	0.00560526940175706	0.00845866834505348	0.0054723445581568	0.00765418761982859	0.0121760787717516
201328_at	0.006903028794713	0.00467771030168052	0.00664870668122358	0.00610373072374624	0.0118259782772583	0.00725726316707328	0.00463229563855741	0.0100366405502077	0.00570408168826285	0.0131248376425793	0.00858337133026815	0.0327167233138898	0.00464137857118203	0.0501468710205401	0.0625269081879004	0.00502286174141617	0.00579491101450908	0.00471404203217901	0.00395107569171073	0.00855612253239428	0.0049501982804192	0.00545884250739805	0.00741167302169186	0.00981865016721679	0.0113082511176549	0.00927367420973945	0.0042598954009479	0.00770232686567978	0.00583124274500757	0.00438705645769261	0.0580853541344601	0.0111265924651624	0.00816555642953552	0.00689394586208838	0.00584032567763219	0.00460504684068355	0.00438705645769261	0.00459596390805892	0.00814739056428627	0.0971147156224625	0.0086469518586405	0.00792031724867071	0.00660329201810047	0.0112265047240333	0.00998214295446	0.006085564858497	0.00472312496480364	0.0184656020258573	0.00733900956069488
201329_s_at	0.0154383771075205	0.00235536960031519	0.00355446685138474	0.00411119057509561	0.00965701536129228	0.00447520224059886	0.00396130341871191	0.0219263497338432	0.00374717890959235	0.0196352174862639	0.00475356410245430	0.0259304780543791	0.00297633067676192	0.0544090377672809	0.0575780805022504	0.00539593762981298	0.00548158743346081	0.00351164194956083	0.00464650184789451	0.0080296690919836	0.00211983264028367	0.00263373146217062	0.00498910106248581	0.00235536960031519	0.0032332800877054	0.00573853684440428	0.00229113224757932	0.00447520224059886	0.00252666920761084	0.00301915557858584	0.0542591506108972	0.00344740459682496	0.00620961076446732	0.00443237733877495	0.003918478516888	0.00304056802949779	0.00286926842220214	0.00248384430578693	0.00648797262632275	0.122008145296327	0.00845791811022273	0.0042610777314793	0.00698045899729775	0.00389706606597604	0.00432531508421517	0.00417542792783148	0.00740870801553687	0.029399295102116	0.0079868441901597
201331_s_at	0.040578951351354	0.011282338739834	0.00917229242974051	0.0121031861945783	0.00271890313087981	0.0056374718588596	0.00314288439879579	0.0391344570315937	0.0094311182037590	0.0158154872962148	0.00918215245922693	0.0443652026741386	0.0449518744285805	0.0544199677429135	0.0213494288454670	0.0577107525840056	0.041133578009965	0.00756017760871114	0.0378501881909878	0.00633753395239529	0.00239352215782801	0.000936702801209727	0.00160964981365777	0.00174029520435281	0.00185615055081822	0.00470569907239308	0.00370244107215003	0.0107129220369934	0.0016811350274343	0.00369751105740682	0.0142723926815903	0.000665551990333227	0.00746897233596177	0.00167127499794788	0.00769575301414939	0.0034707303792192	0.0150390099741593	0.00527265076786212	0.00795704379553947	0.0253969709496416	0.0184456501617168	0.0184481151690884	0.0336054454970848	0.00287173358791929	0.00175755025595404	0.00699076090587049	0.00620195854695703	0.00772040308786543	0.00921419755505779
201332_s_at	0.0218893372395114	0.0106130119949146	0.00961804212039136	0.0110552208280360	0.00917583328726991	0.0118290862859986	0.0069647891216627	0.0267536344038472	0.00928638549555027	0.00884417666242883	0.00884417666242883	0.0707534132994307	0.0204521585318667	0.0250953512796418	0.0113868774528771	0.0218893372395114	0.0244320380299597	0.0102813553700735	0.0242109336133989	0.0119396384942789	0.0080703112044663	0.00729644574650379	0.0100602509535128	0.00740699795478415	0.00917583328726991	0.00906528107898955	0.00707534132994307	0.00873362445414847	0.00884417666242883	0.0108341164114753	0.0116079818694378	0.00674368470510198	0.0116079818694378	0.009507489912111	0.00740699795478415	0.00795975899618595	0.00961804212039136	0.00718589353822343	0.0127135039522414	0.0130451605770825	0.00851252003758775	0.0113868774528771	0.0129346083688022	0.00818086341274667	0.00784920678790559	0.00707534132994307	0.0105024597866342	0.00718589353822343	0.00961804212039136
201343_at	0.0481488000938802	0.00349703690664789	0.00198908642844570	0.00257583758727923	0.0291732676172035	0.00264038021475092	0.00160183066361556	0.036161473918911	0.0061843572141055	0.0187584345479082	0.0196620313325119	0.00740479962447926	0.0416475972540046	0.0157542686146805	0.0164114299125741	0.0196209587513935	0.0374288564219914	0.00907117291556651	0.0211347767411841	0.0068473860235874	0.00718183418412251	0.00697647127853078	0.0043947661796632	0.00182479610397231	0.00516341019773514	0.0174089068825911	0.00179545854603063	0.00420113829724814	0.0136713020008215	0.00469987678225664	0.00631930998063721	0.00393710027577304	0.00325060141993780	0.0157131960335622	0.00263451270316259	0.00757495746054098	0.00947603121516165	0.00625476735316552	0.00345009681394121	0.00951710379628	0.00912398051986153	0.0303702399812240	0.0344364255119404	0.00744000469400927	0.00824385378161122	0.00541571319603356	0.00171918089538227	0.00286334565510767	0.0094525611688083
201344_at	0.0114326263502326	0.00839143510435792	0.0101373041529156	0.00765929647109179	0.0449420484112592	0.0088983003120037	0.00765929647109179	0.0117142181322580	0.00872934524278843	0.0079972066095223	0.0080535249659274	0.00810984332233248	0.0118268548450682	0.0106441693605614	0.0105315326477512	0.0076029781146867	0.0103062592221309	0.00754665975828162	0.00754665975828162	0.0115452630630428	0.0163323233574751	0.0178529189804125	0.0117142181322580	0.00619501920455953	0.0108131244297766	0.00850407181716809	0.007152431263446	0.00794088825311722	0.0524323898131357	0.00726506797625618	0.00608238249174936	0.0118831732014733	0.0116015814194479	0.0430835426498913	0.00737770468906635	0.00709611290704092	0.00726506797625618	0.00602606413534427	0.0116578997758529	0.00946148387605456	0.00709611290704092	0.0115452630630428	0.0127279485475496	0.00963043894526982	0.0130658586859801	0.00653292934299005	0.00585710906612901	0.00664556605580023	0.00946148387605456
201345_s_at	0.0392090823014805	0.00335885738945569	0.0017023508334184	0.00292180861175582	0.00906494178082401	0.00253060411143705	0.00205687991183229	0.0526781309960494	0.008912127522887	0.0228365627061082	0.0265316114630254	0.0296490223249406	0.0693196036853909	0.05012918917366	0.0346429922743224	0.0412965250649002	0.0460857239086464	0.0226776358778537	0.0356179472399606	0.00943169599987286	0.00192545965000645	0.00366448590532973	0.003578909920885	0.0018459962358792	0.00136310318079822	0.0168370749395008	0.00215468103691198	0.0093736265818568	0.00560217069597114	0.00441938833953861	0.00506732079319158	0.00174819511079951	0.00610034517684583	0.00436743149184002	0.00262229266619926	0.0123321106155175	0.00831920820209135	0.00998793989876361	0.00331912568239207	0.0259234107164360	0.00746650464280279	0.0279650092024746	0.0183713300891885	0.00185822137651416	0.00452635832009452	0.00241752156056365	0.00278121949445376	0.00702945586510291	0.00666881421637154
201348_at	4.76591750982381e-05	0.045237460530609	0.00960044328270113	0.0135116380039500	0.000241438238684481	0.0312995085867693	0.0266587618774782	7.43692622412067e-05	0.000508539110114167	0.0165136423079401	0.000320521045715623	4.87066294960016e-05	4.66117207004747e-05	0.000105792894174111	6.54658998602172e-05	4.13744487116573e-05	5.81337190758729e-05	3.35185407284312e-05	4.08507215127755e-05	5.34201742859372e-05	0.00115534220073311	0.000767784073560627	0.000931710686810611	0.0078260555328898	0.000136692798908134	0.000113125074958455	0.0183812534991523	0.0913788742064878	0.000376559855995969	0.00291454186177687	0.0175558594337147	9.53183501964763e-05	0.0429796725762298	0.00389234054208907	0.186788352935570	3.87558127172486e-05	4.97540838937651e-05	3.98032671150121e-05	0.0379958845516712	0.0480373061358307	0.00697657001630363	7.33218078434433e-05	6.07523550702816e-05	0.000684511448938431	0.000192731609188479	0.0177328792269368	0.0197298510362728	0.00433960356993408	0.0101068874840198
201349_at	0.0191992025160840	0.00381477990529878	0.0116601393090793	0.0195959953164527	0.0100868906620035	0.00446913996204712	0.00440648846725206	0.0170829742474511	0.0117019069722760	0.0146117208416463	0.00234595041621476	0.0296759247012568	0.0114721848246942	0.0224083513050306	0.0116392554774810	0.030977683537554	0.120332637669699	0.00345279349092737	0.0364562086935214	0.00394008289488889	0.0083674551937393	0.0155236481547743	0.0103862255815799	0.00538802855237456	0.00669674866587123	0.00904269908208599	0.00574305368954653	0.00540891238397291	0.00465013316923283	0.0081446943233569	0.00343190965932902	0.00614680776711465	0.00761563725619867	0.00556902175956027	0.0281792501033750	0.00408626971607735	0.00580570518434158	0.0117506359126722	0.0465222155239266	0.00683597420986023	0.00953694976324696	0.00841618413413546	0.00714227040663605	0.00468493955523008	0.00658536823068002	0.00474759105002513	0.00367555436130978	0.0030977683537554	0.00755994703860307
201366_at	0.0277727103905265	0.015080030221769	0.00641383382578053	0.0100662094319225	0.0194459110941584	0.00612843171928157	0.00504467507163014	0.0203715395476685	0.0081301032499972	0.0287523338371580	0.0140039871445635	0.0296085401566549	0.0135604568439232	0.0303259022081252	0.0198971549652446	0.0138574293060911	0.0225699071247550	0.0126772530278657	0.0169891389071336	0.00508324292385973	0.0075400151108845	0.00517194898398778	0.00724304264871667	0.00545349430526378	0.00731246478272993	0.00586231353889741	0.00732789192362177	0.00823809323624005	0.00372951131060118	0.0118519009901525	0.0100392119353618	0.00516809219876483	0.00450086835519295	0.0203946802590063	0.01761008132803	0.00910586991140578	0.0140386982115701	0.00473613225379344	0.00607443672616015	0.0101279179954899	0.0140656957081308	0.00470142118678681	0.00877804316745429	0.0080645379012069	0.00903644777739253	0.00872404817433286	0.00562319285507397	0.00569647177431018	0.0257247574371354
201370_s_at	0.0139097473524375	0.0095317790622281	0.0128014009498529	0.00875593658041884	0.0180106290420008	0.0129676529102406	0.0114159679466220	0.00975344834274504	0.0113605506264928	0.00942094442196964	0.0172902038803208	0.0107509601050712	0.0154614323160561	0.0124688970290775	0.0188418888439393	0.0113051333063636	0.014020581992696	0.0103076215440374	0.0110280467057174	0.0149626764348930	0.0104184561842958	0.00858968462003114	0.0129122355901113	0.0152951803556684	0.0160156055173484	0.00975344834274504	0.00875593658041884	0.0108063774252005	0.0148518417946345	0.00925469246158194	0.00775842481809265	0.00919927514145271	0.0141868339530837	0.0145193378738591	0.00886677122067731	0.00908844050119424	0.00931010978171118	0.00742592089731725	0.0137989127121791	0.0102522042239081	0.00842343265964344	0.0150735110751514	0.0154614323160561	0.0120255584680436	0.00958719638235734	0.00886677122067731	0.00781384213822188	0.00847884997977268	0.0108617947453297
201371_s_at	0.0328209451564458	0.00475320797445437	0.00185895406496286	0.00102648127685805	0.00875507398337347	0.00118345178139476	0.000386253263972359	0.0246161497957179	0.000509713211360784	0.0123001381869554	0.0180410257405172	0.0185630849466168	0.0370767859142782	0.0277291041834403	0.0289284293866422	0.0175930425028506	0.0255174074116534	0.015825801541662	0.0201451359867228	0.0075451664989669	0.00229811873495883	0.00155383162356004	0.00226813560487878	0.000864219631718977	0.00375318240060813	0.00599133487540687	0.000707249127182265	0.00870392629088398	0.0075451664989669	0.00481846537521683	0.00678324225222691	0.00177958695592744	0.000573206898589117	0.00692786676202478	0.000446219524132451	0.0060901028333176	0.0096404581775019	0.00740230570270315	0.000698430559511663	0.000430346102325368	0.00628763874913909	0.0153372528927107	0.00777444925840255	0.00295951131025397	0.00650457551383589	0.00734410315607718	0.00116052350545120	0.00533346972717997	0.00908312470071986
201372_s_at	0.0120139577891618	0.0110690397608007	0.0158611240474889	0.0103266041670885	0.0113390163403325	0.0143762528600644	0.0128913816726399	0.0103940983119714	0.0130938641072887	0.0107315690363861	0.0112715221954495	0.0121489460789277	0.0120814519340447	0.0130938641072887	0.0143087587151815	0.0120814519340447	0.0127563933828740	0.0108665573261520	0.0108665573261520	0.0228805151153137	0.00985414515290798	0.00904421541431281	0.0135663231214692	0.0140387821356497	0.0117439812096301	0.0109340514710349	0.0120139577891618	0.0120139577891618	0.0107315690363861	0.00985414515290798	0.00870674468989815	0.00897672126942988	0.0203832317546453	0.0118789694993959	0.00992163929779092	0.0100566275875568	0.00971915686314212	0.00904421541431281	0.0178184542490939	0.0124189226584594	0.00917920370407867	0.0148487118742449	0.0178184542490939	0.00992163929779092	0.0101241217324397	0.00857175640013229	0.00823428567571763	0.0096516627182592	0.0125539109482252
201373_at	0.0089207050572096	0.0109697319853583	0.0124861078853466	0.00835446342366967	0.0119150675938953	0.00756748352620739	0.00697244994519933	0.0142040274176118	0.00755788621038468	0.0458463776850890	0.00706362444551508	0.0197464773052273	0.00980365811289899	0.0533466800005375	0.00781221507968651	0.0224865109726112	0.00752909426291655	0.00703483249804695	0.0182061081156822	0.0152021482631738	0.0113008393812419	0.0079417788432931	0.0170064436378434	0.00916063795277737	0.0141848327859664	0.0671236268640387	0.00899268492587993	0.00796097347493853	0.0076634566844345	0.0057823827831832	0.00792738286955904	0.00695805397146526	0.0180429537466961	0.00921822184771363	0.00635342307463449	0.00871436276702132	0.00505298678065719	0.00299916119459710	0.0120494300154133	0.0168049000055664	0.00691006739235171	0.00607030225786452	0.0112288595125715	0.00690526873444035	0.0077162419214594	0.0124477186220558	0.00472667804268502	0.00799936273822937	0.00546087270312239
201387_s_at	0.0184439923254891	0.00175945326552740	0.000177632337580036	0.000232212106110215	0.0849459670215146	0.000412821521973716	0.000195494807280822	0.000166716383874001	9.82435833543217e-05	0.000434653429385787	0.000103205380493429	9.52665050708574e-05	0.000104197739921250	0.000133968522755893	0.000225265590115465	0.000121067850194215	0.000107174818204715	0.000155800430167965	8.43505513648217e-05	0.0177979663379774	0.0225166354172683	0.00676094478174741	0.00329165622208369	0.0054500379775953	0.0356266958182172	0.000139922679322822	0.0275627831077403	0.000150838633028858	0.0735298641638568	0.000125037287905500	0.000148853914173215	0.0283953726676824	0.000218319074120715	0.102986069059880	0.000300684906629894	0.000157785149023608	0.0181512462942818	0.000141907398178465	0.000225265590115465	0.000246105138099715	0.000151830992456679	0.000221296152404179	0.0136092171931431	0.0346184586395506	0.0579041726133805	0.00114319806085029	0.000114121334199465	0.000172670540440929	0.00515133778982105
201389_at	0.00648665106038446	0.0245612585495139	0.00946615468002107	0.00872071745189797	0.00399886657616640	0.0191388763027750	0.00768788273823343	0.00562221331090435	0.00834799883783642	0.0207689589160804	0.00515070181118794	0.0247588443208236	0.00429973581884259	0.0224192491650879	0.0166578276971244	0.0152926896408025	0.0193499338312195	0.00389109251908836	0.0103957059223192	0.0510355066121629	0.00434239638310264	0.00550321278954735	0.00807407310942974	0.0116508246287071	0.00559976038234643	0.00749478755263528	0.0062935558747863	0.0164153360686988	0.00554362806095162	0.00767890156681026	0.0169901310397816	0.00466571855433676	0.0173763214109780	0.00642602815327806	0.00570304385371288	0.0111433884432980	0.00439403811878587	0.00657870806747195	0.0113611818503099	0.0218130200940239	0.00881726504469704	0.00681895440304174	0.00884196326611076	0.00549423161812418	0.0059949319249659	0.00814143189510351	0.0109255950362862	0.00580632732507934	0.00725454121706548
201390_s_at	0.032666403747846	0.00990656580219939	0.00511687376614437	0.0100546258889170	0.00684803785699694	0.00303574947032280	0.000521834151788095	0.0153185243565573	0.0108145986417195	0.0209789753641476	0.0190604065481489	0.0176170795489572	0.0175456379686529	0.0152056673673809	0.0196868146073390	0.00999871508693974	0.0187736048417098	0.0107214139717574	0.00890327752227347	0.0130272168607099	0.00676934858014001	0.0107172724308702	0.0109781895067642	0.000880077438531509	0.00543577241445932	0.0141651052194701	0.00118033915285402	0.0127901136449173	0.00935056393809183	0.00786271537436268	0.0121854486753851	0.00285559244172930	0.0199322009049060	0.0082230294315497	0.0097429749371547	0.0185551385599096	0.0145471623663149	0.0239919463595907	0.0221272175751257	0.0149706349220319	0.0073512350747926	0.0374239988420252	0.0118924346576152	0.00569151256424436	0.00713069802254883	0.00587891728939048	0.00502368909618221	0.00515000609324203	0.0112090804112260
201391_at	0.0348075010338360	0.00989125694493279	0.0101314483804007	0.00779319922548391	0.0113121484487251	0.00948322089190893	0.00739095091789302	0.0105047579608268	0.00974366943639224	0.0191748006194045	0.0242680166004115	0.00963370227316596	0.0107854636143255	0.0109127940138507	0.0239120702562843	0.0166831762105142	0.012093494082175	0.00935589049238376	0.0130195333514490	0.0118706658830059	0.00897100542109176	0.00804207227910129	0.0119806330462322	0.00684690284719455	0.0113324055577404	0.0184310753312688	0.00747776709938745	0.00972630620009336	0.0114713114481315	0.00901730738455546	0.00918804587482785	0.00720284919132174	0.0193600084732593	0.0112108629036482	0.00798130095205519	0.0318383876267263	0.0205146636871353	0.0099057263085152	0.0270750731353982	0.0113237239395910	0.0087655404582216	0.0316242410457067	0.0380891526943257	0.00919383362026081	0.00916200102037952	0.00791474187957612	0.00533340741647488	0.00855428774991847	0.0110777447586901
201392_s_at	0.0165107950788658	0.0103574663573441	0.00485386799772212	0.0132239238363138	0.00443345423413989	0.00477742913161626	0.00397482103750473	0.0649730361899812	0.0235431707606049	0.0108543189870321	0.00512140402909263	0.00707059511479207	0.00500674572993384	0.0410858905318999	0.00462455139940454	0.0261803116412571	0.0620683592779585	0.005465378926569	0.0212882242104821	0.00966951656239132	0.00450989310024575	0.00477742913161626	0.00538894006046314	0.00363084614002836	0.00462455139940454	0.0090197862004915	0.00363084614002836	0.00462455139940454	0.00489208743077505	0.00577113439099244	0.00504496516298677	0.00328687124255199	0.00733813114616258	0.00458633196635161	0.0102810274912382	0.00458633196635161	0.00649730361899812	0.00386016273834594	0.0578260022090832	0.101243278157212	0.00588579269015123	0.0063444258867864	0.00603867042236296	0.00370728500613422	0.00386016273834594	0.0039366016044518	0.00298111577812855	0.00535072062741021	0.00531250119435728
201393_s_at	0.0141252000082915	0.0139179119578554	0.00276384067248192	0.00926873711235901	0.00389898952010842	0.00171752956075662	0.00179649643711325	0.0423756000248746	0.00864687296105057	0.0143522297778168	0.00291190356565059	0.0217158909980722	0.00284280754883855	0.0510619564241035	0.00210249308299517	0.00650489643987709	0.0939113577071178	0.00410627757054457	0.0174615505343590	0.0066332176139566	0.00221107253798554	0.00215184738071807	0.00101669853309156	0.00189520503255903	0.00228016855479758	0.0176293551466168	0.00186559245392530	0.00579419455266745	0.00255655262204577	0.00279345325111565	0.00822242600063371	0.00166817526303373	0.00477749601957589	0.00397795639646505	0.00730443606298793	0.00336596310470119	0.00212223480208433	0.00288229098701686	0.0115587765267012	0.0717216654509058	0.00633709182761926	0.00162869182485542	0.0041358901491783	0.00233939371206505	0.00188533417301445	0.00228016855479758	0.00175701299893493	0.00742288637752287	0.00407666499191083
201401_s_at	0.0546944798513472	0.00342326758671305	0.00424018371536049	0.00302129298372781	0.00761158361136577	0.00342326758671305	0.00259338453538868	0.0818861167048975	0.0221475039322193	0.00311206144246641	0.0079487236009663	0.0605425619786487	0.0387710988040607	0.121422263946898	0.0505061638266945	0.0674928325334903	0.0578324751391675	0.0089082758790601	0.0575601697629517	0.00407161372056022	0.00308612759711253	0.00337139989600528	0.00398084526182162	0.00230811223649592	0.00396787833914468	0.0111515535021713	0.00220437685508038	0.00200987301492622	0.00385117603505219	0.00311206144246641	0.00293052452498921	0.00286568991160449	0.0065742297972103	0.00364370527222109	0.00280085529821977	0.00350106912277471	0.00473292677708434	0.00814322744112045	0.00449952216889936	0.00844146666269014	0.00789685591025852	0.00413644833394494	0.0177257832993816	0.00418831602465271	0.00287865683428143	0.00271008683948117	0.00237294684988064	0.00294349144766615	0.00334546605065139
201402_at	0.0151057401812689	0.0115391070829137	0.0124832158442430	0.00996559248069822	0.0125881168177241	0.0119587109768379	0.00912638469284995	0.0130077207116482	0.0117489090298758	0.0118538100033568	0.0121685129237999	0.0125881168177241	0.0126930177912051	0.0153155421282309	0.0155253440751930	0.0133224236320913	0.0144763343403827	0.0110146022155086	0.0118538100033568	0.0157351460221551	0.0105949983215844	0.00965088956025512	0.0134273246055723	0.00818227593152064	0.0121685129237999	0.0118538100033568	0.00912638469284995	0.0115391070829137	0.0120636119503189	0.00996559248069822	0.00944108761329305	0.00860187982544478	0.0151057401812689	0.0125881168177241	0.00954598858677409	0.0106998992950655	0.0105949983215844	0.00975579053373615	0.0157351460221551	0.0130077207116482	0.0103851963746224	0.0153155421282309	0.0164694528365223	0.0110146022155086	0.0108048002685465	0.00923128566633098	0.00786757301107754	0.00965088956025512	0.0125881168177241
201407_s_at	0.0144566995130005	0.00597674833951868	0.00833932180078724	0.00675020988933875	0.0250320283396312	0.0101534407085470	0.00659551757937473	0.00748148262735044	0.00622988121036888	0.0274789794245165	0.0106597064502474	0.0115597344354926	0.0088315246052182	0.0137676155867972	0.0132894757196357	0.00597674833951868	0.0114894197491453	0.0121363148635403	0.00677833576387766	0.0131347834096716	0.0059064336531714	0.00455639167530365	0.00601893715132705	0.00621581827309943	0.0071158462583446	0.0083533847380567	0.00566736371959066	0.00617362946129106	0.0103925106421278	0.00659551757937473	0.00773461549820065	0.00665176932845256	0.00660958051664419	0.0124175736089294	0.00532985322512372	0.00490796510704005	0.00582205602955467	0.00468295811072876	0.00825494417717051	0.00635644764579399	0.00476733573434549	0.00639863645760235	0.00871902110706255	0.00988624490042737	0.0109831540074449	0.00580799309228521	0.00659551757937473	0.00599081127678814	0.0131629092842106
201408_at	0.0128839272645060	0.00659413600151883	0.0151302812870014	0.00684051031366349	0.0134056611019888	0.0110288736201227	0.0114201739982348	0.0204055900882165	0.00875353438443378	0.00842020443270865	0.0186954625098006	0.0214925355829723	0.0115651000642022	0.0371155654942631	0.0204780531212002	0.0316663454138871	0.0204780531212002	0.0089854160899817	0.0196229893319923	0.00876802699103053	0.0090868643361589	0.00728978111816257	0.00888396784380448	0.0080433966611933	0.00889846045040123	0.0098984503055766	0.00575356481890764	0.0137969614801009	0.0161302711421768	0.00847817485909563	0.0103622137166724	0.00721731808517885	0.00702891419942117	0.00710137723240489	0.00655065818172859	0.00586950567168159	0.00475357496373225	0.00481154539011923	0.00765209628308119	0.00636225429597091	0.00615935780361649	0.00946367210767427	0.00946367210767427	0.00862310092506308	0.0111593070794934	0.00559414614634344	0.00540574226058576	0.00907237172956217	0.0184925660174462
201409_s_at	0.0234291121857002	0.0053022145867572	0.00721194341302699	0.00463458581009377	0.00895088348247591	0.012281264240483	0.00787180906438037	0.0254630510169306	0.00601642211528086	0.0117378454687802	0.0153709881138788	0.0166208512887952	0.0127703411350155	0.0233514809325998	0.0112953473261079	0.0263868629288253	0.0156038818731800	0.0242908190951146	0.0218687239983822	0.0106199554241345	0.00629589462644229	0.00425419266990182	0.00683155027283504	0.00548076646888811	0.00919154036708714	0.00338472263517736	0.00540313521578771	0.00855496409166388	0.00829878095643257	0.00589221211032022	0.0113885048298284	0.0053022145867572	0.00376511577536931	0.00957969663258913	0.00441721830141266	0.00593879086218046	0.0041532720408713	0.00422314016866166	0.00380393140191951	0.00178551882130916	0.00680826089690492	0.00707220715744627	0.00356327451730828	0.00691694465124548	0.00845404346263336	0.00771654655817958	0.00600089586466078	0.00579905460659974	0.0167295350431358
201419_at	0.02143131683345	0.00971186975799256	0.00984914000192178	0.00815042073329764	0.0213283641505031	0.0096603934165191	0.00279688122005793	0.0198698678087551	0.00950596439209872	0.00981482244093948	0.0244169446389106	0.0106556026850060	0.0123714807341213	0.0187888646378125	0.0253949951269063	0.0116164943925105	0.024794437809716	0.0214484756139412	0.0103295858556741	0.0120111463438071	0.0118567173193867	0.00796167414789496	0.0110330958558113	0.00585114414748315	0.0103810621971475	0.0148595039053384	0.00717237024530193	0.00948880561160757	0.0112561600021963	0.00835632609919148	0.00804746805035073	0.00717237024530193	0.0121140990267540	0.0108615080508998	0.00772145122101882	0.00863086658704993	0.00861370780655877	0.0148251863443561	0.0126460212219797	0.0119081936608601	0.00854507268459416	0.0123714807341213	0.0128519265878735	0.0146535985394446	0.00959175829455449	0.00775576878200113	0.00603989073288583	0.00507899902538127	0.0103124270751829
201423_s_at	0.0462947412386837	0.00776933827728067	0.00332971640454886	0.00309605209545771	0.00319828023068509	0.00445422589205001	0.00343194453977624	0.0356338071364001	0.00503838666477788	0.0123550003431945	0.0408328380136781	0.0296753672545758	0.0198468622534294	0.0376929738602658	0.055597501544375	0.0561378502591483	0.0611324248659716	0.112582384923979	0.0587081576591509	0.00635274840341559	0.00368021286818558	0.00305224003750312	0.00473170225909575	0.00432278971818624	0.00375323296477657	0.0102666255806923	0.00322748826932148	0.00422056158295886	0.00398689727386771	0.0113619270295571	0.00499457460682329	0.00302303199886673	0.00408912540909509	0.00521363489659624	0.00335892444318525	0.00509680274205067	0.0204164190068391	0.0105587059670563	0.00316907219204870	0.00460026608523198	0.00597304390114247	0.0253233694977532	0.00657180869318854	0.00284778376704837	0.00343194453977624	0.00353417267500361	0.00293540788295755	0.0241112358943428	0.00565175547614214
201424_s_at	0.0220456315885875	0.00646583589134748	0.00990839698025603	0.00767955935218062	0.00774576245004425	0.00873880891799864	0.0110779850425134	0.0156901341936794	0.00860640272227138	0.00880501201586226	0.0393908432288575	0.0122034377061951	0.0163742328716035	0.0168817899552246	0.0223987147771935	0.0112765943361043	0.0240537922237841	0.0417962224512359	0.0230386780565419	0.0133288903698767	0.00534038322766583	0.00575966951413546	0.00834159033081688	0.00871674121871076	0.00748095005858974	0.0144543430335584	0.00845192882725626	0.00818711643580175	0.00668651288422623	0.0117841514197254	0.00584794031128697	0.00518590933265071	0.0146308846278614	0.00734854386286249	0.00668651288422623	0.00639963279348385	0.0105704279588923	0.00673064828280198	0.0141895306421038	0.0078781686457715	0.00721613766713524	0.0112545266368164	0.0150943063129067	0.00531831552837796	0.00613482040202935	0.00527418012980221	0.00743681466001399	0.0155356602986642	0.00851813192511988
201426_s_at	0.0179097526063666	0.0534894073252031	0.00209546916077369	0.00309312042217068	0.00396355582689303	0.0133509026461638	0.0220495509988188	0.0201715321977099	0.0072086167822017	0.00864116876292828	0.00186703005601407	0.0268624100283288	0.0089292006776252	0.042685780320827	0.0091299565976267	0.0156095124071913	0.00849303202616927	0.000290990422991667	0.0114986651316235	0.0623957852245545	0.00244309388540789	0.000375730553434411	0.000760547953774153	0.0208112039554411	0.000387141942571339	0.00690325646177834	0.0329455257263957	0.0229056165061095	0.00348343219505783	0.00145241625070568	0.0143779276684873	0.000930873502743858	0.00784997911610127	0.00264955549997786	0.0019310606283935	0.00692290940973639	0.000227805138696454	0.00787470379256461	0.00155279421070644	0.0270976114377621	0.0130825236794249	0.000158914159832777	0.0004127119071189	0.00066481907823659	0.00287080965602164	0.0294527953624115	0.0220820945900612	0.00230573457172264	0.00312122625097089
201432_at	0.00647576930128711	0.0165227261085880	0.003964927683453	0.0092654603456967	0.00337850614258612	0.00390269519340182	0.000838941837036087	0.0587211414779068	0.0377703343464464	0.00163240608518862	0.0962126263977776	0.0363473645258530	0.0217586327234709	0.0519856712085214	0.0930339822905482	0.00758159277835037	0.0262956206039328	0.140231342101093	0.00588934776042023	0.000937077686732177	0.00244980590643776	0.000179516798224555	0.000276455869265815	0.00195074920737350	0.000404511185332664	0.00256469665730147	0.00302784999672083	0.0148759586795415	0.00149357976122830	0.0366465591895606	0.0160511953185849	0.000513418042922227	0.00108308468262148	0.00370642349400964	0.0255739630750701	0.00324686049055478	0.00279806849499340	0.00323728626131614	0.0271405463342430	0.0149453718415216	0.0072201656245916	0.00501450256373923	0.00186817148019020	0.000764741560436604	0.00219967916757821	0.00414085414571307	0.000923913121529043	0.00300870153824354	0.00438619376995329
201435_s_at	0.0499844755128547	0.00835261139366164	0.00564129251194948	0.00607860200899983	0.00791530189661129	0.006297256757525	0.00489786636696389	0.0104954279292083	0.00695322100310052	0.0663835816522427	0.0193728107193304	0.00747799239956094	0.0125507825653450	0.0150871776482370	0.0213407034560570	0.00997065653274792	0.00774037809779115	0.0226963628969130	0.00774037809779115	0.0117636254706543	0.00599114010958976	0.00599114010958976	0.00682202815398542	0.00437309497050347	0.00585994726047466	0.00599114010958976	0.00498532826637396	0.00537890681371927	0.00721560670133073	0.0115012397724241	0.00690949005339549	0.00441682592020851	0.00695322100310052	0.00839634234336667	0.00485413541725886	0.00983946368363282	0.040276204678337	0.0287749649059129	0.0071718757516257	0.00585994726047466	0.00712814480192066	0.0460924209891066	0.00878992089071198	0.00542263776342431	0.0110639302753738	0.005029059216079	0.0041544402219783	0.00472294256814375	0.0143874824529564
201436_at	0.0119123796185624	0.00776719346750858	0.0132404489679291	0.00744523726160149	0.0318736643848021	0.0117111569898705	0.0119123796185624	0.00776719346750858	0.0106647993206724	0.00833061682784599	0.0122745803502079	0.00901477376539856	0.00808914967341567	0.0102623540632885	0.0115904234126553	0.00784768251898535	0.00833061682784599	0.00945746354852081	0.00676108032404892	0.018431992788181	0.00816963872489245	0.00756597083881665	0.0141660730599120	0.0107452883721492	0.018431992788181	0.0080086606219389	0.0101416204860734	0.00885379566244502	0.0103428431147653	0.00784768251898535	0.0062379014894499	0.0135624051738362	0.0165807446042152	0.0241869599687702	0.00825012777636922	0.00796841609620052	0.0248308723805844	0.0068013248497873	0.0146490073687727	0.00873306208522986	0.00647936864388022	0.0121940912987311	0.0145282737915575	0.0115099343611785	0.0173051460675062	0.00639887959240344	0.00724401463290956	0.00768670441603181	0.0092159963940905
201437_s_at	0.0528739606745988	0.00489340856818027	0.00765970377588817	0.00492484374099513	0.0166711199828154	0.0068843028464549	0.00781687963996249	0.00643373203610853	0.00576311501605813	0.0136114298288355	0.0541104108053167	0.00605650996233018	0.0119453656696478	0.00656995111830627	0.0230943736279857	0.00874945643347008	0.0198775076099314	0.0124588068256239	0.0161367220449628	0.0119768008424626	0.00484101661348883	0.00447427293064877	0.00602507478951532	0.00737678722055441	0.00540684972415636	0.011589100377746	0.00479910304973568	0.00577359340699642	0.00718817618366524	0.00648612399079997	0.00385604786528981	0.00486197339536541	0.00757587664838187	0.00893806747035925	0.00470479753129109	0.0051239331688226	0.0309112532679482	0.0062975129539108	0.0088961539066061	0.00475718948598253	0.00414944281156186	0.00954581414477993	0.0134647323556995	0.00442188097595733	0.00728248170210982	0.00308064693585653	0.00405513729311727	0.00464192718566137	0.00622416421734278
201451_x_at	0.00870116844261944	0.0091726603286727	0.0158164096321506	0.00874403134135155	0.00908693453120848	0.0192883044294520	0.0382765685677791	0.00780104756924501	0.0218172154546468	0.00840112815149463	0.00938697482233328	0.00985846670838655	0.00925838612613694	0.0106728617842967	0.0106299988855646	0.0091726603286727	0.00938697482233328	0.0126016922272419	0.00767245887304867	0.0202312882015585	0.00848685394895886	0.00771532177178078	0.0131160470120273	0.0264464085177152	0.0100727812020471	0.00878689424008367	0.0188168125433987	0.0105014101893683	0.0088726200375479	0.00870116844261944	0.00642943480981732	0.0270893519986970	0.0165022160118645	0.00891548293628002	0.00990132960711867	0.0083154023540304	0.00822967655656617	0.00685806379713847	0.0165879418093287	0.00921552322740482	0.0075010072781202	0.0126874180247062	0.0148305629613119	0.00844399105022674	0.00818681365783405	0.0080582249616377	0.0132874986069558	0.00900120873374425	0.0104585472906362
201452_at	0.0137067184007423	0.0148665176500358	0.0138121546961326	0.0100164480620809	0.0103327569482519	0.0131795369237906	0.0182404791025263	0.0104381932436422	0.0117034287883261	0.00759141326810341	0.0114925561975454	0.0121251739698874	0.0119143013791067	0.0143393361730842	0.0145502087638649	0.0122306102652777	0.0132849732191810	0.0109653747205938	0.0107545021298132	0.0130741006284003	0.0104381932436422	0.00927839399434862	0.0133904095145713	0.0184513516933069	0.0119143013791067	0.0109653747205938	0.0106490658344228	0.0110708110159841	0.0112816836067648	0.00991101176669057	0.00790772215427439	0.0188730968748682	0.0149719539454262	0.0123360465606680	0.0112816836067648	0.0103327569482519	0.0101218843574712	0.00906752140356796	0.0153936991269875	0.0120197376744971	0.00970013917590992	0.0150773902408165	0.0136012821053519	0.0103327569482519	0.0102273206528615	0.00917295769895829	0.00896208510817764	0.00927839399434862	0.0121251739698874
201453_x_at	0.00930209754523735	0.0105031901441171	0.0095112124234622	0.0109934678838207	0.0238549115285911	0.00862467077586189	0.00429300544120428	0.0153128323432886	0.00737613194410763	0.012401918093041	0.0200012230584474	0.0100612372712301	0.00813087850038976	0.0163627999041235	0.0277068427308505	0.00782511388853158	0.00855262279260795	0.0252106437012841	0.00590354145711247	0.0143612717839713	0.00942949946684492	0.00779436170055733	0.0121901673129898	0.00626817454309278	0.0117666657528874	0.0288560959271451	0.00798414663205552	0.00876085903689068	0.0124317916470731	0.00641754231325338	0.0101095621380467	0.00803862193646703	0.00593956544873944	0.0221442112432811	0.00438262610330064	0.0124317916470731	0.00996634480548099	0.0136557287284480	0.00460931366036792	0.0133350273395737	0.00588333287644368	0.0127428280625840	0.0148269477732956	0.0109117549272034	0.0152311193866713	0.0187096311635292	0.00808870407116794	0.00826970266324491	0.0162793296796219
201460_at	0.0100371252387046	0.009855255059747	0.0127862643206292	0.0122301105849762	0.00481297024313934	0.00352669999196081	0.00312342263862	0.120192466093732	0.00898544116038446	0.00848991081771732	0.0084609170210719	0.0162892421153347	0.0313133003770511	0.0240674870153918	0.031858910913924	0.0119638948157774	0.0455545261293413	0.00501592681965727	0.0114024694807343	0.0078151460957876	0.00704022098544643	0.00592527771444537	0.00531904378458663	0.00267533669046354	0.00487886523551529	0.00892745356709362	0.00342390380385433	0.00872713279027074	0.00501329101996223	0.00448085948156456	0.0103876865981447	0.00494476022789124	0.0369380969262622	0.00721945536470901	0.00779669549792233	0.0092938297247039	0.0080655470668162	0.00927537912683863	0.0108515873444713	0.014784200489468	0.0122775549794869	0.0104193161944851	0.0257069544257054	0.00476289004893362	0.0033870026081238	0.00636809206321175	0.00392734154560658	0.00647088825131823	0.0120139750099831
201461_s_at	0.00668524302824656	0.00867958023415204	0.00966270420889418	0.0097469719781578	0.00823015213141278	0.00870766949057325	0.00775263477225231	0.131513898564077	0.0103649356194243	0.00780881328509472	0.0077245455158311	0.00867958023415204	0.00783690254151592	0.00999977528594863	0.00800543808004315	0.0083425091570976	0.00938181164468214	0.00735938518235545	0.00665715377182535	0.0168816431091436	0.00730320666951304	0.00657288600256174	0.0110109885171120	0.00646052897687692	0.00831441990067639	0.0108986314914272	0.00660097525898294	0.00828633064425519	0.00721893890024943	0.00705040336172221	0.00592683310487405	0.00609536864340127	0.0282297027033100	0.00758409923372508	0.00789308105435833	0.00778072402867351	0.00693804633603739	0.00595492236129525	0.0126401653895418	0.00901665131120649	0.00646052897687692	0.0100278645423698	0.0195782117255792	0.00693804633603739	0.00682568931035258	0.00570211905350442	0.00640435046403452	0.00721893890024943	0.00859531246488843
201464_x_at	0.00125566782286331	0.00131284359062942	0.00685229585996863	0.00600565468343207	0.0111844598022466	0.0142609559216613	0.000760877524887402	0.0365375146705323	0.00301932035164856	0.0101355043705377	0.0156375724840298	0.0277104557546421	0.0554890826170053	0.127101731744052	0.0149932455626656	0.0160246084504465	0.0170955545620655	0.00059154928958009	0.0130360750506720	0.00307429705142367	0.00155694013763087	0.0071051886789341	0.00368123981694078	0.00550866531746515	0.00481815796828988	0.00655762074917408	0.00356908734939958	0.00523158275059864	0.00993978731933832	0.00147337555397272	0.0209329282063676	0.00182522643253336	0.0117276295960246	0.0103839990535211	0.00426619190254786	0.00425519656259284	0.000692706417166277	0.000593748357571094	0.000958793644077767	0.0937990460882869	0.0123697574493978	0.000791664476761459	0.00101377034385287	0.00276202939670109	0.00459385303320747	0.0171945126216607	0.00371862397278785	0.0216916066632640	0.00866652695254697
201465_s_at	0.00308965314039711	0.00263950500073661	0.00356026255913310	0.0023735083727554	0.00460378779198245	0.00339657232652928	0.00231212453552897	0.103759146191747	0.00284411779149138	0.00270088883796304	0.00632253523432257	0.0315512923343864	0.109672455844560	0.343688104630797	0.00660899314137925	0.00411271709417099	0.0249627604720826	0.00261904372166113	0.00429686860585029	0.00347841744283119	0.00243489220998183	0.00229166325645349	0.0031919595357745	0.00261904372166113	0.00280319523334043	0.00282365651241590	0.00284411779149138	0.00268042755888756	0.00282365651241590	0.0023735083727554	0.00652714802507734	0.00204612790754776	0.00415363965232195	0.00296688546594425	0.00245535348905731	0.00249627604720826	0.00241443093090635	0.00208705046569871	0.00382625918711430	0.102429163051841	0.00306919186132164	0.00351934000098214	0.0040104106987936	0.00243489220998183	0.00239396965183088	0.00366256895451048	0.00202566662847228	0.00327380465207641	0.0030078080240952
201466_s_at	0.00279867925540631	0.00390074984302745	0.0061338928758387	0.00358172940976870	0.0103101603657714	0.0121807801789705	0.00379924334153603	0.0289583547826238	0.00349472383706176	0.0167050699597309	0.00537984457904529	0.0327575981241599	0.0390800030741969	0.194399451284855	0.00980262785831433	0.00713445696196841	0.0190107176364646	0.00362523219612216	0.00487231207158819	0.00913558513422785	0.00317570340380301	0.00369773684004461	0.00580037151379546	0.00751148111036512	0.00498831950186409	0.00430677584899313	0.00464029721103637	0.00449528792319148	0.00717795974832188	0.00346572197949279	0.0182566693396712	0.00323370711894097	0.00784500247240836	0.00611939194705421	0.00374123962639807	0.00307419690231159	0.00287118389932875	0.00234915046308716	0.00539434550782978	0.098968838954135	0.00477080557009676	0.00420526934750171	0.00590187801528688	0.00401675727330335	0.00365423405369114	0.0100636445764351	0.00298719132960466	0.0196342575741976	0.0144574259981352
201469_s_at	0.0184212074716780	0.0230151941015927	0.0097084742080465	0.00640442471066937	0.00690229518287688	0.00717386089499007	0.00538605329024491	0.0212726474488664	0.00697018661090517	0.107155303904662	0.00697018661090517	0.0122430875211029	0.00778488374724474	0.0122657179971124	0.00760383993916928	0.0126730665652821	0.0125825446612444	0.00973110468405593	0.0145061351220462	0.057051430019779	0.00590655423846185	0.00527290091019775	0.00773962279522588	0.00568024947836753	0.00721912184700893	0.0404180301528462	0.0054539447182732	0.00694755613489574	0.00665335994677312	0.00606496757052788	0.0125825446612444	0.00515974853015058	0.00998003992015968	0.00611022852254674	0.0056576190023581	0.00611022852254674	0.00561235805033923	0.00493344377005626	0.0094369084959333	0.00900692945175409	0.00624601137860334	0.00862221135959374	0.0100253008721785	0.00654020756672596	0.00606496757052788	0.00556709709832037	0.00685703423085801	0.0055218361463015	0.00764910089118814
201471_s_at	0.0112293926752024	0.0199158498744197	0.0141553692413202	0.0203080382144660	0.0112739855185313	0.00426604867846250	0.00494866220326607	0.00828397820301818	0.00545862138595014	0.0189622490709253	0.00455190023826299	0.0126083405996800	0.00918040869455252	0.00878707694826704	0.00397562349370521	0.00653342325079998	0.00885453791637996	0.00603832834922554	0.00699764618391598	0.0101031375295885	0.00715314943244745	0.0108966614595947	0.0147762388292069	0.00520478520084731	0.0093439157867584	0.0316952209506783	0.0047931589547346	0.0153868177609407	0.005961720131199	0.00439296677101392	0.0117061930769496	0.00597201078735182	0.028613741136029	0.0117908051386506	0.00798783598706487	0.00927874163112388	0.00939308225504408	0.00155617589155386	0.0279082594864414	0.0239863760859787	0.0105673604627045	0.00318095615745985	0.0175787275214909	0.00892885932192809	0.00834457873369588	0.0153239304177846	0.00656543862549764	0.00793981292501839	0.032588221223495
201474_s_at	0.00709942937669145	0.00731294604967465	0.0138785837439081	0.0146792712675951	0.00832715024634486	0.00864742525581966	0.00619198351651285	0.00715280854493725	0.00779335856388686	0.137718254074165	0.00688591270370825	0.00651225852598765	0.00822039190985326	0.00875418359231126	0.00848728775108226	0.00635212102125025	0.00918121693827767	0.00667239603072505	0.00576495017054644	0.0410485803810205	0.00709942937669145	0.00720618771318305	0.00955487111599827	0.00608522518002124	0.00854066691932806	0.0736632521792045	0.00629874185300445	0.0249814507390346	0.00784673773213266	0.00613860434826705	0.0136650670709249	0.00624536268475865	0.0100352836302105	0.00843390858283646	0.00880756276055706	0.00709942937669145	0.00597846684352964	0.00613860434826705	0.0107292128174059	0.0250882090755262	0.00731294604967465	0.0100352836302105	0.0108893503221433	0.00709942937669145	0.00677915436721665	0.00624536268475865	0.00539129599282584	0.00651225852598765	0.0100886627984563
201475_x_at	0.0598972204761316	0.0066561817078702	0.00403914945610328	0.00484697934732394	0.0058820113954504	0.00196067046515013	0.00318924509138155	0.0526772408233470	0.00486380913672437	0.0286779611383333	0.0120501292107081	0.0120332994213077	0.0110824163201834	0.0111665652671855	0.0171411405043383	0.0242433116313199	0.0225687475859771	0.00650471360326633	0.0185127683404734	0.0188830237072828	0.00467026655861942	0.00847379896311667	0.00562114965974373	0.00507418150422975	0.0102577566395623	0.0458022718532712	0.00325656424898327	0.0086000223836199	0.0104849587964681	0.00428318140240952	0.00593250076365169	0.00534345813463663	0.00666459660257041	0.00984542679925175	0.00310509614437940	0.0643655295619458	0.0156348743529998	0.0227286305852812	0.00458611761161727	0.00625226676225987	0.00592408586895148	0.0423689948155834	0.0188830237072828	0.00605030928945471	0.00698436260117859	0.00425793671830888	0.00302094719737725	0.00668984128667106	0.00652995828736697
201488_x_at	0.0527765625546448	0.00352516026820398	0.00316685122085762	0.00639592377329036	0.0128755245097335	0.00255536572089527	0.000757383794690203	0.0417312034184829	0.00714472531534951	0.0183617295041325	0.0365775607135371	0.0208162537566129	0.0476014642181214	0.043926114528874	0.074457478263836	0.0231935377354139	0.0493930094548532	0.0130407328728812	0.0185741402567510	0.0121009762097812	0.00249743551563568	0.008758188809987	0.00731422480481276	0.000392638057870559	0.00411948126290422	0.0107793093045994	0.000360454610504119	0.00681859971536959	0.0102557918941053	0.00431258194710286	0.00758242019953308	0.0016070268051642	0.00283428893140441	0.00473740345233986	0.00288363688403296	0.0119615146045266	0.0147936579727732	0.0244551288721783	0.00317972459980420	0.0113457379782487	0.00693231456273101	0.0155553328937790	0.0233995117985591	0.00334064183663639	0.00362600173661882	0.00431258194710286	0.00361956504714553	0.00469234662602684	0.00667699254695726
201498_at	0.0293672536495642	0.00209544357436108	0.00260766311476046	0.00218081349776098	0.0174775515905969	0.00183933380416140	0.00155994132757992	0.0293284491389279	0.00243692326796067	0.00447804052743091	0.0547686863120969	0.0432049421424746	0.0434144864999107	0.0470853932061063	0.0332089002025595	0.0352733001684116	0.0384707918448440	0.137624077422760	0.0348386896492848	0.00260766311476046	0.00500578187208481	0.00430730068063112	0.00488936834017586	0.00153665862119813	0.00825759986340812	0.00657348410179199	0.00139696238290739	0.00400462549766785	0.0237638823136801	0.00603798185501083	0.00614663448479251	0.00186261651054319	0.00181605109777961	0.0098253020931153	0.00166859395736160	0.00221961800839730	0.00796268558257212	0.0150794328332725	0.00268527213603309	0.00254557589774235	0.00486608563379407	0.00811014272299012	0.0120604419057671	0.00538606607632071	0.00567321945502945	0.0051144345018665	0.00120293982972581	0.00162202854459802	0.00433058338701291
201499_s_at	0.0425290755351959	0.00434071000636283	0.00429509834254816	0.00304077758764471	0.00834313350610018	0.00169903447709648	0.00107567507162932	0.054749200465543	0.00765895854888012	0.0101067845069341	0.0421869880565858	0.0259036240747484	0.0412975606121997	0.0354972773637675	0.0335321748477521	0.0538635739931415	0.0287961637549954	0.0698922728520137	0.0384506325957674	0.00730926912630098	0.00442433139002306	0.00441292847406939	0.00771977410063301	0.00185867530044783	0.00388839434020068	0.0093922017738376	0.00191949085220072	0.00595992407178364	0.00896269193958279	0.0104336680976059	0.00611576392315043	0.00371354962891111	0.00239841332225477	0.00733967690217742	0.00281652024055591	0.0070660069192894	0.0122505327062236	0.0245808858241229	0.00355390880555976	0.00492225871999988	0.00563684145309639	0.0161009173265788	0.00999655631938199	0.0045839722133744	0.00753732744537433	0.00415066140713503	0.0032574329907644	0.0047740208126022	0.00785280812009247
201502_s_at	0.0368270507077609	0.00472099164390992	0.0391600128395814	0.0139225732501259	0.00201617666468246	0.00666315301253209	0.00745186000735061	0.0546428285306584	0.00854314153246361	0.0039595222780416	0.00902868187461915	0.0430076239899799	0.0326875232297007	0.177583419531547	0.0186204721216650	0.0121154157815177	0.0251906619223454	0.00150221444883977	0.0110111075642981	0.00300916587662740	0.00132339349355809	0.00139207968830205	0.00229980327918552	0.00608820219273571	0.00204045368179024	0.00268764343054147	0.00310745818979547	0.00761232516920933	0.00290436021740602	0.00150221444883977	0.0310739897755862	0.00097226492904805	0.0061995211980104	0.00330937191744796	0.00360306461221521	0.00116292833169937	0.00291916327661808	0.00122983815933788	0.0139279023514423	0.0666735708134832	0.0061758363032711	0.00174616886465450	0.0070924417296818	0.00135359173435069	0.00169110148438564	0.0238974666695799	0.00614859867432091	0.00314180128716745	0.0200232100125998
201508_at	0.00030487599236461	0.0680790788967806	0.0110429861659146	0.00791868174858523	0.000342648239206243	0.0207747357628982	0.0177691441213568	0.000264405727891432	0.000234727533944434	0.00172403326655740	0.00117363766972217	0.000299479957101520	0.0015810383320855	0.000318366080522336	0.000331856168680062	0.000259009692628341	0.000663712337360125	0.000466757050257323	0.000229331498681344	0.0168167438974214	0.000234727533944434	0.000188861234208166	0.000264405727891432	0.00661553923254888	0.000237425551575980	0.0228360212333988	0.0147635524798155	0.0388298697531988	0.00152168194419151	0.00386895728363585	0.0365878171013848	0.000169975110787349	0.00797264210121613	0.000288687886575339	0.0274631214714988	0.0160666949958518	0.000205049339997437	0.000188861234208166	0.0559083213608801	0.0243361190365379	0.00938370532251428	0.000296781939469974	0.000329158151048517	0.000232029516312889	0.000213143392892073	0.00963731897987953	0.132192071875190	0.00229871102207653	0.0249917373210034
201510_at	0.0110021460976339	0.00930428404552987	0.0105946592051289	0.00814973785009915	0.00984759990220315	0.00977968542011899	0.00801390888593084	0.00984759990220315	0.00984759990220315	0.00910054059927739	0.00950802749178235	0.00998342886637146	0.00984759990220315	0.0122925212572329	0.0115454619543071	0.0102550867947081	0.0107984026513814	0.00896471163510907	0.00910054059927739	0.0133791529705794	0.00848931026051995	0.00760642199342588	0.0110021460976339	0.00685936269050012	0.0095759419738665	0.00964385645595067	0.00760642199342588	0.00930428404552987	0.00916845508136155	0.00828556681426747	0.00835348129635163	0.00699519165466844	0.0133112384884953	0.0099155143842873	0.00794599440384668	0.00855722474260411	0.0084213957784358	0.0074026785471734	0.0131754095243270	0.0105946592051289	0.00794599440384668	0.0120887778109804	0.0148732715764310	0.00848931026051995	0.0084213957784358	0.00713102061883676	0.006383961315911	0.0143978702018418	0.0459101898888919
201523_x_at	0.0524937232104225	0.007605507705068	0.00388509694776603	0.00499672873339851	0.00378403951270853	0.00467484208840055	0.00260503610370439	0.00788247993448484	0.00448395582218083	0.0139459260379347	0.00535978692601248	0.0066997336575156	0.0115018332567293	0.00645644723978459	0.006553761806877	0.00916628364651157	0.00633667546490163	0.00433049823561204	0.0092486267417436	0.0076541649886142	0.00381772532439437	0.00509404330049091	0.00619070361426302	0.00204734877690561	0.00369795354951141	0.00432675536764695	0.00316646629846827	0.00421072646072908	0.00551698738054637	0.00415832630921779	0.00408721181788103	0.00417329778107816	0.00509778616845601	0.00465612774857509	0.0041508405732876	0.00557313040002276	0.00844016726128362	0.00958548485860193	0.00413586910142723	0.00306540886341077	0.00416581204514797	0.0198933432344667	0.0062543323696696	0.00568915930694062	0.00673341946920144	0.00346589573567567	0.00324880939370030	0.00345466713178039	0.00549453017275581
201524_x_at	0.0530529716801409	0.00800840256950265	0.00618419455286311	0.0084741578077936	0.0120169164027567	0.00509527605593289	0.00137139042385667	0.0179488268682122	0.00896794461135205	0.0247648097767200	0.0204112920632504	0.0161504941425888	0.0240252077085079	0.0217438695505828	0.0223648765349708	0.0204134483375018	0.0147230405881971	0.00824343646289947	0.0179617645137203	0.0206872951674228	0.00810327863656192	0.00682460800551316	0.00815502921859424	0.00341338213988225	0.0075793039934846	0.0067577635037214	0.00283550064052127	0.0056602199097858	0.0116158493920061	0.00670601292168908	0.00813777902458347	0.00579390891336931	0.00488180490504954	0.0116870064423006	0.0064041345265005	0.0178862949149231	0.0198010664501192	0.0158593971186570	0.00504136919964922	0.00522465251101371	0.00919866595624618	0.0346621085904026	0.00799330864974322	0.00793077669645416	0.0122066685368752	0.00362038446801156	0.00321500490875833	0.00477183491823085	0.00798683982698918
201526_at	0.0251755110837675	0.00812060053957734	0.00554751925824884	0.00560799766443391	0.0135636570962338	0.00631174639095111	0.00134701904684932	0.0284578391285392	0.0106771877101281	0.0198149250809998	0.00735087536994916	0.0383268154105577	0.0143003940443065	0.0193915762377043	0.0130743318098273	0.0140639784564921	0.0195840075301114	0.0148172095153425	0.0111445208488309	0.00968204302653737	0.00874737674913172	0.0109300974087202	0.0167800086978944	0.000901678055850159	0.0137835785732704	0.0146082841121578	0.00192981096099638	0.00944012940179709	0.0121451635693476	0.00289746545995752	0.0155154602049338	0.00541556637202687	0.0339723701652325	0.0100009291682405	0.00622377780013646	0.00697151082206098	0.00784569869328156	0.0230037864980309	0.0341977896791950	0.0248236367205089	0.00627875816939562	0.00876936889683539	0.0130743318098273	0.0113699403627935	0.00983598806046301	0.00510217826724968	0.00432695506069558	0.00550903299976743	0.00894530607846468
201533_at	0.0261045936572723	0.0108567922918563	0.0107092329238039	0.0102531403316419	0.00946615703536238	0.00890274853916226	0.0044625530095851	0.00951534349137985	0.00321947712114356	0.0401316766142548	0.00676537345040306	0.0115677601561089	0.0074763413146556	0.0167010375659322	0.0148811386932858	0.0100027365555530	0.0187981691906771	0.00211948910475284	0.00880437562712731	0.0140404974449872	0.00719910856255712	0.00634952432225535	0.0167010375659322	0.00571010039402823	0.00865234476307331	0.0386963263977449	0.00475767174568993	0.0109462222118881	0.0121758836123249	0.00611253503417117	0.0114604442520707	0.00484710166572169	0.00220444752878302	0.0161599865497400	0.00676090195440147	0.00603204810614258	0.00629586637023629	0.00452515395360733	0.00829909657894784	0.00794137689882078	0.00585318826607905	0.0123189714843757	0.00748975580266036	0.0106153315077706	0.0101100524595911	0.0111027245719437	0.00616172149018864	0.0302407274587415	0.0110222376439151
201536_at	0.00070590206875109	0.00835766495139649	0.0144656038439870	0.0137785617541720	0.0226589175503689	0.00352951034375545	0.00445364931162424	0.0144144124725890	0.00376121865639893	0.0060729132174235	0.00102921599336991	0.0150933717142886	0.00181594654327570	0.0239225361390875	0.00910936982613524	0.00128786713306496	0.00143335839914343	0.00127170143683402	0.00164081816744051	0.00618876737374524	0.0120865522153335	0.0173134606633378	0.0216620329494609	0.00800201963431579	0.0258731968176210	0.00445095502891908	0.0094111294891128	0.0118386782064591	0.0105615882042148	0.00413033538700542	0.00654441269082594	0.020134374655637	0.0258678082522107	0.0196251552243623	0.017987031339627	0.00451561781384285	0.000700513503340776	0.00171895236589006	0.0264093590759473	0.0163704617165329	0.00543706249900648	0.00295562812755704	0.000819061942367676	0.0177849601367402	0.0253478116901155	0.00759787722854226	0.00345945899342137	0.00716409771301201	0.0138324474082752
201537_s_at	0.0133171504669431	0.0106200060685749	0.0109571491183709	0.00893429081959475	0.0114628636930650	0.0111257206432689	0.00876571929469674	0.0421428812245036	0.0106200060685749	0.0106200060685749	0.0109571491183709	0.0168571524898014	0.0114628636930650	0.0256228717844982	0.0138228650416372	0.011800006742861	0.0129800074171471	0.0101142914938809	0.0102828630187789	0.0161828663902094	0.00960857691918681	0.00876571929469674	0.0121371497926570	0.00758571862041064	0.0111257206432689	0.0109571491183709	0.0082600047200027	0.0104514345436769	0.0109571491183709	0.00910286234449277	0.00910286234449277	0.00775429014530865	0.0379285931020532	0.011800006742861	0.00859714776979872	0.00960857691918681	0.0094400053942888	0.00859714776979872	0.0139914365665352	0.011968578267759	0.00927143386939078	0.0136542935167392	0.0148342941910253	0.00994571996898284	0.00977714844408482	0.00842857624490071	0.0070800040457166	0.00859714776979872	0.0116314352179630
201538_s_at	0.0137157107231920	0.011132882080513	0.0123797648735305	0.00952974706091913	0.0119344495903099	0.0112219451371571	0.0089063056644104	0.0176344852155326	0.011132882080513	0.0124688279301746	0.0112219451371571	0.0120235126469540	0.0118453865336658	0.0296579978624866	0.0142500890630566	0.0122907018168864	0.0133594584966156	0.0103313145707161	0.0103313145707161	0.0142500890630566	0.0100641254007838	0.00908443177769861	0.0130032062700392	0.00819380121125757	0.0114000712504453	0.0112219451371571	0.0087281795511222	0.0108656929105807	0.0112219451371571	0.00970787317420734	0.00944068400427503	0.00819380121125757	0.0226220163876024	0.0122907018168864	0.00961881011756324	0.0101531884574279	0.00979693623085144	0.00908443177769861	0.0162985393658710	0.0128250801567510	0.00961881011756324	0.0141610260064125	0.0156750979693623	0.0101531884574279	0.0102422515140720	0.0088172426077663	0.00739223370146064	0.0089953687210545	0.0119344495903099
201558_at	0.0259212394858537	0.00414193642355169	0.00432399956304846	0.00339092597312748	0.00475639951935331	0.00418745220842588	0.00309507337144522	0.01709117722026	0.00507501001347267	0.00461985216473073	0.0552789207297091	0.0347740596438845	0.0192531770017842	0.0408276590321524	0.0290163128572989	0.0120161672067873	0.0367539962859120	0.00830663073954047	0.0181152823799294	0.00502949422859848	0.00373229435968394	0.00355023122018716	0.00491570476641299	0.00275370498488876	0.00427848377817427	0.0149974511160470	0.00311783126388231	0.00450606270254524	0.00516604158322106	0.00352747332775006	0.00434675745548556	0.00302679969413393	0.00548465207734042	0.00518879947565816	0.00250336816808069	0.00457433637985653	0.00921694643702436	0.0209372610421294	0.00546189418490332	0.00621290463532753	0.00493846265885009	0.0146560827294906	0.00710046244037432	0.00380056803699523	0.00375505225212104	0.00352747332775006	0.00273094709245166	0.00516604158322106	0.00425572588573717
201561_s_at	0.00463578193624011	0.00241771065746303	0.00189138865910915	0.00290514186776121	0.04741824151672	0.00139358657199612	0.00173841822609004	0.00664254659991452	0.00104875491790219	0.00973954968875054	0.00196268843721128	0.00364795591962519	0.00648050164968241	0.00480819776328707	0.00633271665507073	0.0078481610296414	0.0128637763292256	0.000245011964750945	0.00794927707858623	0.00500783714197303	0.0135093634109503	0.0249121424688832	0.0324478808344770	0.00228029653966621	0.0412410880138721	0.00479393780766665	0.00282995301085351	0.00760833450329787	0.0235639284829520	0.000566509146011445	0.00281310033602937	0.0215636456172869	0.00555619725355848	0.0239437618462961	0.00546285936222478	0.000670217914159993	0.00611881732076435	0.00455411128132313	0.00163989489634892	0.00869857292845949	0.00369592122489389	0.00399797301212654	0.0156846548228661	0.0237583824232306	0.0324543626324863	0.00772889594627056	0.00144673731567225	0.00172415827046962	0.0041522398047475
201577_at	0.0771652904847494	0.00866732343477965	0.00156442439375119	0.00462226709603207	0.00458790931286037	0.000742128116508617	0.000233632925567528	0.0087108432934638	0.00433137119851171	0.0272182358286170	0.032752129438138	0.00235694392557829	0.00162855892233835	0.00232716718016282	0.0361352258211109	0.00217141189645114	0.00235923444445641	0.00193777897088361	0.00186448236678399	0.0166795584704190	0.00435427638729284	0.0059668016774844	0.00380226133766761	0.000350449388351291	0.00852989230209287	0.0228318921770305	0.000927660145635771	0.00202481868825191	0.00854821645311777	0.0023409102934315	0.00858257423628947	0.00352968959117216	0.00257225270012092	0.0145379233193833	0.000659669436896548	0.0385242370109828	0.0484513458287246	0.0250605670454345	0.00237755859548131	0.00128269057174329	0.00160107269580100	0.0681039978029343	0.00869939069907323	0.00476427926647507	0.00678451691697075	0.00198129882956776	0.00050162363430675	0.00633099417910437	0.00577439809172291
201587_s_at	0.0270250259144084	0.0247367708859919	0.00737858525202081	0.00644987923630366	0.00725411949733707	0.00237442362781293	0.00110742607372458	0.0489501473163907	0.00702752799522051	0.0238942334696712	0.0320706761235109	0.0359354973779214	0.038769486869182	0.0487490872511323	0.0466523179991523	0.0166911768460505	0.0257388797826764	0.0112242579287877	0.0140039931167246	0.0157145993862243	0.00356482687132666	0.00330312964353008	0.00326802391785005	0.00169464912146326	0.00334461822842466	0.0856547792296655	0.00337972395410469	0.00691901938857315	0.00523075312632444	0.00205528066708538	0.00757007102845734	0.00315313245198813	0.0111859607735004	0.0100721518405613	0.00508394736438977	0.0070817822985442	0.0147890848001144	0.0140614388496556	0.0149869534357655	0.0175081828255131	0.0105763977185108	0.0182996573681174	0.0182613602128301	0.00229463788763104	0.00451587289429474	0.00342440396860655	0.00270314087736230	0.0161805481088865	0.0164167138998249
201589_at	0.154214613026703	0.00156686526825356	0.00183272327405831	0.00148767352184363	0.00218342957958799	0.00171959220775842	0.00136888590222874	0.0351271960861176	0.00611473413350937	0.00642018801251908	0.0675222769210928	0.0222641938478195	0.0118674488548591	0.0587263365162759	0.0674317720680529	0.0243005530412176	0.0265631743672155	0.0383797142422396	0.0255053988973115	0.00301494291689222	0.00158949148151354	0.00115959342957393	0.00169696599449844	0.00124444172929885	0.00143110798869368	0.0222981331677095	0.00132929002902378	0.00162343080140350	0.00143676454200868	0.0235256052370633	0.00500039313045539	0.00108040168316400	0.00233049996577785	0.00183837982737331	0.0016290873547185	0.0183102630806381	0.0180840009480383	0.0373162822190206	0.00228524753925789	0.00416322323983616	0.00838866856613727	0.0213534887641053	0.00395958732049635	0.00137454245554373	0.00125575483592884	0.00145939075526866	0.00111999755636897	0.00188928880720826	0.00171959220775842
201596_x_at	0.000132840555255406	0.000108687727027151	0.000114725934084215	9.66113129130228e-05	0.000116235485848481	0.000110197278791417	8.1515795270363e-05	0.000117745037612747	0.000105668623498619	0.0419730868054156	0.000111706830555683	0.000116235485848481	0.000117745037612747	0.000140388314076736	0.000141897865841002	0.000120764141141278	0.000131331003491140	0.000101139968205821	0.000108687727027151	0.0378595582477908	9.81208646772888e-05	8.9063554091693e-05	0.000123783244669810	7.5477588213299e-05	0.000110197278791417	0.293775378395567	8.3025347034629e-05	0.0169990624173992	0.000110197278791417	0.00537098517725836	0.0197872045259985	7.8496691741831e-05	0.000137369210548204	0.000123783244669810	0.00265228244981533	0.0143377226569983	9.66113129130228e-05	8.75540023274269e-05	0.0587411878028821	0.0311209191721075	9.81208646772888e-05	0.000138878762312470	0.000150955176426598	9.81208646772888e-05	9.81208646772888e-05	8.6044450563161e-05	7.24584846847671e-05	0.0926532681871174	0.0272715621732292
201598_s_at	0.0298068399879214	0.00530873457301215	0.00608799836354604	0.00462687875629499	0.00574707045518746	0.00526003058610378	0.0039937269264862	0.0356026144300172	0.00545484653373725	0.00613670235045441	0.0224525379647578	0.058980528146034	0.0222577220171243	0.110801570216538	0.0509930742930616	0.0311218476344474	0.0572758886042411	0.00725689404934688	0.037161142011085	0.00808486182678914	0.00467558274320336	0.00418854287411968	0.00589318241591257	0.00365279901812762	0.00535743855992052	0.0122247007140005	0.00404243091339457	0.00706207810171341	0.00526003058610378	0.00452947078247825	0.0096920933947653	0.00389631895266947	0.0122247007140005	0.00623411032427115	0.00438335882175315	0.00808486182678914	0.0114941409103749	0.00769522993152220	0.00696467012789667	0.00647763025881299	0.00589318241591257	0.0069159661409883	0.0524054899134043	0.0047729907170201	0.00467558274320336	0.00511391862537867	0.00345798307049415	0.00448076679556989	0.00569836646827909
201602_s_at	0.0227082945349906	0.00610761008216238	0.00877092857700695	0.00574716096255935	0.00835040460413676	0.00845052935958204	0.00738920695186202	0.0411913243901902	0.00708883268552617	0.00610761008216238	0.0231888933611280	0.0115343718272968	0.0670034863439846	0.0242301908177589	0.0259723615625069	0.0487807808529428	0.0607557016041988	0.0149185885613474	0.0365455357375290	0.0134367421807572	0.00602751027780615	0.00558696135384689	0.00821022994651336	0.00803000538671184	0.00752938160948542	0.00664828376156691	0.00666830871265597	0.00919145254987715	0.0102327500065081	0.0059073605712718	0.0060475352288952	0.00572713601147029	0.0118747959958108	0.00662825881047786	0.00598746037562803	0.0059073605712718	0.0054467866962235	0.00404504011998951	0.0101726751532409	0.00578721086473746	0.00606756017998426	0.00891110323463035	0.0100124755445285	0.00602751027780615	0.00670835861483408	0.00532663698968915	0.00498621282117518	0.00540673679404538	0.00676843346810125
201603_at	0.0387185998108719	0.00310252529531233	0.00259879425105497	0.00174016178925267	0.0133603211056438	0.00591883977002388	0.0023469287289263	0.0271098889273047	0.00251865522128676	0.00802535140964553	0.0280257635532272	0.0338759127263069	0.0304070375806256	0.0384552858559192	0.0452327580877454	0.0332119036225131	0.0781241055911856	0.0138869490155493	0.039863443093275	0.00531207283035025	0.00367494693651386	0.00187754298314104	0.0039497093242906	0.00251865522128676	0.00441909507007586	0.00351466887697743	0.0023469287289263	0.00457937312961229	0.00747582663409206	0.00358335947392161	0.0255071083319404	0.00191188828161313	0.00333149395179294	0.00934192118440907	0.00182030081902088	0.0046595121593805	0.00508310417386964	0.00959378670653774	0.00346887514568131	0.00250720678846273	0.0194050936367321	0.00499151671127739	0.00690340499289052	0.00398405462276269	0.00993723969125866	0.0036520500708658	0.00459082156243632	0.00590739133719985	0.00277052074341543
201604_s_at	0.0205913138974209	0.00819362698834875	0.0092231926832198	0.00677797415790106	0.00892290268888241	0.0100382655249927	0.0076359455702936	0.0162585582648386	0.00832232270020763	0.0158724711292620	0.00840811984144688	0.0290852308801071	0.0120544983441152	0.0252243595243406	0.0110249326492441	0.0205055167561817	0.0437136434613999	0.00883710554764315	0.0326029136709165	0.0123976869090722	0.00724985843471695	0.00639188702232442	0.00952348267755718	0.00720695986409733	0.00866551126516464	0.0081078298471095	0.00724985843471695	0.0081078298471095	0.00857971412392539	0.00819362698834875	0.0129982668977470	0.00639188702232442	0.0110678312198638	0.0093947869656983	0.0069924670109992	0.00785043842339173	0.00759304699967397	0.00759304699967397	0.0116255126379189	0.0076359455702936	0.0115397154966796	0.0109820340786245	0.0122689911972133	0.0105530483724282	0.0111536283611030	0.0066921770166618	0.00613449559860665	0.00686377129914031	0.00789333699401136
201621_at	0.00082632967653149	0.0219680623580021	0.00279545571422355	0.0044085567317079	0.0134014850199176	0.0104917496695780	0.00501511787724697	0.0021361501212463	0.00562607439340589	0.0085094375200264	0.00142410008083087	0.00098895838946588	0.00138454174525223	0.00224163901612266	0.00348113353091989	0.00174496213607980	0.00142849545145071	0.000971376906986486	0.0010636796900033	0.00775782914403234	0.00575354014138149	0.00403055485840094	0.00669414945402904	0.0118191515967722	0.0132212748245038	0.00756882820737886	0.00563046976402574	0.00678645223704585	0.0101796783555688	0.00376683262121004	0.0253217301409464	0.00612275127344875	0.0117268488137554	0.00862811252676231	0.00478655860501485	0.00327015574116717	0.00352508723711838	0.00279106034360370	0.00603044849043194	0.0889447198632512	0.00558651605782725	0.00596012256051436	0.0067908476076657	0.00888743939333336	0.0095819079512694	0.0113884052760271	0.0433735172766635	0.00594254107803497	0.0081094587936202
201625_s_at	0.128663436358296	0.169167226829829	0.00677111303089028	0.00360061001461135	0.00453455663956173	0.00423962612641951	0.00253148690447078	0.0117972205256891	0.00410444964122932	0.0315575649062182	0.00468202189613285	0.00471888821027562	0.00905682450774254	0.00573885623489249	0.00554223589279767	0.00474346575303748	0.0132227180058765	0.00398156192742006	0.00416589349813395	0.00521043906551267	0.0035760324718495	0.00345314475804024	0.00484177592408489	0.00296159390280319	0.00435022506884784	0.0109615840717861	0.00321965810180264	0.0036251875573732	0.00414131595537210	0.00443624646851432	0.00412902718399117	0.0030599040738506	0.00517357275136989	0.00479262083856118	0.00336712335837375	0.0190721731831973	0.0203870717209564	0.126463746281111	0.0770628853297876	0.00749615054236492	0.00367434264289691	0.00549308080727397	0.0267526552962761	0.0039078292991345	0.00382180789946802	0.00373578649980154	0.00271581847518467	0.00353916615770672	0.00453455663956173
201626_at	0.0518759254265832	0.121002827330971	0.01313849506518	0.0154407277578304	0.0131984161900572	0.00482522742432199	0.00284467655995976	0.0113723987530099	0.00239369125167346	0.0296168044064103	0.0044593931882296	0.0064178678486897	0.00935084922425796	0.00498291459505146	0.0045193143131068	0.00328620063800229	0.0168819884982978	0.00448462313554631	0.00337135171019621	0.00296136506629957	0.00362049743994878	0.00614349217162041	0.00728830103111641	0.00745229568867507	0.00561681702138396	0.0145702945754036	0.00507121941065997	0.00195216717363092	0.00520683037748732	0.0111737129178907	0.0142391515168717	0.00247253483703819	0.00246938109362360	0.0127947370329897	0.00227069525850446	0.0263747561762123	0.0360725171760751	0.105439103579972	0.00684362320965929	0.00967568479596069	0.00223600408094398	0.0276488685157064	0.0420425534598931	0.00371510974238647	0.00641471410527511	0.010725881353019	0.00087043318242671	0.00690354433453649	0.00673954967697783
201627_s_at	0.0500674045076468	0.136330160395861	0.0063690542981634	0.0085697759135958	0.0100198025435127	0.00564996752256431	0.00490322356328833	0.00700912054897139	0.00635325019320518	0.0369223402086458	0.00558280007649187	0.00700121849649228	0.0107863016339864	0.00758201935370693	0.00740027214668738	0.00598975577916608	0.00981434917905577	0.00584751883454208	0.00563021239136653	0.00718691672975139	0.00389176084596213	0.00518769745253632	0.00590283320189586	0.00389966289844124	0.00265113860674171	0.0152430592322050	0.00512843205894299	0.00351246232696481	0.00542475902690965	0.0167642043344338	0.0126630390977753	0.00318057612284215	0.00894117238011401	0.0107191341879140	0.00382459339988969	0.0294786067733233	0.0204110015535435	0.119755605320926	0.0153418348881939	0.00938368731894422	0.00363889516663058	0.0291032592805655	0.0343304669954974	0.00472147635626878	0.00557489802401276	0.00645992790167318	0.00413672447281457	0.00514818719014077	0.00669698947604651
201629_s_at	0.109444872397683	0.00488200162066447	0.00546223951820246	0.00404165707940256	0.00556228053501936	0.00470192779039406	0.00388159145249552	0.0182074650606749	0.00674276453345872	0.0237897537990576	0.0221890975299873	0.0254504346782181	0.0164867595714243	0.0125851599155654	0.0281315339289109	0.0115847497473964	0.0254904510849448	0.168128932862474	0.0135055372702808	0.0236496963755140	0.0046619113836673	0.00346141918186456	0.00592242819556018	0.00364149301213498	0.00474194419712082	0.0185075881111256	0.00334136996168429	0.00510209185766164	0.00516211646775178	0.00454186216348703	0.0042817555197631	0.00382156684240539	0.00668273992336858	0.00566232155183625	0.00426174731639972	0.0121049630348443	0.0170069728588721	0.0324132894486740	0.00690283016036575	0.00438179653658	0.00446182935003351	0.00918376534379095	0.00722296141417981	0.00410168168949269	0.00494202623075461	0.00308126331796036	0.00296121409778009	0.00488200162066447	0.00662271531327844
201630_s_at	0.0423691822684065	0.00549293716177975	0.00636101740966816	0.00978429431942018	0.0137127252717287	0.00488479054743985	0.00293774049991613	0.0263513851520023	0.00601770883705692	0.0103581100764990	0.0271458992771883	0.0148603567858863	0.0431391743526917	0.0180776485520716	0.0340022619130527	0.0291763242637748	0.043668850436149	0.0651599670816123	0.0334578726050549	0.00628254687878559	0.00746450925020427	0.00375187225782278	0.00520848148733044	0.00203042498658644	0.00760183267924876	0.0246593643298470	0.00323690939890592	0.00636592181784832	0.00763616353650989	0.0115694988969986	0.00866608925434359	0.00487498173107953	0.00483084205745808	0.0134920269036215	0.00587548099983227	0.0113291828961707	0.0121236970213567	0.0148995920513276	0.00524771675277173	0.00728304614753833	0.00609617936793949	0.0060324220615974	0.00657190696141506	0.00569401789716633	0.00969111056399713	0.00450224670938733	0.00421288662675786	0.00504173160920499	0.0135606886181438
201648_at	0.00252661261049865	0.0254862666096636	0.000968117901250473	0.00193873739914500	0.00787002304220669	0.00326458362049578	0.000352725126812188	0.0459243111916181	0.00436028295059322	0.00792005497508785	0.00960362951653893	0.0369060552897887	0.0530263440640989	0.0365233110032478	0.0256989023244086	0.0655818576206264	0.135296352897237	0.00216888429039835	0.0684661985512253	0.00350473689832536	0.004695496900897	0.00317202454466563	0.00581621219743501	0.00164605059179021	0.00579619942428255	0.00257914614002387	0.00178363840721340	0.00542095992767384	0.00626399799672141	0.00193873739914500	0.0131784111208979	0.00153598033945165	0.000605386387862053	0.0133235037262533	0.00173860966762036	0.00403257379022161	0.00615642934102691	0.00182616555016239	0.000672929497251621	0.00630152194638228	0.0237101329923824	0.016240365413225	0.00535842001157239	0.00275926109839605	0.00405258656337407	0.00560357648269008	0.00406509454659436	0.00522583538943731	0.0225919192924884
201652_at	0.0251762934056436	0.00912904936957256	0.00590179502112553	0.00337192437096361	0.0143149132536288	0.00598711323953275	0.00240003857867267	0.0223607921982053	0.00439574299185025	0.0219935529102786	0.0302137777794264	0.0272016737208759	0.029479299203573	0.0272461875739579	0.0395171730735703	0.0184398636392301	0.0331591110583540	0.0200275243991557	0.0185956621250172	0.0120818016240137	0.0102418956966233	0.00374287314664718	0.00528231056573398	0.00346466156488451	0.0104718839375471	0.00870245827753645	0.00508570771462169	0.00801620304252186	0.00853182184072201	0.0104088226456809	0.00823135333241833	0.00672159181538621	0.00293049532790017	0.0242303740276505	0.00331628205461108	0.0173900786040456	0.0155242062623572	0.017538458114319	0.00186587234168834	0.00383190085281123	0.00582760526598882	0.0190667670701353	0.0164627066648367	0.00838715181820542	0.0122709854996124	0.00634322406418898	0.00333112000563842	0.00751913168310588	0.00991175128626488
201667_at	0.000224002540267404	0.00524375537245859	0.0211557954696993	0.0331235569193075	0.067774522972836	0.00137807410737608	0.000821342647647148	0.000192563587247417	0.000272470926173217	0.0173333427650192	0.000744055221473014	0.000260681318790722	0.000224002540267404	0.000265921144294053	0.000282950577179879	0.000199113369126581	0.000220072671139906	0.000200423325502414	0.000187323761744086	0.0227906210267386	0.0269091238723568	0.00497521431541287	0.00672007620802212	0.00197541421475582	0.0100473654026374	0.000203043238254080	0.00115407156710867	0.00600091015768993	0.00497914418454037	0.00021745275838824	0.0105516986073330	0.00760822663083674	0.0014029632785169	0.061484112456087	0.000237102104025732	0.000206973107381578	0.000203043238254080	0.000165054503354929	0.000357618090602347	0.00169770346307927	0.00282557590267129	0.000305219835569036	0.000361547959729845	0.00835883163418892	0.0258297198186706	0.0276060206642998	0.00114752178522951	0.000848851731539636	0.00238150069126398
201673_s_at	0.0869021617491568	0.0115380756496438	0.00401324370422394	0.00324146606879626	0.00401324370422394	0.00382029929536702	0.00300993277816795	0.00829660958084757	0.00447631028548055	0.0175579412059797	0.00389747705890979	0.00740906530010573	0.00416759923130948	0.0126185643392426	0.00775636523604819	0.0087210872803328	0.0115380756496438	0.00339582159588179	0.00794930964490511	0.0169405190976376	0.00339582159588179	0.00374312153182425	0.00432195475839501	0.00270122172399688	0.00389747705890979	0.00389747705890979	0.00293275501462519	0.00524808792090823	0.00385888817713840	0.00324146606879626	0.00424477699485224	0.00281698836931103	0.197652252433029	0.00416759923130948	0.00312569942348211	0.00335723271411041	0.00339582159588179	0.00764059859073404	0.00497796574850854	0.00428336587662363	0.00328005495056764	0.00490078798496577	0.005325265684451	0.00343441047765318	0.00335723271411041	0.00324146606879626	0.00254686619691135	0.00304852165993934	0.00405183258599532
201674_s_at	0.0227377074269223	0.00470058374691183	0.00448195194472988	0.00612169046109447	0.00885458798836879	0.0067775858676403	0.00346167020121414	0.00885458798836879	0.00408112697406298	0.00590305865891252	0.00754279717527712	0.00579374275782155	0.00867239481988383	0.0096197992960056	0.0123526968232799	0.0106036424058244	0.00532004051976067	0.00353454746860812	0.00717841083830721	0.00517428598497271	0.00830800848291392	0.00685046313503429	0.00827156984921693	0.0036074247360021	0.00776142897745906	0.0252519731520147	0.00313372249794122	0.0417586742167516	0.00666826996654933	0.00583018139151854	0.00972911519709657	0.00357098610230511	0.0143932603103114	0.00757923580897411	0.00859951755248985	0.00579374275782155	0.00849020165139888	0.00845376301770189	0.0173447896397677	0.0256163594889846	0.00364386336969909	0.0198590553648600	0.00867239481988383	0.00666826996654933	0.00663183133285234	0.00535647915345766	0.00451839057842687	0.0192031599583142	0.00739704264048915
201675_at	0.0432876828921226	0.00275285725304743	0.0030454314538544	0.00441521066672341	0.0256534378798478	0.00212781236950526	0.00152936514058190	0.00631694297196873	0.00199482409641118	0.00383006226510946	0.0100273157912935	0.00599777111654294	0.0167698212371633	0.00670260896394156	0.0238447973657683	0.0147351006588239	0.00343109744582723	0.00126338859439375	0.0171820848837549	0.00234059360645578	0.0139770675021877	0.0127136789077939	0.00579828870690183	0.00331140800004256	0.00683559723703564	0.0266508499280533	0.00151606631327250	0.0520250124344035	0.00438861301210459	0.00928258146196668	0.0104528782651946	0.00256667367071572	0.0143760323214699	0.0112109114218308	0.00957515566277366	0.00691539020089209	0.0244432445946916	0.0118625539599918	0.0105592688836698	0.0157192138797201	0.00335130448197078	0.00773991749407537	0.0168230165464009	0.00434871653017637	0.0074473432932684	0.00361728102815894	0.00333800565466137	0.0127136789077939	0.00465458955829275
201693_s_at	0.00216254234136640	0.00196043558049104	0.177611421457271	0.0347825735466503	0.00204127828484118	0.0170173892657057	0.00446655941534556	0.00873101206981576	0.00234443842615423	0.00177853949570321	0.00846827328067778	0.0121466163286094	0.00220296369354148	0.327898008844192	0.00307202276530554	0.0019402249044035	0.00204127828484118	0.00183917152396582	0.00159664341091538	0.00236464910224177	0.00198064625657858	0.00200085693266611	0.00252633451094206	0.00315286546965569	0.00228380639789162	0.0137634704156123	0.00196043558049104	0.00198064625657858	0.00196043558049104	0.00163706476309045	0.00189980355222843	0.00214233166527887	0.00331455087835598	0.00252633451094206	0.0197054091853481	0.00351665763923135	0.00202106760875365	0.00167748611526553	0.00369855372401918	0.0143091586699758	0.00624509891104877	0.00266780924355482	0.00444634873925803	0.00456761279578324	0.00214233166527887	0.0121264056525219	0.00163706476309045	0.0179672910418199	0.00873101206981576
201694_s_at	0.000298667485868914	0.00108800298423676	0.0722501029336157	0.0219185363098901	0.00236800649510353	0.0208000570515851	0.0117516512807197	0.0143695632231829	0.00277943619502499	0.0123550815072712	0.0121844143724889	0.0136716565470199	0.000944764496115951	0.122182430367047	0.00546439594043839	0.000350477151784950	0.00046933462065115	0.00032914375993717	0.00025904832958018	0.000487620385092104	0.00605258802995574	0.00342248557786520	0.00168533795597458	0.0156160428325746	0.00209981528330287	0.0226895860438170	0.00458363161986578	0.00344381896971298	0.00182857644409539	0.000548572933228617	0.0153905184044695	0.0023527683580694	0.00209981528330287	0.0104228857313437	0.0174537621588905	0.0297631292550593	0.00654935129726832	0.000883811947979438	0.000478477502871627	0.0145463256127788	0.0284191255686492	0.000393143935480509	0.000615620736178781	0.0118979373962473	0.0120015567280794	0.0251033069500229	0.00202667222553906	0.0258438804098815	0.00868269048204627
201739_at	0.000508964942743779	0.000817145550276709	0.050080905191816	0.0245766252168938	0.00988201352134633	0.000877847791154407	0.00218683713931195	0.0281751785735409	0.000745548035395321	0.00541183824440403	0.00586321388169974	0.081297421680101	0.000793798534554517	0.176131443075929	0.00145374084563514	0.00064437763393249	0.000891856000587722	0.000667724649654682	0.000375108719269880	0.0144720368123292	0.0074305768705162	0.00148020079678695	0.00197515753009742	0.00192535056322341	0.00366392500066928	0.000689515197662061	0.00225065231561928	0.000936993564317293	0.0034102207631548	0.00174013090516069	0.00791930773296742	0.000965009983183923	0.00115645551210589	0.0115022964124664	0.00515502107145992	0.00196893165923817	0.00230979808878216	0.000415576879855012	0.00100547814376906	0.00835356222540018	0.00680643331687628	0.000837379630569275	0.00119536720497621	0.00546475814670767	0.00653249499906923	0.0245626170074605	0.00456356333983107	0.00492933325281207	0.0120128178229250
201741_x_at	0.0133868808567604	0.0111229230648083	0.0161430033860934	0.0099417276950941	0.0120088195920939	0.0187022600204741	0.00984329474761792	0.0114182219072368	0.0120088195920939	0.0108276242223797	0.0117135207496653	0.0122056854870462	0.0117135207496653	0.0134853138042366	0.0139774785416175	0.0120088195920939	0.0125994172769509	0.0108276242223797	0.0105323253799512	0.0156508386487125	0.0102370265375226	0.00974486180014175	0.0148633750689031	0.00856366643042759	0.0120088195920939	0.0114182219072368	0.00925269706276085	0.0112213560122844	0.0125994172769509	0.0102370265375226	0.00925269706276085	0.00885896527285613	0.0155524057012363	0.0122056854870462	0.00974486180014175	0.0106307583274274	0.0102370265375226	0.00915426411528467	0.0161430033860934	0.0124025513819986	0.0129931490668557	0.0150602409638554	0.0160445704386172	0.0106307583274274	0.0102370265375226	0.00915426411528467	0.0094495629577132	0.00925269706276085	0.0123041184345224
201742_x_at	0.085529557822338	0.00728820119326846	0.00200922551758707	0.00417072917966495	0.0078000249566959	0.00502940871665479	0.00176388850701854	0.0456622936049524	0.0112643527438618	0.0124825778997883	0.0440718329847151	0.0155492905318949	0.00618418464571009	0.0393765901962485	0.0806608871470901	0.0536526662422618	0.0350028234905958	0.0230532190965253	0.056427512430761	0.00567659083074073	0.00197538592992244	0.00751661841000467	0.00329512984884279	0.000939048557693324	0.00269870711625379	0.0157607879547988	0.00142972257883038	0.00203883515679361	0.00669600840913754	0.0169028740384798	0.00911976887561625	0.00110401654755837	0.00112516628984876	0.00426378804574266	0.00181887783697356	0.0113024222799845	0.0214585285278299	0.0260141830171799	0.00183156768234779	0.00297788371448694	0.0161795528521485	0.0190009284736865	0.0185356341432980	0.0034093384572109	0.00340087856029474	0.00401422108671606	0.00454296464397581	0.0042764778911169	0.00604882629505159
201743_at	0.000393749384766586	0.000371874418946220	0.00122499808594049	0.0155468507080458	0.00061562403808744	0.000462499277344879	0.000324999492188293	0.0300655780225343	0.00305624522461684	0.000421874340821342	0.00554999132813855	0.211824669023955	0.000428124331055733	0.240671498950783	0.000653123979493782	0.000334374477539879	0.000431249326172928	0.000468749267579269	0.000296874536133537	0.00363436932129794	0.000421874340821342	0.000356249443360245	0.000540624155274757	0.000428124331055733	0.000340624467774269	0.000440624311524513	0.000328124487305489	0.000434374321290123	0.000471874262696465	0.00131562294433915	0.0123562306933895	0.000274999570313171	0.0078906126709177	0.000743748837892441	0.000390624389649391	0.000290624545899147	0.000334374477539879	0.000312499511719513	0.197543441338373	0.0491374232227762	0.00793123760744124	0.00049374922851683	0.000593749072267075	0.000340624467774269	0.000387499394532196	0.00151874762695683	0.000396874379883781	0.00036562442871183	0.00637186504396087
201746_at	0.163722483433534	0.00817452909494629	0.00371042455373448	0.00292775687443112	0.00336257225182188	0.00336257225182188	0.00263787995617061	0.0164650089571968	0.00344953532730003	0.00933403676798831	0.0410465716256877	0.0280600856876170	0.0378289378329961	0.0100587290636396	0.0304080887255271	0.00942099984346646	0.0218857073286682	0.00718894757286056	0.0139430797683304	0.0324082394615246	0.00289876918260507	0.00266686764799666	0.00382637532103869	0.00243496611338826	0.00342054763547398	0.132241850110443	0.00260889226434456	0.00365244917008238	0.00315965840903952	0.00994277829633538	0.00318864610086557	0.00240597842156220	0.00515980914503702	0.00350751071095213	0.00284079379895296	0.00292775687443112	0.0304080887255271	0.00965290137807487	0.00466701838399416	0.00458005530851600	0.00318864610086557	0.0617437835894879	0.0087542829314673	0.00292775687443112	0.00286978149077902	0.00260889226434456	0.00324662148451767	0.00272484303164876	0.00356548609460423
201749_at	0.00378314001971553	0.0136746506332625	0.0325161053434069	0.0268160843859586	0.00996575600198033	0.0100467509711803	0.00697231693196456	0.00335791643141565	0.00814674398536421	0.00838297931219747	0.00857871715443075	0.0218213946186268	0.0126622135182628	0.0280580072470249	0.0102627375557136	0.0102019913288136	0.0124057294491296	0.0114742873033299	0.00954728199444712	0.0413648057285042	0.00936166852336384	0.00715455561266451	0.0131549329142294	0.0079678800950476	0.00958102989828044	0.0173767956837781	0.00784976243163097	0.0116295276609632	0.00848084823331411	0.00771139602591434	0.0104416014460302	0.0040936207349821	0.0262727431342421	0.0109849426977467	0.0111266838938466	0.00556502934211499	0.00735029345489778	0.00614211849766481	0.0147444591847789	0.0188583286620610	0.00891619619276398	0.0101176215692303	0.0209237003766604	0.0087204583505307	0.00542328814601503	0.01106931245733	0.00800162799888092	0.00912880798691391	0.0114337898187299
201750_s_at	0.0138676009050434	0.0116779797095103	0.0127206564692880	0.0136590655530879	0.0113651766815769	0.0113651766815769	0.00927982316202154	0.0116779797095103	0.0116779797095103	0.0110523736536436	0.0112609090055992	0.0121993180893991	0.0117822473854880	0.0140761362569990	0.0135547978771101	0.0116779797095103	0.0129291918212435	0.0105310352737548	0.0105310352737548	0.0460863127821744	0.0101139645698437	0.00917555548604377	0.0131377271731990	0.00834141407822161	0.0116779797095103	0.0111566413296214	0.00896702013408823	0.0109481059776659	0.0111566413296214	0.0098011615419104	0.009071287810066	0.00854994943017715	0.0152230806927544	0.0120950504134213	0.0119907827374436	0.0102182322458215	0.0100096968938659	0.00917555548604377	0.0156401513966655	0.0123035857653769	0.00969689386593262	0.0144932069609100	0.0156401513966655	0.0105310352737548	0.0101139645698437	0.00886275245811046	0.00771580802235499	0.00917555548604377	0.0123035857653769
201763_s_at	0.0422746028749427	0.00728174977750209	0.00943930526713234	0.00670864910056905	0.00633781925078886	0.00943930526713234	0.00552873594217751	0.024609617303595	0.00883249278567383	0.00718061436392567	0.0183392216618571	0.0330038566304377	0.0298349470050433	0.00913589902640309	0.0126419266970522	0.0357008009924755	0.0913252784595054	0.00819196849968985	0.0682664041640821	0.0177661209849241	0.00613554842363602	0.00589956579195771	0.00930445804903045	0.00856279834947005	0.0077537150408587	0.0075177324091804	0.0060344130100596	0.00876506917662289	0.00718061436392567	0.0064052428598398	0.00600070120553413	0.00562987135575393	0.0107540656436258	0.00684349631867095	0.00704576714582378	0.00761886782275682	0.00664122549151811	0.0081245448906389	0.0117317079748645	0.0104506594028965	0.00778742684538418	0.0168559022627363	0.0117317079748645	0.00613554842363602	0.00613554842363602	0.00498934706976995	0.0054276005286011	0.00643895466436527	0.00889991639472478
201771_at	0.0459501900526864	0.0129441289129573	0.00633508954734684	0.0092458063663981	0.0077977858984331	0.00369832254655924	0.000479412181961383	0.0342388353219155	0.00822827846999026	0.0167696424465676	0.0124255810426726	0.0230753802276719	0.0306725957234477	0.0138687095495971	0.0264361574624420	0.0285054569825406	0.029831178424495	0.00484793339105847	0.0214708170064134	0.0194259772915168	0.00705909978132934	0.00647695641751909	0.00688788114491456	0.00166326675374357	0.0066334991708126	0.0121565231854494	0.00166815871478400	0.010322037795291	0.00734283352167383	0.00601222011867898	0.00647695641751909	0.00330207370228503	0.0367679791798138	0.00943170088593414	0.00663839113185303	0.0145193403679733	0.0132914581468273	0.00971543462627864	0.0277423110602347	0.0391699320506611	0.00729391391126961	0.0127778022375830	0.0244891569683539	0.00705420782028892	0.00662860720977218	0.00646717249543825	0.0040407598193888	0.00639868504087233	0.0128756414583914
201781_s_at	0.0171357653595664	0.00936489502208863	0.007400828892836	0.00831170014118504	0.00797012342305415	0.00623377510588878	0.00751468779887963	0.0176196657102519	0.00984879537277406	0.00902331830395774	0.00463975042127795	0.0158548526665756	0.014488545794052	0.0116990025959831	0.0117274673224940	0.0256182538598169	0.0152286286833356	0.00421277952361434	0.0180466366079155	0.00945028920162135	0.0115282142369176	0.0105319488090358	0.025276677141686	0.00651842237099786	0.0107312018946122	0.0104750193560140	0.00771394088445598	0.0101334426378831	0.0111581727922758	0.00651842237099786	0.00873867103884866	0.00748622307236872	0.0335314478298493	0.0116705378694722	0.00871020631233775	0.00942182447511044	0.014488545794052	0.0175342715307191	0.0168511180944573	0.0477353463587922	0.0100480484583504	0.0275253905360477	0.0331044769321856	0.00956414810766498	0.00882406521838138	0.00896638885093592	0.00819784123514141	0.00506672131894157	0.00711618162772692
201782_s_at	0.0225311141069443	0.00719277147255365	0.00754617353912421	0.00637509610284139	0.00795501122398034	0.0075669618959813	0.00517283613127293	0.0282825595040730	0.00600437040555659	0.00609445328527065	0.00223474836213733	0.0237610918876556	0.0307944859576382	0.0159758522446748	0.0115444675079715	0.0298070390069263	0.0261517529262211	0.00189866992628102	0.0380565519530488	0.0097566688182616	0.00618453616498472	0.00992644039926118	0.0130065819402536	0.00287572269856432	0.0097635982705473	0.0107233274121164	0.00504810599013038	0.0106990743291164	0.0093998020255482	0.00321180113442063	0.00595239951341386	0.0049926703718448	0.0358841686614827	0.00992644039926118	0.00591428752584253	0.00918498900469159	0.0118077866948280	0.0178849163493844	0.0267892625365052	0.0343111829926295	0.0118805459438278	0.0221361353266596	0.0373254947369078	0.00728978380455341	0.00676314543084043	0.00845739651469338	0.00481943406470237	0.00727246017383917	0.00741104921955311
201783_s_at	0.0180036331656118	0.00845215611078272	0.00890269748129352	0.0109391444760024	0.00818183128847623	0.00987586684159686	0.00604626519225501	0.0257889880480385	0.00931719554216346	0.0142280964807312	0.00919104395842044	0.0250681218552212	0.0195895387898098	0.0347637721486138	0.0101281700090829	0.0279335649716700	0.0390619368232869	0.00748799757788959	0.017219691180923	0.0141560098614495	0.00688427214140511	0.00775832240019607	0.00856028603970531	0.00450541370510806	0.00579396202476896	0.0170574962875391	0.00573989706030767	0.00982180187713557	0.0081638096336558	0.00780337653724716	0.0147327028157033	0.00316280042098586	0.0228154150026672	0.00735283516673635	0.00882160003460158	0.00761414916163262	0.00662295814650884	0.00883962168942201	0.0247707645506841	0.0399810412191289	0.0111644151612578	0.0119213246637159	0.0151562117039835	0.00564077795879529	0.00572187540548723	0.0125340609276106	0.00818183128847623	0.00628054670492063	0.0119844004555874
201792_at	0.00237645723037112	0.0558884371458332	0.00671244936999563	0.00615655294183864	0.00481545280890991	0.0154469719974123	0.00419006932723330	0.0124034390532528	0.00398855687202639	0.00327284022077427	0.00361332678302042	0.00152176647207975	0.00331453245288604	0.00362027548837238	0.00508645231763644	0.00501001655876485	0.00187615044502983	0.00400940298808228	0.00366891642583612	0.0212074487341891	0.00355773714020472	0.00268914897120943	0.00453055588947945	0.00765052459251055	0.00305743035486343	0.00430819731821666	0.00372450606865182	0.0108469290544132	0.00428040249680881	0.00325199410471838	0.0115209534735536	0.0028976101317683	0.0127647717315548	0.00993664865330616	0.00346740397062921	0.00355078843485276	0.00289066142641634	0.0117850042769281	0.00598978401339155	0.0694036690554	0.0109511596346927	0.00419701803258526	0.00558675910297773	0.00294625106923204	0.0035994293723165	0.0184696588255159	0.0259603631949313	0.00767137070856643	0.00691396182520254
201794_s_at	0.0372333831036174	0.00846274505576248	0.00853012359920008	0.0083414636775748	0.0152275508168975	0.00754639686501113	0.00308593728944205	0.0188255650364653	0.00788328958219913	0.00789676529088665	0.00846274505576248	0.0156587734948981	0.0187851379104027	0.0126267390402061	0.0145268139651464	0.0197014861011541	0.0170467714897126	0.00716907702176057	0.0165212188508994	0.0123572248664557	0.0114947795104545	0.0229356561861588	0.0128423503792064	0.00269514173750398	0.0112252653367041	0.00910957907276344	0.00369234418038045	0.00656267013082218	0.0124515548272684	0.00668395150900986	0.00715560131307305	0.00537680776632043	0.0149310852257720	0.0102011114764525	0.00758682399107369	0.0184212937758397	0.0092173847422636	0.0194858747621537	0.0108344697847660	0.0068456600132601	0.0084088422210124	0.0224370549647206	0.00819323088201208	0.0124380791185808	0.0105514799023281	0.0155374921167104	0.00304551016337949	0.00605059320069642	0.00968903454632679
201795_at	0.0656694870157872	0.00256986570097123	0.00069964930078798	0.000891380118792378	0.00130847874041598	0.00212249379229430	0.00106292874542789	0.0292137220064596	0.0247400029196904	0.00289278076287338	0.0632341692572752	0.0288605336575042	0.0278749699789903	0.0402130163025014	0.035073284900559	0.0296072747381529	0.0393922738535002	0.097200797331107	0.0373942369079806	0.00509263962208174	0.000625647932435405	0.000282550679164377	0.000793832860509439	0.000538191769836908	0.000780378066263516	0.00703349369205609	0.000820742449001284	0.00179957873039216	0.00383461636008797	0.024450724843403	0.00601429302792744	0.00029936917197178	0.000423826018746565	0.00270777734199194	0.00112347531953454	0.0138248010876856	0.0363649451481676	0.0436305340409658	0.000888016420230898	0.00104274655405901	0.0100574586988272	0.0334418910982409	0.0271618658839564	0.000770286970579074	0.0008005602576324	0.00158093832389592	0.00246222734700385	0.00650539301790362	0.00401625608240792
201804_x_at	0.0163325665649930	0.00673730302838812	0.00245131682869095	0.00453799073348783	0.0310805591675145	0.00449217172734408	0.00208667390479689	0.0200725429414771	0.00641084260961386	0.0107999215731345	0.004694539004479	0.0155803712141330	0.0155116427049174	0.0129495966113790	0.0128980502294673	0.0173558577022036	0.0267888455920493	0.00315005667238322	0.0105059162837120	0.00963535516698069	0.0130908718803223	0.0119606697287763	0.0166895729878631	0.00273577649183343	0.0238774295766648	0.0118785773427687	0.00585146890960884	0.0067029387737803	0.0287819723593027	0.00209812865633283	0.00710576420279416	0.00738831474068065	0.0180164150407761	0.0387743339491535	0.00517754769424443	0.00366361136624449	0.00754295388641583	0.0072470394717374	0.00915234647721526	0.0179495956568164	0.00652539012497325	0.0105975542959996	0.0142268014076362	0.0158667400025315	0.0168919402649980	0.0166151171028795	0.00263077460275399	0.00304123653279180	0.00590301529152056
201808_s_at	0.0126252751304426	0.0108376255544507	0.0112845379484487	0.0092734321754578	0.0117314503424466	0.0112845379484487	0.00849133548596136	0.0115079941454476	0.0108376255544507	0.0109493536529502	0.0111728098499492	0.0117314503424466	0.0118431784409461	0.01318391562294	0.0139660123124365	0.0111728098499492	0.0121783627364446	0.0101672569634537	0.0100555288649542	0.0446912393997967	0.00983207266795526	0.00893824787995933	0.0124018189334436	0.0079326949934639	0.0111728098499492	0.0110610817514497	0.00837960738746187	0.0112845379484487	0.0109493536529502	0.00949688837245679	0.0092734321754578	0.0079326949934639	0.0145246528049339	0.0118431784409461	0.00893824787995933	0.00994380076645476	0.00960861647095628	0.00882651978145984	0.0143011966079349	0.0396634749673195	0.00960861647095628	0.0139660123124365	0.0151950213959309	0.0101672569634537	0.00983207266795526	0.00871479168296035	0.0127370032289420	0.00882651978145984	0.0117314503424466
201809_s_at	0.00381304683146160	0.0116289301556793	0.00609052276699523	0.0056419290221174	0.00396832928161162	0.00503805282708954	0.0039510756760394	0.00561604861375906	0.00490865078529786	0.00339033349494211	0.0865872195642084	0.0111717096080153	0.00477924874350617	0.00669439896202309	0.0206180586588082	0.00477062194072006	0.00619404440042858	0.00455495187106726	0.00386480764817828	0.0875361678706808	0.00372677880360048	0.00339896029772822	0.00534861772738958	0.00370952519802826	0.0052192156855979	0.00399420968996996	0.00380442002867549	0.0219207058795112	0.00447731064599225	0.00403734370390052	0.0166324757716244	0.00323505104479209	0.0476199513793395	0.00502079922151732	0.00824722346352329	0.00410635812618942	0.00408910452061720	0.00323505104479209	0.011145829199657	0.0922895362058286	0.0125519980537933	0.00587485269734243	0.00651323610351473	0.00389068805653661	0.00399420968996996	0.00440829622370335	0.0113614992693098	0.00413223853454776	0.0062803124282897
201810_s_at	0.0020496636563124	0.00568399264690811	0.108277306644061	0.0446734901091492	0.0105328238338561	0.0053535991023085	0.00600826779253366	0.0168592483730412	0.00690155404274742	0.00173456610914795	0.00342324422599041	0.0148218215146770	0.0874961645286431	0.0263427667828449	0.00272268754345975	0.0299373261801091	0.0976618844240552	0.00302248909318903	0.0239107031906533	0.00366492098546605	0.00619793816072973	0.00845256818267337	0.0161128036982051	0.00304390348959826	0.00603580058791696	0.00419722169620987	0.0084280945867771	0.00721359239042483	0.0185387488914226	0.00262173396038765	0.00805793144884605	0.00301942989370200	0.00326110665317764	0.00813441143602189	0.00359761859675131	0.00219344603220297	0.00172232931119982	0.0031203834767741	0.00258196436705622	0.0224025178435458	0.00955082079851837	0.00332534984240534	0.0040901497141637	0.00498037676489042	0.00637537173097767	0.0220231771071537	0.0170458595417503	0.00208025565118273	0.00257278676859511
201811_x_at	0.000684932847226707	0.00757535729032738	0.101156753731416	0.0603797659095223	0.0160587398409782	0.00568689958297374	0.00662819301016245	0.0183542433546837	0.00380235577760426	0.000823876367664125	0.00164775273532825	0.00981802312724682	0.0538200661840825	0.0205382006618408	0.00161644151945503	0.0178062970769023	0.0758161953350202	0.000590999199607044	0.0134677367274691	0.00212916267937902	0.00809982015620383	0.0109550116536432	0.0218826259933972	0.0079941448026317	0.00864972338497727	0.00175538503989245	0.00625050146869172	0.00579257493654586	0.0325049559783874	0.00159295810755011	0.0135225313552473	0.00518787707999429	0.00160274286251049	0.0145968974498972	0.00246575825001614	0.00148141190100176	0.00128375985080206	0.00194716623711592	0.00229158961172135	0.0270372349065262	0.0152407343262903	0.00229354656271343	0.00141291861627909	0.00538357217920192	0.0104325057387588	0.0190665735157994	0.0301546578369038	0.00108023694762612	0.00309393951847264
201823_s_at	0.0383069283518562	0.00726584836303446	0.00782475977557557	0.00657795739375309	0.0107053032094413	0.00765278703325523	0.00666394376491326	0.0159504718502117	0.00730884154861455	0.0177991788301554	0.00791074614673574	0.00786775296115566	0.00778176658999549	0.0162514241492723	0.00795373933231583	0.0153915604376706	0.0240761839248479	0.162815193791784	0.0155205399944109	0.0111782282508222	0.00644897783701283	0.00533115501193061	0.00786775296115566	0.00546013456867087	0.00748081429093489	0.00752380747651497	0.00614802553795224	0.00619101872353232	0.00636299146585266	0.0136718330144672	0.00563210731099121	0.0077387734044154	0.0105333304671210	0.00859863711601711	0.00692190287839378	0.0111782282508222	0.00662095057933318	0.00580408005331155	0.00958748038435908	0.00674993013607343	0.00567510049657129	0.00842666437369677	0.0112642146219824	0.00571809368215138	0.00795373933231583	0.00533115501193061	0.00494421634170984	0.00537414819751069	0.0103183645392205
201824_at	0.0105548954135992	0.00882893767301067	0.00916085262312385	0.0096255335532823	0.0556953286289921	0.00929361860316912	0.00756766086258057	0.00929361860316912	0.00896170365305594	0.00982468252335022	0.00809872478276166	0.00896170365305594	0.00843063973287485	0.0100902144834408	0.0102893634535087	0.00836425674285221	0.0100902144834408	0.0629974575314821	0.00750127787255794	0.0108204273736898	0.0114842572739161	0.00710297993242211	0.0104221294335539	0.00643915003219575	0.0121480871741425	0.00849702272289748	0.00703659694239948	0.00856340571292012	0.00909446963310121	0.0118825552140519	0.00683744797233157	0.0100238314934181	0.0109531933537350	0.0284783027197111	0.00723574591246739	0.0103557464435313	0.00756766086258057	0.00657191601224102	0.0118825552140519	0.00896170365305594	0.00697021395237684	0.0112851083038482	0.0145378748149574	0.00936000159319176	0.0106212784036219	0.00823149076280694	0.00584170312199202	0.00683744797233157	0.00989106551337285
201833_at	0.048288637483866	0.00573466034306137	0.00612629568356312	0.00367018261955928	0.0117378706338954	0.00776556932309188	0.0050576906830512	0.0304188763758289	0.00447583246287717	0.0284998632073704	0.0427721739733699	0.0140932774674845	0.0176739434377862	0.0129071818648220	0.0433764113558583	0.00974612518791503	0.0169018623379399	0.0318567375545282	0.00983564183717257	0.02650811776139	0.00791662866871399	0.00356947638914454	0.00897404408806872	0.00398349089196068	0.0049010365468505	0.0152234251643610	0.00499055319610804	0.00976290955965082	0.0442100351520692	0.0089908284598045	0.0114861050578585	0.00403943879774664	0.00713335798771048	0.00891250139170416	0.00368696699129507	0.0235037152206837	0.0287236548305142	0.0178921402703515	0.00575144471479716	0.00334008997542209	0.00563954890322523	0.0105965333558617	0.0215399437275964	0.00464927097081366	0.00610951131182733	0.00504650110189400	0.00411217107526840	0.00595845196620523	0.00870549414029609
201840_at	0.0265373072623988	0.0142342556156119	0.0080808158140532	0.00625488064432161	0.0104139551975991	0.00585485920776616	0.00333414996401721	0.0264014148126598	0.00741857936884656	0.0398585952931449	0.0223246413204918	0.0230806626958000	0.0213580823469966	0.0233715873769312	0.0240529636037912	0.0198154159457349	0.0241122969269167	0.0148754383009999	0.0168908573090998	0.0212738673077218	0.0103603638089697	0.00640799889754858	0.0132753525547781	0.00367292409928188	0.0139796965196221	0.00487490238711357	0.00490361205959362	0.0100330735426970	0.00971918112358174	0.00524430017302363	0.00710660092789661	0.0103373960709856	0.00470455833039857	0.0208681039366703	0.00602137530815048	0.00789898788834617	0.0131241482797164	0.0134322987643357	0.00396384878041311	0.00736307400205178	0.00697453643448835	0.0150668361175336	0.00807315990139184	0.0117039764810363	0.0140753954278890	0.0084578695126246	0.00518688082806351	0.00449402073221149	0.0105134820621966
201841_s_at	0.00114956820810469	0.0381108673073191	0.00247509073377643	0.00441896700404092	0.00304065818309907	0.00517808420268731	0.00879687800064952	0.0003963161533772	0.000185170972296747	0.0222900605249337	0.00877174166956852	0.000262255720945166	0.000961045724997143	0.00027649964189107	0.00862176156078518	0.000842067091213713	0.000339340469593586	0.00185003396756207	0.000780064141213897	0.0175669439148126	0.00136071338918514	0.000573108348646945	0.000346043491215187	0.00340597286147636	0.00090993518513243	0.0230223656370937	0.00164224029729241	0.0173708805323808	0.000774198997294996	0.00180059918310275	0.0144165237526598	0.000311690505404479	0.0887094638956822	0.00350651818580039	0.00421284908917666	0.0102757321459154	0.000108086223648327	0.000273148131080269	0.0148195429276586	0.055892307914023	0.00719988309930292	0.000164224029729242	0.000170089173648143	0.000556350794592941	0.000561378060809142	0.0226101298073652	0.00334145627836844	0.0090892973188919	0.0147851899418479
201853_s_at	0.0311009823230169	0.00190229309354375	0.0012002563566407	0.000853012379247794	0.00214385412129534	0.0009964392394753	0.000739780647489237	0.0201250531245542	0.00433300093529410	0.00828101398260912	0.0106588803495388	0.00144181738439229	0.0424090579346381	0.0114062097791453	0.0144408201902746	0.191135163208444	0.0748914673851094	0.0402576550312255	0.163144279117729	0.0335618852932362	0.00306480553959827	0.0071185015365546	0.0102587948973252	0.00101153680370977	0.00175886623331625	0.0517997428884811	0.000822817250778846	0.00261187861256404	0.00114741488182004	0.00143426860227505	0.0107419169528284	0.000754878211723712	0.00208346386435744	0.00493690350467307	0.000860561161365031	0.00165318328367493	0.00414428138236318	0.0515581818607295	0.00142671982015781	0.0161166498203012	0.00637117210694813	0.0209780655038019	0.0119874660021725	0.00168337841214388	0.00225708585305390	0.00309500066806722	0.000777524558075423	0.00151730520556466	0.00148711007709571
201865_x_at	0.0837469207843487	0.00933264338895002	0.00267684221685133	0.00511165530017179	0.00476797393055797	0.00844681676022706	0.00282690027964046	0.0378146318228618	0.0069123520536414	0.00777397576901127	0.0125371091168986	0.0337679047102258	0.0466438546140676	0.053657858903792	0.0201077804137440	0.0272718427662575	0.0434345483034484	0.007473859643433	0.0339276439383562	0.00699948254171251	0.00303020475180638	0.00570704696865771	0.0127016889276996	0.00409513293934217	0.00929391872758508	0.000997160030147149	0.00447753897032094	0.0140522114928018	0.00165547927335109	0.00703336662040683	0.00566348172462216	0.00600716309423598	0.00476797393055797	0.00499064073340636	0.00250258124070911	0.00237672609127306	0.00485510441862908	0.00249774065803849	0.00413869818337773	0.00596359785020042	0.00606040950361277	0.00487930733198217	0.00264295813815701	0.0130356891319722	0.0171066191579613	0.0194107365091751	0.00287046552367602	0.00307861057851256	0.0165838362295346
201866_s_at	0.108967377852582	0.00754913123112717	0.00779664373050839	0.0066828374832929	0.007920399980199	0.00853918122865205	0.00618781248453047	0.0435621998910945	0.0079822781050443	0.00730161873174595	0.0118187218454532	0.0620637592198406	0.0128087718429781	0.065590812336023	0.0129325280926687	0.0108905499727736	0.054019602989951	0.0271026186822435	0.0248131280629672	0.0105192812237018	0.00680659373298352	0.00618781248453047	0.00891044997772387	0.0053215187366962	0.00779664373050839	0.00754913123112717	0.00637344685906638	0.00754913123112717	0.00736349685659126	0.00674471560813821	0.00643532498391169	0.00569278748576803	0.0103336468491659	0.00810603435473491	0.00631156873422108	0.00674471560813821	0.0066828374832929	0.00606405623483986	0.0106430374733924	0.00829166872927083	0.00637344685906638	0.00965298747586753	0.0106430374733924	0.00686847185782882	0.00680659373298352	0.00594029998514925	0.0052596406118509	0.00600217810999455	0.00816791247958022
201887_at	0.00484816562770278	0.00733210233819247	0.0075715179247457	0.0055963393356816	0.0055963393356816	0.0061050974571072	0.00469853088610701	0.0459977195665381	0.00460875004114955	0.0090977922890225	0.0045788230928304	0.139728921702125	0.0174773378183853	0.116206340323271	0.00562626628400075	0.00454889614451125	0.00499780036929854	0.00433940750627718	0.00404013802308565	0.0282211122649612	0.00412991886804311	0.00365108769493666	0.00523721595585177	0.00353137990166005	0.00466860393778786	0.00811020299449045	0.00445911529955379	0.0071824675965967	0.00433940750627718	0.00439926140291548	0.018195584578045	0.00347152600502174	0.00517736205921346	0.0114320942579164	0.00395035717812819	0.00409999191972395	0.00395035717812819	0.00281313314200038	0.00649414778525619	0.0192430277692153	0.00643429388861788	0.0045788230928304	0.00670363642349026	0.00409999191972395	0.00392043022980904	0.0119707793276612	0.00359123379829835	0.00727224844155417	0.0189437582860238
201888_s_at	0.00988288393447726	0.00887125014590872	0.0100385199019493	0.00762616240613206	0.00887125014590872	0.0183650441617058	0.0171977744056651	0.0361075444535232	0.0105832457881016	0.0160305046496245	0.00887125014590872	0.0546282245827011	0.0105832457881016	0.0581300338508229	0.0109723357067818	0.00879343216217268	0.0101941558694214	0.00840434224349247	0.00801525232481226	0.0159526866658885	0.00801525232481226	0.00708143651997977	0.0143185090074316	0.00824870627602039	0.00926034006458893	0.0101163378856854	0.00731489047118789	0.00879343216217268	0.00879343216217268	0.00785961635734018	0.00708143651997977	0.0067701645850356	0.0125286953815027	0.0095716119995331	0.00762616240613206	0.0077039803898681	0.00739270845492393	0.00692580055250768	0.0129177853001829	0.0095716119995331	0.00723707248745185	0.011283607641726	0.0126065133652387	0.00747052643865997	0.00801525232481226	0.00692580055250768	0.0100385199019493	0.00793743434107622	0.0101163378856854
201895_at	0.0140285754408722	0.0102499808174794	0.0113213064961425	0.00909179089460037	0.00569684668316122	0.00875157260475466	0.00728211914010189	0.0200294469787892	0.0155921318367589	0.00935238362724816	0.0090483587724924	0.0205289163830308	0.0134711965404867	0.0321108156118211	0.0170977787365017	0.0216798676188918	0.032204918543055	0.0105467669852172	0.0233230495719764	0.00962021504691393	0.00833172875771101	0.00789016884961338	0.0105757217332891	0.00621803214845679	0.00960573767287794	0.0187481993766043	0.00692742347622019	0.0100183428329036	0.00650034094215855	0.0089470171542405	0.0113502612442145	0.00430701877570639	0.0298740613232609	0.0085778441163228	0.0120379365109239	0.00880948210089861	0.00849821855912487	0.00753547318573168	0.0533129298875253	0.0222300078322594	0.0105033348631092	0.0123636774267336	0.0141878265552681	0.00785397541452341	0.0063121350796907	0.00909902958161837	0.0070360037814901	0.0101558778862455	0.0161567494241624
201901_s_at	0.0418348210987149	0.0113354261533149	0.00582620367470497	0.0109961223377765	0.0104760053047473	0.00299792779123708	0.0028572952887442	0.028586346459108	0.00950720362090745	0.0165745449366607	0.0216574053839033	0.0250057983004004	0.031280686625916	0.0251241081834500	0.0284992882432791	0.0313431899603573	0.0347072087104647	0.0230101561221681	0.0215524890725197	0.00780622001932692	0.00312516672206397	0.00593335224803287	0.00640212725634247	0.00191528074823635	0.00647355963856107	0.0161749700486254	0.00239744932821193	0.0187688584279385	0.0084223243159624	0.00812766573931065	0.00755843894350614	0.00314525707956295	0.00531055116556441	0.00514982830557255	0.00646016606689509	0.0079401557359868	0.00969917814811995	0.0148423096678595	0.00569450021998941	0.0190144072418149	0.0072079738182461	0.0142552247765004	0.0150342841950720	0.00561637105193782	0.00691777976548302	0.00695796048048099	0.00272335957208431	0.00622131403885163	0.00895137039676893
201902_s_at	0.0150810429880197	0.0115574348132488	0.0121212121212121	0.0098661028893587	0.0116983791402396	0.0118393234672304	0.00887949260042283	0.013107822410148	0.0126849894291755	0.0115574348132488	0.0119802677942213	0.0121212121212121	0.0125440451021846	0.0163495419309373	0.0171952078928823	0.0129668780831572	0.0135306553911205	0.0128259337561663	0.0115574348132488	0.0145172656800564	0.0104298801973221	0.0112755461592671	0.0133897110641297	0.00817477096546864	0.0119802677942213	0.0116983791402396	0.0101479915433404	0.0114164904862579	0.0124031007751938	0.0100070472163495	0.00930232558139535	0.00887949260042283	0.0181818181818182	0.0116983791402396	0.0105708245243129	0.0105708245243129	0.0100070472163495	0.00944326990838619	0.0153629316420014	0.013107822410148	0.0101479915433404	0.0149400986610289	0.0162085976039464	0.0107117688513037	0.0107117688513037	0.00902043692741367	0.00775193798449612	0.00944326990838619	0.0125440451021846
201939_at	0.00198509427738189	0.00191211287012521	0.00246677156527603	0.00173695749270916	0.0359944300589982	0.0037804368958964	0.00183913146286852	0.00218944221770062	0.00226242362495731	0.0576407154513316	0.00204347940318724	0.00227701990640864	0.00235000131366533	0.00262733066124074	0.00245217528382469	0.00201428684028457	0.00227701990640864	0.00189751658867387	0.00156180211529311	0.186628054636801	0.022361503183449	0.00159099467819578	0.00235000131366533	0.00176615005561183	0.0137934859715139	0.00233540503221399	0.00182453518141718	0.00211646081044393	0.0523130727215934	0.00202888312173591	0.0274993942543198	0.00232080875076266	0.00324037448219692	0.00255434925398406	0.00176615005561183	0.00186832402577119	0.00169316864835515	0.00137205045642572	0.00303602654187819	0.00829068786435968	0.00178074633706317	0.00268571578704609	0.00310900794913488	0.0122024912933181	0.0118959693828400	0.00188292030722253	0.00162018724109846	0.00182453518141718	0.00525466132248148
201945_at	0.00973070386151856	0.0108870431096362	0.0131233595800525	0.009381620314917	0.00451626838415772	0.0101670582947705	0.0097361582919342	0.0118633861540375	0.0132051760362872	0.00595078358347351	0.00990524563481934	0.0142906076890015	0.00950161778406128	0.0150651368080237	0.0113943051382916	0.0101888760164331	0.0153814937721313	0.0286139419604968	0.0093598025932544	0.0191723229110077	0.00901617347706848	0.00857981904381653	0.0115961190636707	0.00848709372675049	0.0133033557837689	0.00967615955736206	0.00994888107814453	0.00966525069653076	0.00916889752870667	0.00861254562631043	0.00947980006239868	0.0145742380706152	0.0124251924868494	0.00870527094337647	0.00956707094904907	0.00902162790748413	0.00814891904098023	0.00657258865085754	0.0234976862306177	0.00788710638102905	0.00857436461340088	0.0127415494509570	0.0117924785586340	0.00959434310112732	0.0079689228372638	0.00907071778122498	0.00663804181584534	0.00811073802807068	0.0107015924755042
201953_at	0.0151828403109543	0.00933413400186356	0.0179193909693362	0.0180477032337957	0.00245659662683387	0.00208565753503275	0.00103816286699057	0.0153694763319863	0.00724614351656791	0.0263833345231380	0.0120520210581423	0.025447821467715	0.0355284995537066	0.0131298440796021	0.00953476772447297	0.0317117929236019	0.0287536119902445	0.00344810048856644	0.0251841980880073	0.00771739946967375	0.00192235101662974	0.00107082417067118	0.00127145789328059	0.00134844525195630	0.00182203415532503	0.00791336729175736	0.000795536039648956	0.0121780003723389	0.000828197343329559	0.00218830734660035	0.00876256118745302	0.000923848304108465	0.0586690332114134	0.0041759809705913	0.0162956575863577	0.00415498441822519	0.00574605649752311	0.00884188149639163	0.0503963915791694	0.0484110509054413	0.0134867854698259	0.00245659662683387	0.00721581516315021	0.00220697094870356	0.00244726482578227	0.00217197669476005	0.00131578394827569	0.00964208343656638	0.0329762519660938
201954_at	0.0461341218823316	0.0129499856200999	0.00231069004246566	0.00214594839451727	0.00092599880546154	0.00231822724204500	0.00149344225950600	0.0660807821976514	0.0125752791267271	0.0231284352805976	0.00418422250932971	0.117807506167852	0.0353193172287784	0.105204231728402	0.019349068062958	0.0309229763884302	0.0496884498553881	0.000568520196841504	0.0310898715219727	0.0148579738564695	0.000973375488531666	0.000303641468767622	0.000618050365505726	0.00116180547801512	0.000500685400627461	0.0205625571952315	0.00164418625109276	0.00483780538713803	0.000621280593896871	0.00121348913227344	0.00784730150488804	0.000352094894634795	0.00691807247103535	0.00197474628978659	0.000969068517343473	0.0112433482867784	0.0146889252373330	0.00779238762223857	0.00362000928367640	0.03744911448134	0.0147933692886466	0.0205270246829289	0.0478127639029299	0.000479150544686495	0.00112519622291548	0.00386873686979455	0.00113488690808891	0.00932782285082945	0.00604483406262918
201961_s_at	0.0147639932259325	0.0115796025301432	0.0123033276882771	0.00984266215062168	0.0123033276882771	0.0117243475617699	0.00882944692923415	0.0131717978780378	0.0115796025301432	0.0117243475617699	0.0120138376250235	0.0146192481943057	0.0138955230361718	0.0153429733524397	0.0151982283208129	0.0127375627831575	0.0140402680677986	0.011000622403636	0.0112901124668896	0.0147639932259325	0.0134612879412914	0.00940842705574131	0.0131717978780378	0.0081057217711002	0.0118690925933967	0.0117243475617699	0.00897419196086094	0.0112901124668896	0.0117243475617699	0.0101321522138753	0.00984266215062168	0.00853995686598058	0.0154877183840665	0.0127375627831575	0.0096979171189949	0.0105663873087556	0.0104216422771288	0.00940842705574131	0.0151982283208129	0.0128823078147843	0.0101321522138753	0.0147639932259325	0.0162114435422004	0.0107111323403824	0.0104216422771288	0.00926368202411452	0.00781623170784663	0.00940842705574131	0.0125928177515307
201962_s_at	0.0070826859315724	0.00367414332700318	0.0040282776235818	0.00416107798479879	0.0231072628517550	0.00393974404943715	0.00287734115970129	0.0093402920722611	0.00376267690114784	0.0035413429657862	0.00872055705324852	0.00633015055134283	0.0133685696958429	0.0143867057985064	0.00681708520913844	0.00553334838404094	0.00517921408746232	0.00371841011407551	0.00398401083650948	0.0057989491064749	0.0167328455133398	0.0905255795629097	0.0497558686692961	0.00265600722433965	0.0217349924525128	0.0040282776235818	0.00278880758555663	0.00478081300381137	0.0328016892205947	0.00309867509506292	0.00327574224335223	0.0232843300000443	0.00655148448670447	0.0238597982319845	0.00323147545627991	0.00358560975285853	0.00327574224335223	0.00318720866920758	0.00491361336502835	0.00469227942966672	0.00358560975285853	0.00513494730038999	0.00500214693917301	0.0292603462548085	0.0387777054753589	0.00314294188213525	0.00261174043726732	0.0030544083079906	0.00469227942966672
201979_s_at	0.0787569178373776	0.0110685398041720	0.0106428267347808	0.0109266354477082	0.0112104441606357	0.0103590180218533	0.00780473960550589	0.0221370796083440	0.0102171136653895	0.0103590180218533	0.0109266354477082	0.00936568752660707	0.0110685398041720	0.0137647225769831	0.0137647225769831	0.0117780615864907	0.0143323400028381	0.0097914005959983	0.0105009223783170	0.0127713920817369	0.00936568752660707	0.0107847310912445	0.0175961402015042	0.00709521782318717	0.0154675748545480	0.0106428267347808	0.00780473960550589	0.0102171136653895	0.0148999574286931	0.00908187881367958	0.00865616574428835	0.0075209308925784	0.0131971051511281	0.0116361572300270	0.00823045267489712	0.00950759188307081	0.00936568752660707	0.00893997445721584	0.0134809138640556	0.0141904356463743	0.00922378317014332	0.0133390095075919	0.0144742443593018	0.0097914005959983	0.00964949623953455	0.00837235703136086	0.00695331346672343	0.00837235703136086	0.0110685398041720
201983_s_at	0.00061743727047822	0.0168041166226743	0.00063146993571636	0.00966850634907939	0.00136116852809971	0.000645502600954502	0.000540257611668442	0.000575339274763795	0.000533241279049371	0.085872894924806	0.000533241279049371	0.000554290276906583	0.000568322942144725	0.000645502600954502	0.000666551598811714	0.000568322942144725	0.000596388272621007	0.000505175948573089	0.000491143283334947	0.00330469266358229	0.000477110618096806	0.00197860579857793	0.000645502600954502	0.00185932814405373	0.00061743727047822	0.020052678625304	0.000470094285477735	0.00908615074169652	0.00118576021262294	0.00957729402503147	0.00345905198120184	0.000470094285477735	0.000715665927145209	0.000589371940001937	0.00503071048787367	0.000477110618096806	0.000477110618096806	0.00042097995714424	0.0712298087488055	0.0503281538765939	0.000470094285477735	0.000694616929287997	0.000757763922859633	0.00072969859238335	0.00148746251524298	0.00645502600954502	0.000385898294048887	0.00148746251524298	0.000603404605240078
201984_s_at	0.00408904252604227	0.00377003920840777	0.00414704312924854	0.00330603438275758	0.00385704011321718	0.00446604644688305	0.00310303227153562	0.00362503770039208	0.00397304131962972	0.0179511866923416	0.00356703709718581	0.00388604041482031	0.00374103890680463	0.00446604644688305	0.00432104493886736	0.00371203860520149	0.004031041922836	0.00342203558917013	0.00327703408115444	0.0049010509709301	0.00333503468436072	0.00313203257313876	0.00426304433566109	0.00284202955710739	0.00385704011321718	0.00423404403405795	0.00298703106512308	0.00362503770039208	0.00368303830359836	0.00382803981161404	0.00461104795489873	0.00278402895390112	0.00524905459016774	0.00385704011321718	0.00321903347794817	0.00330603438275758	0.00327703408115444	0.00278402895390112	0.00800408324246572	0.00443704614527991	0.00310303227153562	0.00493005127253323	0.00533605549497715	0.00356703709718581	0.00330603438275758	0.00295803076351994	0.00269702804909171	0.00295803076351994	0.00397304131962972
201997_s_at	0.0223786892996390	0.00945559637273188	0.0063748590495992	0.00712837272387191	0.0113627194775283	0.00424768327886474	0.00504787479136673	0.0144034472250359	0.0105358549146096	0.00604144591939004	0.0118961804858629	0.0143701059120149	0.0157370997458725	0.0321676988025801	0.035221763075296	0.0218919061295337	0.0211383924552610	0.00981568255335777	0.0178042611531693	0.00504120652876255	0.0122762714543014	0.0135499096117004	0.0171641079431677	0.00415432760240618	0.0114294021035701	0.0112960368514865	0.00469445687334502	0.0120295457379466	0.0228321311567235	0.00768850678262331	0.0109692919838815	0.0065749069277247	0.00750846369231036	0.0168240265503544	0.00758181458095638	0.0143901106998275	0.0141767262964936	0.0274799101918392	0.00740843975324761	0.0110026332969024	0.012516328908052	0.0177842563653568	0.0189645388462972	0.00934890417106494	0.00967564903866992	0.0101757687339837	0.00644820993824522	0.0114694116791952	0.0107359027927351
202006_at	0.00305564528482186	0.0155560123590931	0.00510332446270248	0.00326993729180936	0.00645257043262381	0.00613510079264232	0.00513507142670063	0.00973838120643225	0.00415885228375754	0.0236435514376216	0.00409535835576124	0.0582874259006018	0.0156195062870894	0.082915133222166	0.0136829414832023	0.00554778195867656	0.178092531288617	0.00262706127084684	0.00922249304146233	0.0151433018271171	0.00423821969375291	0.00389693983077281	0.00460330977973163	0.00537317365668674	0.00501602031170757	0.0148258321871357	0.00371439478778345	0.0106987268673763	0.0188338863919020	0.00450806888773718	0.0317310905161501	0.00350010278079594	0.00634939279962983	0.00693671163359559	0.00296834113382695	0.00782562662554376	0.00323025358681168	0.00112701722193429	0.0060874803466451	0.00452394236973625	0.007770069438547	0.00252388363785286	0.00610335382864417	0.00452394236973625	0.00539698387968536	0.0188021394279038	0.00579382092966222	0.00773832247454885	0.00513507142670063
202009_at	0.0187642357382519	0.0219151410661802	0.00729018426107926	0.00820424406139806	0.0067328307242995	0.00480067179679633	0.00911830386171687	0.0391262182819391	0.00935610803740957	0.00977226534487179	0.0135325438730126	0.0525993111110285	0.0271914212143619	0.0408874554581632	0.0209044733194862	0.0210085126463517	0.0306693072838676	0.00671053658282831	0.0214692582367563	0.0186824905528576	0.00646530102664521	0.00777322399295505	0.0143499957269562	0.00630924203634688	0.0121651698627796	0.00972024568143901	0.0081299302564941	0.00772120432952227	0.00839002857365798	0.00509049563592181	0.00632410479732767	0.00716385079274251	0.0450118716303334	0.00887306830553378	0.00682943867067466	0.00844947961758116	0.0090588528177937	0.00980942224732377	0.0088284800225914	0.0202802373582929	0.0103667757841035	0.0143722898684274	0.0261510279457063	0.00717871355372331	0.00717871355372331	0.00322521913283221	0.00449598519669006	0.00448112243570927	0.00755028257824315
202011_at	0.00044443221061155	0.00703349814600086	0.00365868064993766	0.00600126849554822	0.0239219221492398	0.0109731746452284	0.0147006706051962	0.000381351509750556	0.000553389784825995	0.0189700871316517	0.000361280377658421	0.000372749595996784	0.000513247520641726	0.000516114825226316	0.000418626469350234	0.000441564906026960	0.000453034124365322	0.000303934285966609	0.000369882291412193	0.00307088321009658	0.0263706002644802	0.00300206790006641	0.00917537467069007	0.0116699296592839	0.0162547496900444	0.0144196747559064	0.0132469471808088	0.0139207637581876	0.0110907341331966	0.00209026504216658	0.0232710440085377	0.00664354472249653	0.00276408161954538	0.0375387516214607	0.00297626215880509	0.00292751798086705	0.000510380216057135	0.000332607331812515	0.00097488355876082	0.0129630840269343	0.00584356674339574	0.000473105256457457	0.000579195526087311	0.0221413260022090	0.0253068302635970	0.0393938976876909	0.00298486407255886	0.00678404264714147	0.0125473248621687
202014_at	0.00905293166847177	0.00276525912782410	0.00408204918869272	0.0033907344067367	0.00299569738847611	0.00276525912782410	0.00207394434586808	0.0953026806553664	0.00395037018260586	0.00418080844325787	0.0220562335195494	0.0918461067455863	0.0541200715017003	0.236923451701787	0.023142585319766	0.00358825291586699	0.0210028014708545	0.127333598885996	0.00312737639456297	0.00681438856499511	0.00253482086717209	0.00227146285499837	0.00312737639456297	0.0019093455882595	0.00279817887934582	0.0156039622212932	0.00207394434586808	0.00273233937630239	0.00283109863086753	0.00536591949803963	0.00368701217043214	0.00200810484282465	0.00549759850412649	0.00299569738847611	0.00223854310347665	0.00342365415825841	0.00289693813391097	0.00220562335195494	0.0072094255832557	0.0298911343817177	0.00289693813391097	0.00352241341282356	0.00477336397064875	0.00256774061869381	0.00263358012173724	0.00427956769782302	0.00184350608521607	0.0065839503043431	0.00961256744434093
202023_at	0.00258660791420232	0.00364987757063331	0.00458023852001043	0.00371122005081202	0.00450867229313527	0.00426330237242042	0.00395658997152687	0.00266839788777393	0.00401793245170558	0.00904801582635989	0.00424285487902752	0.00323070395607878	0.00307734775563201	0.00269906912786329	0.00290354406179232	0.00423263113233107	0.00259683166089877	0.00329204643625750	0.00232079050009457	0.00538791450903013	0.00433486859929558	0.00343517889000782	0.00479493720063592	0.00309779524902491	0.00425307862572397	0.00427352611911687	0.00346585013009718	0.0392182923275893	0.00423263113233107	0.00674767281965822	0.0691636464014968	0.00311824274241781	0.031632272278822	0.00493806965438624	0.00525500580197625	0.00306712400893555	0.00375211503759783	0.00218788179304070	0.147007253748281	0.189681172459271	0.00368054881072267	0.00417128865215235	0.005520823216084	0.0038645762512588	0.00380323377108009	0.00547992822929819	0.00309779524902491	0.0457717139600149	0.0278188147610455
202038_at	0.0392066266602835	0.00836682661797615	0.00214319910041305	0.00263307318050746	0.0106324942384128	0.00270544094233959	0.0014139547311816	0.0312962736169407	0.00177022678943208	0.0114396731203866	0.0195893964528663	0.0324819915608056	0.01767443413977	0.0486979369621127	0.0436488938865942	0.044968213852303	0.0365345862234048	0.00678586935948964	0.0457586924815462	0.00452020173905298	0.00851156214164041	0.00377425711709104	0.00944120954363776	0.00275554170053107	0.0101982876674200	0.00405259466259923	0.00239370289137042	0.009958917378283	0.0151972299847471	0.00514367784099133	0.00734254445050602	0.00338458455337957	0.00188156180763536	0.0277001525289749	0.00299491198966811	0.0171233257996638	0.00571148643382803	0.00705864015408767	0.00143622173482225	0.00273884144780058	0.0106491944911433	0.0101259199055879	0.00521604560282346	0.0099422171255525	0.0124862222914973	0.00895133546354335	0.00190939556218617	0.00517707834645231	0.0150803282156337
202076_at	0.0228247220927351	0.00554764634489478	0.00557284383018575	0.00270872966877906	0.0114438579029813	0.00411138968330961	0.00166723361008571	0.0429743111637459	0.00116748348514818	0.0124979527043201	0.0244457603131207	0.0415464536639243	0.0470353058764735	0.0587395377941281	0.0371242949953595	0.0487109386483229	0.0666305502710829	0.0467749318618002	0.0468925201264914	0.00612298892570521	0.00387621315392724	0.00116328390426635	0.00150344995569442	0.00233916655117819	0.00433816705092832	0.0108307190942344	0.00174702564684045	0.0099026117193504	0.0270117042319177	0.00764743678580878	0.0208929148870943	0.00079372078666549	0.00140266001453055	0.0127289296528206	0.000949105279293126	0.0078154200210819	0.0112590763441809	0.00765583594757243	0.00117588264691184	0.00292290829375228	0.0125063518660838	0.00582481868309543	0.00953724818263137	0.00308669194814358	0.00488411256556596	0.0120443979690827	0.00247775272027852	0.00647575371977877	0.0110448977192076
202094_at	0.126166322485341	0.00813976274098974	0.00859197178215583	0.00678313561749145	0.00889344447626656	0.00949638986448802	0.00678313561749145	0.00934565351743266	0.00798902639393437	0.00813976274098974	0.0143199529702597	0.0087427081292112	0.00889344447626656	0.0107022806409309	0.0159780527878687	0.0091949171703773	0.0096471262115434	0.16294599116685	0.00753681735276827	0.0170332072172563	0.00738608100571291	0.00678313561749145	0.0091949171703773	0.00557724484104852	0.00844123543510047	0.0087427081292112	0.00648166292338071	0.00798902639393437	0.0082904990880451	0.00693387196454681	0.00693387196454681	0.00587871753515925	0.0102500715997649	0.00904418082332193	0.00663239927043608	0.00738608100571291	0.00723534465865754	0.0161287891349241	0.0107022806409309	0.0091949171703773	0.00708460831160218	0.0147721620114258	0.0113052260291524	0.00753681735276827	0.00738608100571291	0.00648166292338071	0.00527577214693779	0.00663239927043608	0.00889344447626656
202095_s_at	0.189667312960928	0.00142013795062259	0.00149903450343496	0.00120317243038859	0.00147931036523187	0.00143986208882568	0.00110455173937313	0.00173572416187206	0.00984234496334269	0.00483241385975743	0.123709794809790	0.00153848277984114	0.00151875864163805	0.0018737931292937	0.0400005522758697	0.00153848277984114	0.00169627588546587	0.131796691473058	0.00136096553601332	0.0584426214957603	0.00128206898320095	0.00114400001577931	0.00159765519445042	0.00100593104835767	0.00143986208882568	0.0162132416029413	0.00108482760117004	0.00138068967421641	0.00142013795062259	0.00412234488444614	0.00118344829218549	0.00106510346296694	0.00189351726749679	0.00153848277984114	0.00116372415398240	0.0115780691252147	0.0292114486787786	0.141284001948745	0.00189351726749679	0.00157793105624732	0.00124262070679477	0.0944588978546055	0.00353062073835339	0.00128206898320095	0.00128206898320095	0.00112427587757622	0.000966482771951487	0.00118344829218549	0.00153848277984114
202097_at	0.093745741926693	0.00242237059242101	0.00133230382583155	0.00240723077621838	0.00510211806028675	0.00207415481976049	0.00163510014988418	0.0195606425337996	0.00333075956457889	0.00557145236256832	0.0705969629528698	0.00955322402386035	0.0343219633313652	0.0351395134063072	0.080074487895717	0.0302947722214652	0.0397420175319072	0.0586970674176015	0.0333075956457889	0.00181677794431576	0.00277058636508153	0.00316422158634994	0.00255862893824469	0.00133230382583155	0.00196817610634207	0.00784242479296301	0.00165023996608681	0.00221041316558417	0.00944724531044193	0.0154426125266839	0.00666151912915777	0.00158968070127629	0.00163510014988418	0.00399691147749466	0.00128688437722366	0.0303704713024784	0.05678945057607	0.0192881258421523	0.00178649831191049	0.00237695114381311	0.0126871659778050	0.0316573556797020	0.00416344945572361	0.00239209096001575	0.00239209096001575	0.00245265022482627	0.00130202419342629	0.00142314272304734	0.00519295695750254
202106_at	0.0117483501954534	0.0183930851748221	0.0104545263941847	0.00813567875035974	0.0100244464602450	0.00846540669971353	0.00822886273604668	0.0161566695183356	0.00865177467108741	0.0101570544398764	0.0104688623919827	0.011608574216923	0.0197084129727878	0.0132966379576364	0.0131676139774545	0.0201384929067275	0.0219018206358804	0.0080568307624708	0.0228874204844922	0.0163107814946640	0.00790630278559189	0.00784895879439993	0.0116838382053625	0.00735078287091975	0.0110279663061044	0.0094474225488759	0.00744396685660669	0.0144399337820262	0.0146406377511980	0.00826828672999116	0.00887039863750677	0.00824319873384467	0.0095979505257548	0.0124794860831509	0.00676300696120213	0.0226186205257799	0.007734270812016	0.0122035181255396	0.0101319664437300	0.0112680942692207	0.00887398263695627	0.0131891179741515	0.0134615019323133	0.00845465470136504	0.00984524648777014	0.00868403066613289	0.00652646299753528	0.0125260780759944	0.0157480935810928
202123_s_at	0.0374495412844037	0.0160366972477064	0.0043302752293578	0.00796330275229358	0.00622018348623853	0.00381651376146789	0.00157798165137615	0.0104954128440367	0.00434862385321101	0.0055045871559633	0.0117064220183486	0.00385321100917431	0.008	0.00500917431192661	0.0153577981651376	0.00541284403669725	0.0117247706422018	0.00321100917431193	0.00811009174311927	0.0263302752293578	0.00456880733944954	0.00310091743119266	0.00266055045871560	0.00218348623853211	0.00469724770642202	0.00601834862385321	0.00137614678899083	0.0248440366972477	0.0071559633027523	0.00227522935779817	0.0161651376146789	0.00192660550458716	0.0128990825688073	0.0153577981651376	0.00805504587155963	0.0711926605504587	0.00260550458715596	0.00998165137614679	0.00508256880733945	0.0368623853211009	0.00462385321100917	0.00385321100917431	0.0111192660550459	0.00401834862385321	0.00429357798165138	0.0107155963302752	0.00559633027522936	0.00306422018348624	0.00425688073394495
202126_at	0.0324880403860372	0.00754055496525959	0.0101601633460478	0.00607161568631291	0.0101846456673636	0.00900949424420626	0.00504335819105024	0.0314842652120903	0.00521473444026069	0.00732021407341758	0.0336387094878788	0.0396123958889286	0.0176027890260443	0.0224992532891999	0.0388534439281395	0.0268326241620926	0.0271019296965661	0.0100622340607847	0.0318270177105112	0.0100622340607847	0.00847088317525915	0.00332959569894579	0.0066347090765758	0.0059736864010498	0.00773641353578581	0.00587575711578669	0.00511680515499758	0.0090829412081536	0.0126573601202572	0.00822605996210137	0.0121187490513100	0.00399061837447179	0.00766296657183848	0.0154483447502558	0.00467612337131358	0.0143711226123616	0.0115066910184156	0.0120942667299943	0.00580231015183936	0.00656126211262847	0.00724676710947025	0.0147873220747298	0.0057533455092078	0.00678160300447047	0.0080791660342067	0.00646333282736536	0.00570438086657625	0.00758951960789114	0.00893604728025892
202127_at	0.0196034127093716	0.00366125637581646	0.00489562281109172	0.00382862809585378	0.00458180083602174	0.00569063848126901	0.00462364376603107	0.0412362075241957	0.0041842930009331	0.00349388465577914	0.060295662143446	0.00612998924636699	0.0162978212386344	0.0642498190293277	0.0632455887091038	0.0869496085593898	0.0460272230102641	0.0150425333383545	0.0968245400415919	0.0053977379712037	0.00387047102586312	0.00529313064618037	0.00483285841607773	0.00393323542087711	0.0047910154860684	0.00577432434128768	0.00456087937101708	0.0089753084870015	0.00851503625689885	0.00663210440647896	0.0104607325023327	0.00336835586575114	0.00546050236621769	0.00744804154166091	0.00347296319077447	0.0122181355627246	0.0154400411734431	0.00977032415717878	0.00562787408625502	0.00374494223583512	0.0275744908761491	0.0141010674131445	0.00956110950713213	0.00435166472097042	0.00372402077083046	0.00435166472097042	0.0047910154860684	0.00571155994627368	0.00910083727702949
202138_x_at	0.0473036147911608	0.00938322386238827	0.00189581121553582	0.00671658830646976	0.00699575171622998	0.00218330786140828	0.00097915524318883	0.0113873671473833	0.00674575463286262	0.0356870836506907	0.0280038399552005	0.0162748101272152	0.00642492504254117	0.0110373712306690	0.0284705011774863	0.00299579838235221	0.0141331684463681	0.00598326352859217	0.00405411936860737	0.0126998518350619	0.00495410886872987	0.00441661513949004	0.00328746164628079	0.00166664722244907	0.00221247418780114	0.0351495899214509	0.00158331486132662	0.00684575346620956	0.00457078000756658	0.00730824807043918	0.00499577504929109	0.00164164751411234	0.0384495514219001	0.00840823523725557	0.00724991541765346	0.0212164191417767	0.0288079972400322	0.00389578788247470	0.0294288233303945	0.0251455399687004	0.00257496995868382	0.0558743481326051	0.0458452984715178	0.00261663613924504	0.00376245610467878	0.00158331486132662	0.000941655680683725	0.00527493845905131	0.00697075200789324
202149_at	0.0395828947764111	0.00490557242955523	0.00503713950620997	0.00454846179292094	0.00451087119959101	0.0062776290860975	0.00462364297958079	0.0227986948545996	0.00565738429615373	0.00608967611944787	0.00445448530959613	0.0298469311039605	0.036650828496677	0.0217649535380266	0.00454846179292094	0.0129687546988242	0.110929840916609	0.00298845216972905	0.0115779027456169	0.0111456109223228	0.0042665323429465	0.00330797221303341	0.00483039124289538	0.00449207590292605	0.00428532763961146	0.0094916248158061	0.00449207590292605	0.00394701229964214	0.00447328060626109	0.00483039124289538	0.0293018675006766	0.00276290860974950	0.00855185998255796	0.00375905933299251	0.00798800108260909	0.00274411331308453	0.00422894174961658	0.00306363335638890	0.00584533726280336	0.101964484407422	0.00791281989594924	0.00452966649625598	0.00573256548281358	0.00383424051965236	0.00325158632303852	0.0065783538327369	0.00334556280636334	0.00390942170631221	0.00552581721949899
202150_s_at	0.0203925060521619	0.0089043301280395	0.00862606981153826	0.00695650791253086	0.00878507570668183	0.0124024598211979	0.00596272106788359	0.0117664362406236	0.00799004623096401	0.00822855507367936	0.00775153738824867	0.00898383307561128	0.0089043301280395	0.0155428262502832	0.00775153738824867	0.00906333602318306	0.0383999236771703	0.00723476822903209	0.00834780949503703	0.0107726493959764	0.00735402265038976	0.00775153738824867	0.00906333602318306	0.00564470927759647	0.00783104033582045	0.00850681539018059	0.00612172696302715	0.00783104033582045	0.0080695491785358	0.0100968743416162	0.0362930955665181	0.00596272106788359	0.0131577378231298	0.00906333602318306	0.00814905212610757	0.00727451970281798	0.00731427117660387	0.00647949022710017	0.0107726493959764	0.115716540190728	0.00731427117660387	0.0104546376056892	0.0113689215027647	0.007632282966891	0.00739377412417565	0.00850681539018059	0.0059229695940977	0.00639998727952839	0.00842731244260881
202160_at	0.0163841451887328	0.00512296277624906	0.00470285648935847	0.00720015497254139	0.00977914078928636	0.0071884853534611	0.00436443753602995	0.0137468112765863	0.0151121567089807	0.00308077943719761	0.00809871564172402	0.0166058679512583	0.0206785650102809	0.0402485162079339	0.0159757085209225	0.0386030999176125	0.0316596765648376	0.0163491363314919	0.0302826615133629	0.00365259077213202	0.00879889278654166	0.0241794507343691	0.0109811115545566	0.00544971211049729	0.00730518154426403	0.00402601858270142	0.0036759300102926	0.00513463239532935	0.0198383524364998	0.00884557126286284	0.00997752431365135	0.00254397695950409	0.00534468553877464	0.00668669173300845	0.00354756420040937	0.00276569972202967	0.00334918067604437	0.00287072629375232	0.00743354735414727	0.0166408768084992	0.0105960141249069	0.0107243799347902	0.00648830820864345	0.00924233831159283	0.00473786534659936	0.00449280334591318	0.00374594772477437	0.00331417181880349	0.00612655001715434
202161_at	0.0252184577648321	0.00329602943430937	0.00329602943430937	0.00279779242679749	0.00548060708263069	0.00318105166334509	0.00241453319024989	0.0212708876283918	0.00318105166334509	0.00302774796872605	0.00337268128161889	0.043614901119117	0.0252951096121417	0.0204660432316419	0.0162501916296183	0.0326536869538556	0.0563774336961521	0.00298942204507129	0.0422351678675456	0.00551893300628545	0.00348765905258317	0.00260616280852369	0.00367928867085697	0.00222290357197608	0.00329602943430937	0.0820174766211866	0.00241453319024989	0.00321937758699985	0.00371761459451173	0.00275946650314273	0.00283611835045225	0.00233788134294036	0.0137206806684041	0.00352598497623793	0.00256783688486893	0.0425417752567837	0.026674842863713	0.0134140732791660	0.00425417752567837	0.0379426644182125	0.00291277019776177	0.0081634217384639	0.201556032500383	0.00295109612141653	0.00287444427410701	0.00260616280852369	0.00210792580101180	0.00256783688486893	0.00360263682354745
202165_at	0.00766547470194245	0.00527623583380455	0.00758583340633786	0.00495767065138616	0.0175609056808136	0.00736681984342521	0.00726726822391947	0.0304827058926595	0.00611246943765281	0.0127625176206367	0.00661022753518154	0.00754601275853556	0.0676751909400062	0.0242507745115998	0.00832251539068038	0.0654850553108798	0.0345444119684939	0.00477847773627581	0.0746438043054084	0.00945740385304588	0.00850170830579072	0.00465901579286892	0.00796412956045969	0.00736681984342521	0.00870081154480221	0.0662814682669258	0.00790439858875624	0.0064708552678735	0.0065106759156758	0.00533596680550799	0.00563462166402523	0.0076455643780413	0.00820305344727348	0.0100148929222781	0.00523641518600225	0.00445991255385743	0.00573417328353098	0.00354403765440456	0.00808359150386659	0.00515677389039765	0.0120059253123930	0.00804377085606429	0.0127027866489332	0.00838224636238382	0.0103135477807953	0.00453955384946202	0.00467892611677007	0.00577399393133328	0.00810350182776774
202166_s_at	0.0346262009724882	0.00281045127560258	0.00337794624471464	0.00360314266102895	0.0180427368751025	0.00371123694085982	0.00309870268848490	0.0632892008409735	0.00517951757522912	0.0163402519677663	0.0046930933159902	0.00903488022253009	0.0275460256435663	0.0162231498312828	0.00571998897438346	0.0271496799508531	0.0189615382536648	0.0039454412138267	0.0356440887742289	0.00677390820273443	0.0028374748455603	0.00251319200606769	0.00308068697517975	0.00290953769878088	0.00290953769878088	0.115877067978691	0.00224295630649052	0.00363016623098667	0.0046300383194222	0.00204478346013393	0.00585510682417204	0.00240509772623682	0.00451293618293876	0.00453995975289648	0.00240509772623682	0.00254922343267798	0.008215165267146	0.00312572625844261	0.0025762470026357	0.00351306409450323	0.015061136323101	0.00488225830569423	0.0128452035865682	0.00284648270221287	0.00409857477692043	0.00159439062750531	0.00229700344640596	0.00289152198547573	0.00679192391603957
202177_at	0.00449466541419635	0.151719209520930	0.006014444367198	0.0048341904994414	0.00625696228523017	0.00573959072676153	0.00421981177375988	0.111267220793163	0.00389645454971698	0.0107677955606287	0.00588510147758084	0.00454316899780279	0.0025060184863325	0.00755039118140179	0.00295871859999256	0.00368627235408909	0.00421981177375988	0.00517371558468645	0.00299105432239685	0.00709769106774172	0.00510904413987787	0.00273236854316253	0.00649948020326235	0.00497970125026071	0.00596594078359156	0.0150684466403993	0.00439765824698348	0.00564258355954866	0.0058365978939744	0.00354076160326979	0.00557791211474008	0.00412280460654701	0.059368386334277	0.00856896643713693	0.00460784044261137	0.00493119766665427	0.00263536137594966	0.0015036110917995	0.00746955187539106	0.157054603717638	0.00637013731364519	0.004009629578132	0.0056910871431551	0.00485035836064355	0.0051575477234843	0.00499586911146285	0.00381561524370626	0.00464017616501566	0.00472101547102638
202178_at	0.00082296508268076	0.00266555969794761	0.00295601796242317	0.00311637512926906	0.0442767316909936	0.00258084270414224	0.00154003392310481	0.00272607183638002	0.0027230462294584	0.00422979847642538	0.00174274958685337	0.00142506086008323	0.00523429997440336	0.00135849750780758	0.00271396940869354	0.00523429997440336	0.00338565414529328	0.00264438044949627	0.004647332231609	0.00290760825167724	0.0326584011119711	0.0301471473670261	0.0529904796252604	0.00193638842983708	0.0264710349572573	0.00369729165822018	0.00209674559668297	0.0131432364675192	0.0391695072072982	0.0027230462294584	0.0130978523636949	0.0144200425884430	0.00479256136384678	0.0295874100865263	0.0032858091168798	0.00262017559412330	0.00398472431577412	0.00106803924333202	0.0068832557466865	0.0304497080591881	0.00284709611324484	0.00307704223928799	0.00804811441151038	0.0260413987743871	0.034013873012857	0.00265345727026113	0.00185772264987495	0.00225407715660723	0.00340683339374462
202182_at	0.0160797421094358	0.00736231458876863	0.0155069624165715	0.00864059122040493	0.0128456323802140	0.00451937147906385	0.00428886257827698	0.0154860070619545	0.00755091278032153	0.00525280889065845	0.0117280134673079	0.00799097522727828	0.0205572028792657	0.0107920076277491	0.0386346887955211	0.0184896078903895	0.0122379270963213	0.00656601111332307	0.0160657718730245	0.00623771055765691	0.0123636592240232	0.0119375670134778	0.0138025935743898	0.00379291918567492	0.0175326466962137	0.019411643493537	0.00569287133761521	0.0129923198625329	0.0150249892603808	0.00486164227114133	0.00773951097187442	0.0155488731258055	0.00579066299249449	0.0225200210950570	0.00409327926851842	0.0133485608910217	0.0187061465547651	0.0210741016264848	0.00896190665786542	0.00652410040408909	0.0155349028893941	0.0171764056677249	0.096688006202785	0.0151926320973167	0.00980710596075062	0.0222126758940078	0.00272419610020851	0.00701305867848549	0.00612594866636631
202186_x_at	0.0142157848856702	0.0116676725005029	0.0143498960638369	0.0100583383625025	0.0120700060350030	0.0159592302018373	0.00952189364983571	0.0124723395695031	0.0118017836786696	0.0115335613223362	0.0118017836786696	0.0124723395695031	0.0124723395695031	0.0148863407765037	0.0147522295983370	0.0124723395695031	0.0136793401730034	0.0109971166096694	0.0112653389660028	0.0160933413800040	0.0104606718970026	0.00952189364983571	0.0135452289948367	0.00871722658083551	0.0123382283913364	0.0118017836786696	0.00938778247166901	0.0115335613223362	0.0115335613223362	0.0103265607188359	0.00952189364983571	0.00871722658083551	0.0158251190236706	0.0126064507476698	0.00992422718433581	0.0107288942533360	0.0103265607188359	0.00938778247166901	0.0160933413800040	0.0128746731040032	0.00992422718433581	0.0152886743110038	0.0168980084490042	0.0107288942533360	0.0105947830751693	0.00925367129350231	0.00791255951183531	0.00965600482800241	0.0126064507476698
202187_s_at	0.0199797451894825	0.0204423550593266	0.00494492441954964	0.00591390455233118	0.0112589239944487	0.00730798564659107	0.00353208887110689	0.0166226978907490	0.0115277378377365	0.00780810442480089	0.0102336804991185	0.0454607969392731	0.0321763918930746	0.0462859929233193	0.0202798164564084	0.0284004951175904	0.0617271602005476	0.00848326477538415	0.0264937922756655	0.00406971655768245	0.0138595416411398	0.00530751053375177	0.0053450194421175	0.00483864917918006	0.00924594591215414	0.00446356009552269	0.00268188694815019	0.00913967067178455	0.00974606469036396	0.0116277615933784	0.0253310161163276	0.00425100961478351	0.00648904114727248	0.0160538127805354	0.00650154411672772	0.0112964329028144	0.00737675197859492	0.0054262887435766	0.00797064302771908	0.0094022330303447	0.0103212012853053	0.00985859141546117	0.0095647716332629	0.00781435590952851	0.00858328853102612	0.00721421337567672	0.00211300183793651	0.00647653817781723	0.0213363173753767
202193_at	0.0100253893761911	0.00586624951114587	0.00850450987330142	0.00521444400990744	0.00630078651197149	0.00685947694160443	0.00636286322637515	0.00642493994077881	0.0071388221564209	0.0729401394243005	0.00748024408564104	0.00642493994077881	0.00645597829798064	0.0127257264527503	0.0107082332346314	0.00630078651197149	0.0069215536560081	0.00906320030293437	0.00571105772513672	0.00881489344531972	0.00515236729550378	0.00481094536628365	0.0074492057284392	0.00599040293995319	0.00617663308316417	0.00735609065683371	0.00605247965435685	0.00704570708481541	0.00689051529880626	0.00505925222389829	0.00676636186999894	0.00481094536628365	0.0112979620214661	0.0107703099490350	0.00518340565270561	0.00512132893830195	0.00524548236710927	0.00487302208068731	0.00906320030293437	0.0205473924676115	0.00493509879509097	0.00788374272926482	0.00890800851692521	0.00490406043788914	0.00518340565270561	0.00536963579591659	0.00437640836545803	0.00536963579591659	0.0065180550123843
202199_s_at	0.0176544556681629	0.0104094667854734	0.0108258454568923	0.00891050356836521	0.0113254998625950	0.012907738813987	0.00782791902267598	0.0114920513311626	0.0124913601425681	0.0124913601425681	0.0106592939883247	0.00791119475695977	0.0113254998625950	0.0112422241283113	0.0138237718911087	0.0119084300025815	0.0124913601425681	0.0117418785340140	0.0105760182540410	0.0179042828710142	0.00957670944263551	0.00857740063123007	0.0119084300025815	0.00724498888268947	0.0107425697226085	0.0106592939883247	0.00791119475695977	0.0102429153169058	0.0107425697226085	0.0154060108425006	0.00891050356836521	0.00974326091120309	0.0131575660168384	0.0114920513311626	0.00849412489694628	0.0124080844082843	0.0143234262968114	0.00891050356836521	0.0136572204225411	0.0116586027997302	0.00941015797406794	0.01407359909396	0.0148230807025141	0.00990981237977066	0.00957670944263551	0.0083275734283787	0.00757809181982462	0.0084108491626625	0.0112422241283113
202200_s_at	0.076402330039544	0.00372750761708078	0.00400533427177003	0.00303294098035766	0.00502403200563062	0.00414424759911466	0.00294033209546124	0.00479250979338958	0.0101638251173818	0.0257915744436521	0.0624646928626332	0.00557968531500912	0.0043526175901316	0.0106731739843121	0.0413961715486984	0.0119002417091896	0.0373676850557042	0.00956186736555505	0.0114835017271557	0.00516294533297525	0.00358859428973616	0.00319500652892639	0.00465359646604495	0.00275511432566840	0.00416739982033876	0.00516294533297525	0.00300978875913355	0.00578805530602606	0.0254442911252906	0.0148637260258749	0.00560283753623323	0.00268565766199609	0.00426000870523518	0.00419055204156287	0.00324131097137459	0.0396366027356665	0.060844037376946	0.0285929932117687	0.00465359646604495	0.00324131097137459	0.00398218205054593	0.0449384613959863	0.0308619108917310	0.00370435539585668	0.00358859428973616	0.00289402765301303	0.00263935321954788	0.0108583917541049	0.00629740417295635
202203_s_at	0.00573334723235693	0.00549011431946906	0.00667153132492442	0.00538587164251711	0.0106675006080823	0.00743597762257201	0.00437819243198165	0.00549011431946906	0.00625456061711665	0.00573334723235693	0.00621981305813267	0.014906702804128	0.0059765801452448	0.0111539664338580	0.00587233746829285	0.00663678376594044	0.00774870565342785	0.00549011431946906	0.00590708502727683	0.00931234580770701	0.00719274470968414	0.00465617290385350	0.00681052156086035	0.0044824351089336	0.00618506549914869	0.00754022029952396	0.00479516313978943	0.00646304597102054	0.00604607526321276	0.0115709371416658	0.00496890093470934	0.00496890093470934	0.0189374196462699	0.00618506549914869	0.011188713992842	0.00743597762257201	0.0567427638208416	0.00493415337572535	0.0878418291115049	0.00972931651551479	0.00510789117064526	0.0370756454359081	0.054032454220091	0.00545536676048508	0.00517738628861323	0.00660203620695646	0.00403071684214184	0.00476041558080545	0.00618506549914869
202204_s_at	0.0128543555606565	0.0103293928612418	0.0110180190519913	0.00906691151153449	0.0106737059566166	0.0104441638930334	0.00791920119361873	0.0134282107196144	0.0100998507976587	0.0104441638930334	0.0105589349248250	0.0184781361184437	0.0220360381039826	0.0230689773901067	0.0185929071502353	0.0112475611155744	0.0185929071502353	0.00975553770228394	0.00975553770228394	0.0128543555606565	0.00929645357511764	0.00837828532078503	0.0115918742109492	0.00734534603466085	0.0105589349248250	0.0103293928612418	0.00780443016182716	0.0099850797658671	0.0102146218294502	0.00895214047974291	0.00837828532078503	0.00768965913003558	0.0127395845288649	0.0111327900837829	0.0188224492138184	0.0095259956387008	0.0150350051646964	0.00929645357511764	0.0260530242166877	0.011362332147366	0.00987030873407552	0.0174451968323195	0.0204292436589005	0.0100998507976587	0.00929645357511764	0.0100998507976587	0.00929645357511764	0.00826351428899346	0.0111327900837829
202205_at	0.0248820321311946	0.0111103131587507	0.00992746613044268	0.00967399891009095	0.00836441827160703	0.00942053168973923	0.00692810402294723	0.0106878677914979	0.0271632371143602	0.0134337626786416	0.00861788549195875	0.0315989134705154	0.0138562080458945	0.0261493682329533	0.0124621383339600	0.0107301123282232	0.0268252808205579	0.00684361494949666	0.00920930900611278	0.0119974484299818	0.00840666280833231	0.0077307502207277	0.0108146014016737	0.00637892504551849	0.00954726529991509	0.0113215358423772	0.00680137041277137	0.00895584178576106	0.00904033085921163	0.0091670644693875	0.0114482694525530	0.00650565865569435	0.0147010987804002	0.00925155354283807	0.0112370467689266	0.0113637803791025	0.00832217373488174	0.00751952753710126	0.0127578500910370	0.0167288365432141	0.0141096752662462	0.0119552038932565	0.0136027408255427	0.00861788549195875	0.00857564095523346	0.00688585948622194	0.00642116958224378	0.0112370467689266	0.00942053168973923
202210_x_at	0.00799956244750148	0.0120104603505845	0.0124217774858785	0.0132355184130006	0.0123795341044159	0.0115546764979614	0.00904453030473486	0.00856206642171434	0.0148274268933817	0.00728142496263684	0.00593186009169927	0.0079795524247034	0.0108143056544322	0.0105119319765945	0.00789506566177814	0.00920905715885246	0.00649881073764503	0.0125262742716018	0.00647213070724759	0.00970041438533879	0.0182091207462582	0.0118036901150043	0.0214551911112811	0.00894225685487798	0.0230871196372583	0.0111678160571984	0.00888445012235017	0.0131910516956716	0.0132088383826032	0.00933801063910679	0.00930243726524352	0.0150230804496297	0.0140759393705203	0.0131977217032709	0.0124151074782791	0.0124417875086766	0.00978490114826404	0.0106475554644482	0.0142893796136998	0.0117014166651474	0.0119281969235257	0.0149319236791050	0.0109054624249569	0.0130576515436843	0.0162125651381826	0.00934023397497324	0.0077905688760548	0.0103362884431446	0.0137424389905522
202221_s_at	0.0128980280390269	0.00886975828490269	0.0119335127457859	0.0086995497037425	0.0236211686521182	0.0112337663565718	0.0102503389987575	0.0101746907404641	0.0135221261699476	0.00826457221855538	0.0098342735781437	0.0115552714543189	0.00919126338264969	0.022751213681744	0.0157159256604566	0.0106285802902245	0.0113094146148653	0.0123495781663997	0.0100233942238772	0.0146190259152021	0.00849151699343562	0.0123495781663997	0.0118389524229192	0.0074891775710479	0.0102314269341841	0.0182123181841392	0.00843478079971556	0.00930473577008981	0.0133330055242141	0.0131438848784805	0.00815109983111526	0.00807545157282185	0.0146946741734955	0.0123874022955464	0.00860498938087574	0.00888867034947604	0.00868063763916915	0.00730005692531437	0.0126521711995733	0.0108555250651048	0.00888867034947604	0.0170586822451647	0.0150350913358159	0.00886975828490269	0.00852934112258233	0.00711093627958083	0.00694072769842065	0.0074891775710479	0.0105340199673578
202222_s_at	0.000234781652116831	0.000189340042029703	0.000208274046232673	0.000181766440348514	0.000202593844971782	0.0320325483105851	0.000157152234884653	0.000204487245392079	0.000196913643710891	0.000191233442450000	0.000202593844971782	0.000206380645812376	0.000210167446652970	0.000314304469769306	0.000323771471870791	0.000213954247493564	0.000253715656319801	0.000210167446652970	0.000191233442450000	0.00028022326220396	0.000174192838667326	0.000157152234884653	0.000227208050435643	0.000155258834464356	0.000200700444551485	0.000200700444551485	0.000153365434044059	0.00215468967829801	0.000193126842870297	0.000172299438247029	0.000196913643710891	0.000143898431942574	0.276661776013381	0.000215847647913861	0.000160939035725247	0.000200700444551485	0.000174192838667326	0.000155258834464356	0.000268862859682178	0.00191233442450000	0.000172299438247029	0.000251822255899504	0.000289690264305445	0.000176086239087623	0.000172299438247029	0.000157152234884653	0.00447599859358217	0.000176086239087623	0.000210167446652970
202224_at	0.0122496994286714	0.0314992271022980	0.0085553456327229	0.0122172928164263	0.0207078252246588	0.00745352081638738	0.0054443108571873	0.00586559681637441	0.00667576212250348	0.0294900171430979	0.00874978530619388	0.00939791755109713	0.0095923572245681	0.0113423142858069	0.00764796048985835	0.00884700514292936	0.0093331043266068	0.00537949763269698	0.00709704808169059	0.0219716831022202	0.00975439028579391	0.00661094889801315	0.0157820201633941	0.00473136538779373	0.0160088664491103	0.0274808071838978	0.00635169600005185	0.00732389436740673	0.0220040897144653	0.00923588448987131	0.0101108630204907	0.00625447616331636	0.00930069771436164	0.0150366680817554	0.00677298195923896	0.00589800342861958	0.00644891583678734	0.00476377200003889	0.0107589952653940	0.0259576964083752	0.00706464146944543	0.0101108630204907	0.00894422497966485	0.00722667453067124	0.0121848862041811	0.0128654250613295	0.00537949763269698	0.0114071275102972	0.0269947080002204
202225_at	0.0179659308347075	0.0282473538025329	0.00690543333659915	0.00613816296586591	0.0280702914092868	0.00611455464676643	0.00358846450312161	0.00613816296586591	0.00501676780864041	0.0396265636084844	0.0165376275291887	0.0204448043401534	0.0101987938509772	0.0252018806386995	0.0109660642217104	0.00558336746702803	0.009018377896003	0.00679919590065147	0.00557156330747829	0.0225695530591070	0.00861703647131176	0.00828652000391898	0.0155224698079109	0.00598470889171926	0.00709429988939502	0.0197719672458181	0.00552434666927932	0.00703527909164631	0.0406653296488617	0.0065277002310074	0.0130435963024651	0.00522924268053577	0.00604372968946798	0.0162425235404452	0.00534728427603319	0.00548893419063009	0.00435573487385485	0.00270315253689095	0.00358846450312161	0.00631522535911204	0.0070588874107458	0.00699986661299709	0.00829832416346872	0.00559517162657777	0.0107771976689146	0.00957317339484087	0.00310449396158218	0.00326975219527857	0.00951415259709216
202226_s_at	0.0142274188228751	0.0157795008762797	0.0113819350583001	0.0102178735182467	0.0124166564272365	0.0144214290795507	0.00840711112260802	0.0120286359138853	0.0109292444593904	0.0112525948871830	0.0112525948871830	0.0111879248016245	0.0120286359138853	0.0155208205340456	0.0176549333574768	0.0121579760850024	0.0126753367694705	0.0102178735182467	0.0106058940315978	0.0194656957531155	0.0100238632615711	0.0091831521493103	0.01532681027737	0.00691969915476198	0.0113172649727416	0.0199830564375837	0.00814843078037392	0.0106705641171563	0.0131280273683802	0.00963584274821996	0.0104765538604808	0.00827777095149097	0.0140334085661995	0.0126106666839120	0.00898914189263472	0.0101532034326881	0.00982985300489553	0.0089244718070762	0.0148094495929018	0.0161675213896308	0.00970051283377848	0.0140334085661995	0.0150681299351359	0.0105412239460393	0.0118346256572097	0.0091831521493103	0.00750172992478869	0.00931249232042734	0.0152621401918115
202240_at	0.40214337285467	0.00530623961586305	0.00556720221992189	0.00443636426900025	0.00565418975460817	0.00530623961586305	0.00400142659556886	0.00608912742803956	0.00521925208117677	0.00530623961586305	0.0378395775885316	0.00574117728929444	0.00574117728929444	0.00713297784427492	0.00913369114205934	0.00582816482398072	0.0063500900320984	0.0240085595734131	0.00521925208117677	0.0251393975243348	0.00469732687305909	0.00426238919962769	0.005915152358667	0.00374046399151002	0.00539322715054933	0.00704599030958864	0.00408841413025514	0.00513226454649049	0.00530623961586305	0.00461033933837281	0.00443636426900025	0.00382745152619630	0.00669804017084352	0.00582816482398072	0.00426238919962769	0.00782887812176515	0.0304456371401978	0.00965561635017702	0.00687201524021608	0.005915152358667	0.00461033933837281	0.0139180055498047	0.0434067798084534	0.00487130194243165	0.00478431440774537	0.00417540166494141	0.00356648892213746	0.00417540166494141	0.00565418975460817
202246_s_at	0.14376618678704	0.0103659556369158	0.00290139892311613	0.00862939090392736	0.00117552074233066	0.00256477252872144	0.000507611229642786	0.0112315663653593	0.0163450815944977	0.0213517313016060	0.064680357208694	0.00554632059336012	0.0139459506249229	0.00909425592475812	0.0768309670635118	0.00730960170685612	0.0100132994142166	0.0198556139931852	0.00546617145183758	0.0220303273664969	0.000822864519631464	0.00287468254260862	0.00251133976770641	0.000539670886251804	0.00115414763792465	0.0393959746963817	0.00163504248705992	0.00908891264865662	0.00376166637545812	0.00951103146067536	0.0127116538454757	0.000486238125236774	0.0338924003118336	0.00267163805075151	0.00454178468627756	0.0286239300757516	0.0245844133430154	0.0357946066039687	0.0184289592740839	0.0176969304481780	0.00484100814796173	0.0486879318368954	0.0220303273664969	0.00244722045448838	0.00103659556369158	0.00524175385557445	0.00378838275596563	0.00459521744729259	0.0118781027736412
202254_at	0.00360822346930687	0.00287017775967592	0.00325286812763270	0.00270616760198015	0.118251323698648	0.00328020315391533	0.00256949247056701	0.00355355341674161	0.00319819807506745	0.00317086304878482	0.00308885796993694	0.00328020315391533	0.00530299509882979	0.00426426410008993	0.00382690367956789	0.00347154833789373	0.00371756357443738	0.00297951786480643	0.00317086304878482	0.00451027933663358	0.110078150840142	0.0242735033389735	0.0116173861701168	0.00289751278595854	0.0370389606129606	0.00352621839045898	0.00259682749684964	0.00308885796993694	0.00330753818019796	0.00276083765454540	0.00256949247056701	0.0224967266306027	0.00437360420522044	0.0300138588583253	0.00259682749684964	0.00281550770711066	0.00281550770711066	0.00251482241800175	0.00437360420522044	0.00325286812763270	0.00254215744428438	0.00410025394239417	0.00456494938919884	0.0571028699044094	0.0491757122824474	0.00374489860072000	0.00213213205004497	0.00256949247056701	0.0034442133116111
202255_s_at	0.0184784898828707	0.00524389577757142	0.00827162131581206	0.0130629189459145	0.0260165900631296	0.00967623625623298	0.00727278402484608	0.00731960452286011	0.0093953132681488	0.0099727660769885	0.00196646091658928	0.0182131737274579	0.0308391013585748	0.0141397904002372	0.00229420440268750	0.0104721847224715	0.0115646630094655	0.0117519450015217	0.0112993468540527	0.0120640816549485	0.0224114117160493	0.0103317232284294	0.0129224574518724	0.00799069832772788	0.0133594487666700	0.00983230458294641	0.00861497163458162	0.00902074928403655	0.00633637406456547	0.00828722814848341	0.00866179213259565	0.0115802698421369	0.0121109021529626	0.0115178425114515	0.00922363810876402	0.00780341633567176	0.00802191199307057	0.00658608338730696	0.0122357568143333	0.00747567284957354	0.00838086914451147	0.0127976027905017	0.0132502009379706	0.0154195506792874	0.0145143543843495	0.0117363381688503	0.00822480081779803	0.00678897221203443	0.00898953561869387
202260_s_at	0.000166026646522100	0.00121784318556836	0.000609393259393618	0.00140179316324910	0.0600110860519882	0.00050468327209843	0.00038110662042573	0.000132066650642580	0.000191496643431741	0.000680143250809285	0.000216023307122505	0.000100936654419686	8.1126656823299e-05	0.000140556649612460	0.000269793300598413	0.000181119978024109	0.000108483320170690	0.000192439976650616	0.000129236650985953	0.000304696629696809	0.0111483119806715	0.0563452931634378	0.0616006025257936	0.00108671986814466	0.0561188931909076	0.00254511302452629	0.00193288976547604	0.000278283299568293	0.0215513907184313	0.000100936654419686	0.00138481316530934	0.0347495657837193	0.0009537098842832	0.0381917886993963	0.000131123317423704	0.000312243295447813	0.000865979894927773	0.000663163252869525	0.000316959961542191	0.00511569604596221	0.000244323303688772	0.000456573277935776	0.00171214979225916	0.0460733377431017	0.0400643051388643	0.00289131631585362	0.000211306641028128	0.000499023272785176	0.00572508930535583
202268_s_at	0.0683218199677711	0.0067130090330699	0.00463450414416959	0.00219085650451654	0.0180404594218065	0.00260816250537683	0.00182571375376378	0.0155366234166447	0.00234333369713857	0.0444390765339206	0.0522876393962545	0.00570585705022438	0.0298855297539179	0.00785658797773512	0.0477173361752942	0.0348049254948286	0.0269162370554889	0.015247719262203	0.0361772202284269	0.0113996764273470	0.00456629066325974	0.0021186304659061	0.00377180423854495	0.00272051412099306	0.00670899647536932	0.013863386855503	0.00378785446934727	0.00754762103479048	0.0114157266581493	0.00422923581641104	0.005384852434178	0.00352302566110901	0.00219888161991769	0.0145615718954039	0.00193405281167943	0.0277347988264071	0.0420516047020756	0.0310411463716848	0.00236740904334204	0.00190596490777537	0.00854273534453425	0.0244124010503271	0.0156088494552552	0.0050879231643351	0.00934123432694962	0.00547312870359076	0.00295324246762668	0.00408077118148959	0.00806925353586585
202273_at	0.00604854444704597	0.152551538058445	0.00992295771036113	0.00852928387463625	0.00540745448261253	0.0156927673902621	0.0117068602200890	0.00554682186618501	0.00543532795932702	0.00370717240302817	0.0068290017950519	0.00423676846060363	0.00484998494832257	0.00602067097033147	0.00479423799489358	0.00629940573747645	0.0126545584283819	0.0045433767044631	0.00356780501945569	0.00576980967990099	0.00590917706347348	0.00529596057575453	0.00777670000334482	0.00852928387463625	0.0079439408636318	0.00362355197288468	0.0115953663132310	0.0366257484028498	0.00437613584417612	0.00574193620318650	0.0310510530599503	0.00515659319218205	0.0170585677492725	0.00749796523619984	0.00579768315661549	0.00373504587974267	0.00345631111259770	0.00345631111259770	0.00593705054018798	0.0394130960742995	0.00716348351562587	0.00521234014561104	0.00487785842503707	0.00613216487718946	0.00643877312104894	0.0124873175680949	0.0133235218695298	0.00621578530733295	0.0116511132666600
202280_at	0.0132778079546140	0.0108636610537751	0.0132778079546140	0.00995835596596053	0.0115677872331865	0.0139819341340254	0.0144848814050335	0.0116683766873881	0.0114671977789849	0.0109642505079767	0.0115677872331865	0.0118695555957913	0.0118695555957913	0.0139819341340254	0.0142837024966303	0.0120707345041946	0.0131772185004124	0.0106624821453719	0.0105618926911703	0.0150884181302432	0.0102601243285654	0.00925422978654918	0.0131772185004124	0.0093548192407508	0.0118695555957913	0.0112660188705816	0.00905305087814594	0.0114671977789849	0.0110648399621784	0.0100589454201621	0.00905305087814594	0.00865069306133945	0.0161949021264611	0.0121713239583962	0.00975717705755729	0.0102601243285654	0.0114671977789849	0.00895246142394431	0.0157925443096546	0.0123725028667994	0.0102601243285654	0.0144848814050335	0.0165972599432675	0.0103607137827670	0.0100589454201621	0.0088518719697427	0.0109642505079767	0.00975717705755729	0.0122719134125978
202281_at	0.0124046572275880	0.00499071093109934	0.0112940076851179	0.00829381151844544	0.0127075616482616	0.0064619609743714	0.00328867656731402	0.0283143513229711	0.00748606639664901	0.0100823900024232	0.0124912013477804	0.0298577214664036	0.0126931376282295	0.0227466795905886	0.0197753314639803	0.0277373905216880	0.0295548170457299	0.00951985322117215	0.0315453318101568	0.00861113995915118	0.00926022086059473	0.00788993895754722	0.0111641915048292	0.00442817414984826	0.0104862625633214	0.0109045591442517	0.00431278198959163	0.0115247920056311	0.0103420223630007	0.00477435063061816	0.00967851744152502	0.0044714462099445	0.0100679659823912	0.0120152086867218	0.00851017181892662	0.00875538015947197	0.00939003704088344	0.0166885911771154	0.00908713262020978	0.0178569367997138	0.0154769734944208	0.0131114342091598	0.0415267536723555	0.00820726739825296	0.00734182619632822	0.00827938749841336	0.00431278198959163	0.00682256147517338	0.0124912013477804
202282_at	0.0359988223975137	0.0134240613324511	0.0124133870336254	0.0177732993811517	0.00273762227489734	0.00322930166351526	0.00470130477141461	0.0235186640888908	0.00765745121903103	0.0171086216891312	0.0232242634673109	0.0261075685240210	0.0239617825502378	0.0246628809377115	0.0288330505671006	0.0152845518585177	0.0222257294003029	0.00963630900532046	0.0125256841779394	0.0134028159267701	0.00386969889190034	0.00601244980772908	0.00796095701447419	0.00465881396005257	0.00463756855437155	0.0238464503479694	0.00527189566684776	0.0148566086869429	0.00520208933389583	0.00456472716346519	0.00920229571783673	0.00323537177942413	0.0310031170045192	0.0107532103325513	0.0169781141970906	0.00819465647696543	0.0183438902765848	0.0237948543627441	0.0815520072355782	0.0144620511528668	0.00643735792134951	0.0281987234546244	0.0148353632812619	0.00395468051462443	0.00310182922942914	0.00490465365436153	0.00602762509750124	0.00485609272709062	0.0100642521768953
202284_s_at	0.0425767580671871	0.0580389232710413	0.0196640372539846	0.0105574674626394	0.00351412845542140	0.00753199892977444	0.00676884485318937	0.0198480388297620	0.002802253506512	0.106437370539055	0.00105273032698890	0.0247105067011262	0.00742039141659797	0.0186837009895967	0.00159568579649607	0.00155948876519559	0.0026966788318856	0.00300133717866463	0.00162283356997143	0.0396990940787991	0.00347793142412092	0.00264539970420993	0.00418377353448024	0.0150489157631737	0.00557132640099856	0.0120536114230591	0.00441905423793334	0.00207831288050244	0.00353524339034667	0.00246743096698258	0.0179627767828622	0.00307373124126558	0.0151243262450497	0.00469354839196197	0.00298927150156447	0.00585788623212734	0.00473276184253748	0.00285353263418767	0.0086118770302387	0.0383688531785066	0.00700412555664247	0.00844597397011151	0.00747167054427364	0.00161981715069639	0.00326376565559309	0.0191120325266523	0.0132239821017746	0.0210847707325284	0.034842659045985
202288_at	0.0170923075524361	0.0110615110933319	0.0132435078021535	0.00930379152233668	0.01187975985914	0.0110918166031766	0.00827340418761535	0.0122131204674322	0.0097280686601631	0.0111524276228661	0.0113645661917793	0.0118494543492952	0.0119100653689847	0.0147284777845460	0.0176378067296415	0.0134253408612220	0.0270022092716677	0.0123646480166559	0.0117282323099163	0.0136071739202904	0.0111524276228661	0.0091825694829577	0.0128192306643271	0.00754607195134147	0.0115160937410031	0.0110918166031766	0.00766729399072045	0.0108190670145739	0.0110918166031766	0.0095159300912499	0.00833401520730484	0.00872798683528652	0.0139102290187379	0.0134859518809115	0.00921287499280244	0.0126677031151034	0.0113342606819346	0.00933409703218142	0.0144254226860986	0.0105463174259712	0.00969776315031836	0.0143648116664091	0.0154558100208199	0.0109402890539529	0.0106372339555055	0.00875829234513127	0.00724301685289402	0.00869768132544178	0.0116373157803820
202290_at	0.062224934730275	0.0114060963618486	0.00522157800155969	0.00722883396060082	0.00553351642762689	0.00470620147153562	0.00421795002203913	0.0232055063913471	0.00910046451700403	0.0269216424236259	0.0241548842098125	0.00508595259892178	0.0113654087410572	0.00665920726952158	0.00872071338961788	0.0143762926796189	0.0152985454175567	0.0476180788661716	0.0072559590411284	0.0238293832434815	0.00377038619333401	0.0080425863764283	0.00831383718170413	0.00168175499271013	0.00579120469263893	0.0922388363340454	0.00261757027091174	0.00611670565896993	0.00573695453158377	0.0061573932797613	0.00507239005865799	0.00379751127386159	0.0156918590852067	0.00565557929000102	0.0102125928186349	0.0122062862374123	0.00686264537347845	0.0197877462448717	0.00792052351405418	0.0299867765232428	0.00436713796494083	0.00665920726952158	0.0236937578408436	0.00471976401179941	0.00467907639100804	0.00402807445834605	0.00576407961211135	0.0133455396195707	0.00998202963415048
202293_at	0.0599124235286679	0.00972193679950679	0.00995905720925086	0.00766689324839153	0.0091686558434373	0.00964289666292543	0.00750881297522882	0.0295610110814271	0.0091686558434373	0.00885249529711187	0.0102752177555763	0.0114608198042966	0.0149385858138763	0.0116979402140407	0.0222102783793610	0.0113817796677153	0.0135158633554119	0.0288496498521949	0.0124883415798542	0.0196019538721763	0.00814113406787967	0.0071926524289034	0.0105123381653203	0.00679745174599662	0.00908961570685594	0.0492420050901848	0.00735073270206611	0.00893153543369323	0.00893153543369323	0.00924769598001865	0.0120141007603661	0.00679745174599662	0.0124883415798542	0.00924769598001865	0.00750881297522882	0.00798305379471696	0.0079040136581356	0.0173888300478983	0.0127254619895983	0.00948481638976272	0.00908961570685594	0.0120141007603661	0.0129625823993424	0.00822017420446102	0.00782497352155424	0.00703457215574069	0.00640225106308984	0.00727169256548475	0.00964289666292543
202294_at	0.0497822361367701	0.00831486328600189	0.00863569402372543	0.00652355833371209	0.00866242991853573	0.00804750433789893	0.00628293528041943	0.0332861890388178	0.00540065075167968	0.00638987885966061	0.0170307649941582	0.0129669089829933	0.0301580893460133	0.0201856005817731	0.0316552994553898	0.0382590654735328	0.0468947594972582	0.0174050675215023	0.0321632814567854	0.0160148009913670	0.00534717896205909	0.00454510211775023	0.00866242991853573	0.00577495327902382	0.00729889928321066	0.0261744410192793	0.00633640707004002	0.0131540602466654	0.00847527865486366	0.00922388370955193	0.0070850121247283	0.00417079959040609	0.0094377708680343	0.00842180686524307	0.0059086327530753	0.00483919696066348	0.00596210454269589	0.00679091728181505	0.0108815091877903	0.00727216338840036	0.00778014538979598	0.0106408861344976	0.0108013015033594	0.00524023538281791	0.00604231222712677	0.00668397370257386	0.00550759433092086	0.00622946349079884	0.00804750433789893
202295_s_at	0.034544444234879	0.000916929389182845	0.00253316252138172	0.00473553406058988	0.00262891780569512	0.00274498481698409	0.00203987772340361	0.0242144802301609	0.0033108114970178	0.0116473245828479	0.00299743056653759	0.091118407212404	0.0483912386816529	0.0711403728942905	0.000905322688053948	0.00178743197385010	0.00470361563248542	0.000577433381162614	0.000832780805998343	0.00143632926470098	0.00302064396879538	0.00190930233570352	0.002951003762022	0.00234745530331937	0.00239098043255273	0.000641270237371547	0.00251285079440615	0.00502279991353008	0.00154949460070772	0.00111134163309187	0.0301019793777938	0.00208340285263697	0.00472682903474321	0.00692629889866915	0.0387199549659996	0.0228942179767489	0.0098482859078689	0.00381570299612481	0.0152221885305481	0.184767075270908	0.0312510427895546	0.00630243871299095	0.0334940377827138	0.00155239627598994	0.00480807594264549	0.00328179474419556	0.00497927478429671	0.00262601613041289	0.00575112040936835
202308_at	0.0181546933447417	0.0447559811761609	0.0903346825945305	0.0302761049132853	0.0175513651671219	0.00729478614758504	0.00553964963087285	0.0087208345674137	0.00740448217987955	0.0166189488926186	0.0186483254900670	0.00811750638979388	0.00806265837364662	0.00987264290650607	0.011572931407071	0.00998233893880058	0.00932416274503351	0.0241331271047926	0.0123408036331326	0.00932416274503351	0.0120117155362491	0.00603328177619815	0.00817235440594114	0.00526540955013657	0.00773357027676309	0.0109147552133039	0.00570419367931462	0.00745933019602681	0.00691085003455425	0.00652691392152346	0.00899507464814998	0.00532025756628383	0.00937901076118077	0.0198549818453067	0.00575904169546188	0.006856002018407	0.00877568258356095	0.0136023080045195	0.0110244512455984	0.0163995568280295	0.00663660995381797	0.00932416274503351	0.0463465736444313	0.00707539408299602	0.00696569805070151	0.00619782582463992	0.00493632145325304	0.00575904169546188	0.0153025965050844
202315_s_at	0.00605110694987119	0.00627365203909587	0.00705785854398286	0.00667635267674054	0.0258152303500634	0.00783146766366867	0.00599812002386531	0.0100887107115190	0.00916673819901677	0.0218836004404273	0.007428767026024	0.00828715522731921	0.00788445458967454	0.00806461013809453	0.0202198109638428	0.0204953429790733	0.0170829849442948	0.00607230172027354	0.0234732082206036	0.00998273685950728	0.0407575434837208	0.00589214617185356	0.00696248207717228	0.00468404425891955	0.0227313912565214	0.00719562455159814	0.00493838150374777	0.013045381182647	0.00754533826323693	0.00533048475619126	0.00722741670720166	0.00641141804671115	0.0177082306711642	0.0120598243589377	0.0162351941282008	0.00608289910547471	0.00556362723061712	0.00791624674527807	0.0158007013349526	0.0216504579660015	0.0075559356484381	0.0260589702096905	0.0114557734024707	0.0183970607092406	0.00939988067344263	0.00607230172027354	0.00544705599340419	0.0063478337355041	0.0121022138997424
202316_x_at	0.0531661100129507	0.0110421920796128	0.0111785154386204	0.00913366505350692	0.0147229227728171	0.0106332220025901	0.00817940154045396	0.0291731988276191	0.0104968986435826	0.0106332220025901	0.0164951264399155	0.0114511621566355	0.0114511621566355	0.0141776293367869	0.0159498330038852	0.0162224797219003	0.0151318928498398	0.0128143957467112	0.0107695453615977	0.0242655579033467	0.00954263513052962	0.00872469497648422	0.0130870424647263	0.00749778474541613	0.0109058687206053	0.0107695453615977	0.00817940154045396	0.010360575284575	0.0106332220025901	0.00926998841251448	0.00886101833549179	0.00790675482243883	0.0137686592597642	0.0117238088746507	0.00872469497648422	0.00967895848953718	0.00954263513052962	0.00872469497648422	0.0141776293367869	0.0118601322336582	0.00926998841251448	0.0139049826187717	0.0149955694908323	0.00967895848953718	0.00967895848953718	0.00845204825846909	0.00708881466839343	0.00872469497648422	0.0115874855156431
202317_s_at	0.0229187852506238	0.0103304766981897	0.00963162398139977	0.00811744309502157	0.0121313663914561	0.0127406226060935	0.00723939737392652	0.013215484067502	0.010411113550127	0.0102050415951761	0.011602747028756	0.00996313103936422	0.0118088189837069	0.0182776864391214	0.0177042688253451	0.0119700926875815	0.00898652916590136	0.0133588384709461	0.0106351048055084	0.0174623582695332	0.00898652916590136	0.0116654645802628	0.0111995627690695	0.00583273229013139	0.0146938263530192	0.0103035977475439	0.00826079749846566	0.0141741666405344	0.0154195580204549	0.0112801996210068	0.00834143435040296	0.00661222185885863	0.0158317019303566	0.0176773898746993	0.0087177396594437	0.0106619837561542	0.0128750173593223	0.00683621311424002	0.0142548034924717	0.0108053381595982	0.00974809943419809	0.0148909386577548	0.0153926790698091	0.00948826957795568	0.0132423630181478	0.0067197376614417	0.00697956751768411	0.00819807994695887	0.0122388821940391
202328_s_at	0.00821756378603813	0.0102401623892340	0.00931969835424664	0.00385141530428906	0.0293700695374244	0.0078845011417993	0.00634635729385996	0.00801167051505413	0.00506255219243027	0.00276744778940267	0.00784816703515506	0.00693981436904915	0.009477146149705	0.00907141529217769	0.0130499999697216	0.0165986310519753	0.0136616240982329	0.00707303942674469	0.0144851971821689	0.0147698143508821	0.0107246171444904	0.0196991414856168	0.0301573085147162	0.00322767980689633	0.0189058468238843	0.01157846865063	0.00654619488040326	0.00591034801412912	0.0168226913762815	0.00510494198351522	0.00801772619949483	0.00825389789268237	0.0153511600571899	0.0118933642415467	0.00483849186812415	0.00631002318721572	0.00587401390748489	0.00645535961379267	0.0103188862869631	0.0177068213046245	0.00577106727199288	0.00975570763397748	0.0262453363660201	0.0112877957974761	0.0134678421961303	0.00734554522657646	0.00541378188999123	0.00231932714079042	0.00683686773355715
202329_at	0.079009916455581	0.00352035921652191	0.00433633651836474	0.00342710466773987	0.00252370122641388	0.00378846604427027	0.00301911601681846	0.0437363833787755	0.00517562745740307	0.0057351547500953	0.0106485037890489	0.0422501390075618	0.0710249957161192	0.0458637527728657	0.0249514202084939	0.023803223576615	0.0823495949838378	0.00346207512353313	0.0398488343764243	0.0043188512904681	0.00360778535600507	0.00301328760751958	0.00475015357858503	0.00274518077977122	0.00442959106714677	0.00338047739334885	0.00312402738419825	0.00426056719747933	0.00541459223865704	0.0026227841844948	0.00338047739334885	0.00412651378360515	0.00821805711141704	0.00441210583925014	0.00303660124471509	0.00402743082552424	0.0249047929341028	0.0093079696503071	0.00804320483245072	0.00945950829207791	0.0193969461466638	0.0248290236132174	0.0704596400141281	0.00369521149548823	0.00332219330036008	0.00298997397032407	0.00267523986818470	0.00373601036058037	0.00369521149548823
202332_at	0.0119589537844302	0.00497830487800398	0.0103791227161337	0.0058417009269567	0.0102689019439270	0.00731131122304643	0.00505178539280846	0.0359870821254974	0.00409653870035013	0.0105444538744438	0.00958920718198552	0.00977290846899673	0.0154676483663445	0.0107097850327539	0.0227054790745864	0.0109118564484663	0.0123814667445560	0.00687042813421951	0.00977290846899673	0.0152288366932299	0.00819307740070027	0.00687042813421951	0.0197478883537058	0.00639280478799034	0.0157799405542635	0.00933202538016981	0.00696227877772512	0.00905647344965299	0.0203357324721417	0.00556614899643987	0.00797263585628681	0.0106179343892483	0.0116650317252123	0.0108567460623629	0.00444557114567145	0.0065213956888982	0.0117568823687179	0.0073664216091498	0.00573148015474996	0.0164412651875039	0.00582333079825557	0.0111322979928797	0.0244139010437907	0.0124549472593605	0.0124733173880616	0.00749501251005765	0.00710923980733409	0.00488645423449837	0.00993823962730683
202336_s_at	0.00586946805251678	0.0218771081957444	0.0146412363506096	0.0200901115052455	0.0290502049814939	0.00896427848020744	0.00259470245458852	0.000680063143339734	0.000966735914532175	0.0102490746956247	0.000696803159175789	0.00175979416476528	0.000462442937471019	0.00387740616802624	0.000862110815556832	0.00192300931916682	0.0124106292404553	0.000403852882044826	0.00264073749813767	0.0101088770629977	0.0259533020518237	0.00479601453702975	0.0039883087729401	0.0048399570785994	0.0106508350756900	0.0239340376415996	0.00378115107696892	0.0165768006816534	0.00329150561376431	0.000903960855146969	0.00909610610491638	0.0054488751546359	0.0135845228509586	0.0389812193762335	0.00919863870191221	0.000774225732417543	0.000387112866208771	0.000347355328598141	0.00101695596204034	0.0127517070631149	0.00747023206683954	0.000684248147298747	0.00172212912913416	0.0107784776964399	0.00899357350792054	0.0106068925341203	0.00278512013472365	0.00835745290615045	0.0498329346419562
202340_x_at	0.00193205725551743	0.00257211070592899	0.240633924165325	0.0312603056933349	0.00384745884503901	0.0299801987925118	0.0240246085085708	0.00848963089616525	0.0028814302172803	0.0023079994308521	0.00234131076284378	0.00351434552512222	0.00279339312558800	0.00428526492264395	0.00306940130494764	0.00261256018049031	0.00355003623797045	0.00279101374473146	0.00248407361423669	0.00366424651908478	0.00332399505659833	0.00221996233915980	0.00454937619772084	0.00569147900886415	0.00400687736242777	0.0157919507449128	0.00469689781082685	0.00299801987925118	0.00317171468177923	0.00217713348374193	0.0140478645770627	0.00191540158952159	0.00378083618105566	0.00844204327903428	0.00877753597980762	0.00263397460819925	0.00246265918652776	0.00207482010691034	0.00343582595685611	0.0661586847163326	0.00951276466448113	0.00356193314225319	0.00413298454782484	0.00566054705772901	0.0049348358964817	0.0399188726303151	0.028888062979356	0.00532743373781222	0.0100624016423438
202344_at	0.0172779803326130	0.00999552581225547	0.0103763077479604	0.00842480032747246	0.0107094919417023	0.00990033032832922	0.0073776500042838	0.0115186535550753	0.00970993936047674	0.0113758603291860	0.0103763077479604	0.0130893790398583	0.0169447961388712	0.0159928412996087	0.0131845745237846	0.0112806648452597	0.0123754129104115	0.0269403219511266	0.0101383190381448	0.0124706083943378	0.0089483754890668	0.00794882290784125	0.0113758603291860	0.00685407484268946	0.00928155968280865	0.0101383190381448	0.00709206355250507	0.0108522851675917	0.0100431235542186	0.00856759355336183	0.00856759355336183	0.00723485677839443	0.0602111435833484	0.0111854693613335	0.00799642064980437	0.00923396194084553	0.0096147438765505	0.00890077774710368	0.0131845745237846	0.0156120593639038	0.00880558226317743	0.0128037925880796	0.0183727283977648	0.00932915742477177	0.00913876645691928	0.00799642064980437	0.00661608613287386	0.0080440183917675	0.0107570896836654
202346_at	0.0434592655614063	0.00717422796569247	0.00896778495711559	0.00671434155763526	0.0318241394375589	0.00882981903469843	0.0063464324311895	0.0516452436248247	0.00763411437374968	0.0110372737933730	0.0296166846788843	0.00818597806341834	0.00841592126744694	0.0270873094345697	0.0209708202074088	0.00735818252891536	0.0125548989399618	0.0407459357538688	0.00708225068408103	0.0108533192301502	0.00680631883924671	0.00639242107199522	0.00864586447147555	0.00639242107199522	0.00846190990825266	0.00749614845133252	0.00597852330474373	0.00666835291682954	0.0129687967072133	0.0194531950608200	0.00556462553749224	0.00551863689668652	0.0102094782588701	0.00993354641403573	0.00620846650877233	0.00666835291682954	0.0110372737933730	0.00777208029616685	0.0101175009772586	0.00708225068408103	0.00519671641104647	0.0100255236956472	0.010715353307733	0.00666835291682954	0.0155901492331394	0.00561061417829796	0.0048288072846007	0.00588654602313229	0.00791004621858401
202347_s_at	0.0579716186199956	0.0107487181930244	0.00577631947215159	0.0053594716751922	0.00744371065998916	0.00434712702543367	0.00521059746199241	0.0472229004269712	0.00532969683255224	0.0396303155537823	0.0366230564471467	0.0290006967313178	0.0287327231475582	0.0236709998987655	0.0239687483251651	0.0156615672286172	0.0246237948632441	0.048741417401609	0.0134284540306204	0.0153638188022176	0.00285838489343584	0.00297748426399566	0.00589541884271142	0.00294770942135571	0.00661001506607038	0.0117908376854228	0.00273928552287601	0.00711618739094964	0.0071459622335896	0.0064611408528706	0.00619316726911098	0.00500217356351272	0.00553812073103194	0.00547857104575202	0.00571676978687168	0.00690776349246994	0.0132795798174207	0.0188772502337325	0.00777123392902869	0.0108380427209442	0.00643136601023064	0.0116121886295831	0.0147980967920585	0.00476397482239306	0.00649091569551055	0.00354320627415484	0.00318590816247536	0.00616339242647103	0.008932452791987
202351_at	0.00135184837863446	0.0375107478035509	0.0111557938272898	0.00401596398968211	0.0356169421920404	0.0163378792787219	0.00518817485854307	0.00138838482130026	0.00151017296351958	0.033175089940543	0.00259408742927154	0.00320607284392362	0.00118743438663838	0.0047345140287761	0.00366582308080156	0.00119047909019386	0.00305079296259399	0.000453660829766971	0.00154670940618538	0.0345360724298439	0.0205213019639556	0.00739558493626827	0.0102545615748668	0.00423518264567689	0.00698150525272257	0.00772745762381592	0.00635125161673759	0.0164292203853864	0.0097917666344334	0.00277068023548955	0.0132353263556847	0.00450311655855939	0.00475582695366448	0.0272653203393505	0.00183291154040078	0.00368713600568994	0.00193338675773172	0.00162891640218342	0.00241444991949804	0.00127268608619190	0.0116673040246109	0.00115394264752807	0.00297467537370691	0.0132170581343518	0.0133479803872376	0.0193003758382069	0.00627208932429503	0.0100262088082056	0.0178937227955737
202354_s_at	0.0421940928270042	0.00809867424702576	0.0084226212169068	0.0068838731099719	0.00979939583890117	0.00826064773196628	0.00615499242773958	0.0339334450950379	0.0080176875045555	0.0197607651627429	0.0434898807065283	0.0110951837184253	0.0279404261522389	0.0154684678118192	0.0239720757711963	0.0264826647877742	0.0221903674368506	0.0220283939519101	0.0103663030361930	0.0184649772832187	0.00712683333738267	0.00664091288256112	0.0111761704608956	0.00526413826056675	0.00753176704973396	0.0234861553163747	0.00583104545785855	0.00761275379220422	0.00915150189913911	0.00704584659491241	0.00680288636750164	0.00583104545785855	0.0106092632636037	0.00753176704973396	0.00655992614009087	0.0101233428087822	0.00728880682232319	0.00672189962503138	0.0107712367485443	0.0372539015363185	0.00672189962503138	0.00988038258137143	0.0121480113705386	0.00704584659491241	0.00672189962503138	0.00623597917020984	0.00518315151809649	0.0109332102334848	0.0125529450828899
202355_s_at	0.0232556285568186	0.00685596884975748	0.0118271156984604	0.0094582759629960	0.0140137369927352	0.00779553268714119	0.00442449152513419	0.0171740880821167	0.0105800582415693	0.0116050369732606	0.01567648026859	0.0150159384192778	0.0117132291727169	0.0144465057905604	0.0148508029569498	0.0190646044094585	0.0107053334198871	0.0104206171055284	0.0122371071911369	0.0176751887953880	0.0101074291597338	0.0108192199456306	0.0174246384387524	0.00400880570617049	0.00985687880309817	0.0209494264105131	0.00230050782001829	0.00981701851908795	0.0100732632020108	0.00880912276625815	0.00756775963565423	0.00632070217876312	0.0148223313255139	0.0128919547141619	0.0105003376735488	0.0199415306576833	0.00741401282590053	0.0114569844897941	0.0149931611141291	0.0213651122294768	0.00849024049417641	0.0142073440864991	0.0221964838674042	0.00995368234998013	0.0112292114383071	0.00796066814946923	0.00640611707307073	0.00863259865135576	0.0119011419401936
202356_s_at	0.0392020050861618	0.009180797444066	0.00991526123959127	0.00789548580189675	0.0102824931373539	0.00936441339294731	0.00697740605749015	0.0162500114759968	0.009180797444066	0.0156991636293528	0.049392690249075	0.0131285403450144	0.0163418194504375	0.0173517071692847	0.0379166934439925	0.00991526123959127	0.0196469065303012	0.0100070692140319	0.0114759968050825	0.013495772242777	0.00899718149518467	0.0105579170606759	0.022676569686843	0.00661017415972751	0.0111087649073198	0.0157909716037935	0.00706921403193081	0.00899718149518467	0.0126695004728111	0.00798729377633741	0.00789548580189675	0.00697740605749015	0.0116596127539638	0.0100988771884726	0.0073446379552528	0.018361594888132	0.00807910175077807	0.0130367323705737	0.0125776924983704	0.0125776924983704	0.00817090972521873	0.0119350366772858	0.0129449243961330	0.00817090972521873	0.00862994959742203	0.00697740605749015	0.00624294226196487	0.00752825390413411	0.0124858845239297
202362_at	0.0328223717375935	0.00537928465376596	0.00205421608831608	0.0081182394381874	0.0127620640109513	0.00686429408935248	0.0026290584504786	0.040013536974058	0.0196517187927521	0.0130438494825996	0.0395795873477196	0.0293704997099019	0.0199447756832664	0.0596032629630475	0.02587072415203	0.0205928822680574	0.0533194469452905	0.0316106942095058	0.0129593138411051	0.00522148478964292	0.00572588078389337	0.00335042925789824	0.00193868404494027	0.00249098356937093	0.00353640766918611	0.00561316659523405	0.00286294039194668	0.00398162871439042	0.00464382457276391	0.0109586369924022	0.00872126034751475	0.00204576252416663	0.00237826938071162	0.0084000249098357	0.00380128601253551	0.00821404649854782	0.0202350147190641	0.00492561004441221	0.00458183176900129	0.0127479747373689	0.0182878771099744	0.0107388443245165	0.0162195717480759	0.0032574400522543	0.00480162443688696	0.00533138112358575	0.00411406788606512	0.00489179578781441	0.00703900108177443
202367_at	0.00650696678484048	0.0125467082839043	0.0118515682245781	0.00933310997685526	0.0113387599840915	0.0110424707784771	0.00691721337722972	0.0188713432499051	0.0112248025973168	0.009469858840985	0.00830749349588215	0.022176107466374	0.0107461815728626	0.0144384009043658	0.0198513767761683	0.00435317217479696	0.0337655737013701	0.00794282985820282	0.00491156336999343	0.0135381375488450	0.0110196793011221	0.017321522789768	0.0228256645709903	0.00739583440168384	0.0139597798799117	0.0136406991969423	0.00618788610187107	0.0127860187961314	0.0120680872594502	0.0104157051512158	0.00942427588627509	0.00701977502532703	0.0221647117276965	0.0125353125452268	0.0114413216321889	0.0100510415135364	0.00770351934597577	0.0115894662349961	0.0155779747721137	0.0166833614238292	0.00954962901172736	0.0193499642743592	0.0151791239184020	0.0100396457748589	0.0102675605484085	0.0110766579945095	0.00743002161771627	0.00999406282014904	0.0130937037404233
202381_at	0.0163985217260354	0.0269399877057376	0.00289458287147558	0.002129277378804	0.016991016301007	0.00549909027395468	0.00332661016572567	0.00707907580721214	0.0025551328545648	0.139007867834210	0.00344387471702212	0.0126275406290811	0.00207373101240042	0.0337043007699961	0.00267856922435054	0.00180834281736108	0.00157998553325746	0.00212310556031471	0.00138248734160028	0.0823197150101094	0.00275263104622198	0.00216013647125043	0.00327723561781137	0.00307973742615419	0.00339450016910783	0.0407710329402296	0.00304887833370776	0.00721485581397645	0.00318465834047207	0.0041166029323544	0.0210212137745114	0.00159232917023604	0.00419683657271513	0.00786906857384087	0.00216013647125043	0.00346856199097927	0.00317231470349350	0.00125905097181454	0.00296247287485774	0.00227740102254689	0.00327106379932209	0.00260450740247910	0.00576447846899402	0.00164170371815033	0.00317231470349350	0.00296247287485774	0.00348707744644713	0.00441285021984017	0.0119424687767703
202388_at	0.000269656323016316	0.00040323607562162	0.0389079118663264	0.00589498683927335	0.00231330169698719	0.00571147073055391	0.00063668854045519	0.0786035697503532	0.0118761138928436	0.00800105265838688	0.0107313229289271	0.182558579090949	0.0149047538911657	0.197870314284444	0.00971511808200448	0.0043906541113351	0.0496492220664763	0.000588000593243911	0.00466655247886569	0.000388255168787380	0.00416594050882151	0.000161044748468077	0.000454420840638606	0.000951287583974225	0.00154053658612099	0.000166038384079491	0.000750293750614841	0.000159796339565224	0.00157049839978947	0.00019974542445653	0.00763277203204516	0.000219719966902183	0.000252178598376369	0.00374023307294853	0.000299618136684795	0.000182267699816584	0.000274649958627729	0.000208484286776503	0.000232204055930716	0.00164165770725211	0.00279144230678001	0.000342064039381808	0.000443185160512926	0.00217098308206191	0.000977504170934144	0.00831565170190592	0.00390377463922231	0.00794861948446705	0.0199870265346815
202389_s_at	0.156403364736316	0.00632952033243742	0.00642125251116839	0.00532046636639667	0.00687991340482328	0.00632952033243742	0.00477007329401081	0.0297212259088366	0.00935668223055966	0.00632952033243742	0.0076137708346711	0.0157779347417280	0.0226578481465513	0.0391696403181272	0.0748534578444773	0.0182547035674644	0.0454074284718336	0.0210984011081247	0.0299046902662985	0.007980699549595	0.00568739508132058	0.00513700200893471	0.00715510994101621	0.0044031445790869	0.00651298468989937	0.00642125251116839	0.00477007329401081	0.00623778815370644	0.00642125251116839	0.00550393072385862	0.00541219854512765	0.00477007329401081	0.00807243172832598	0.00706337776228523	0.00504526983020374	0.00587085943878253	0.00715510994101621	0.00577912726005155	0.0083476282645189	0.0122921119499509	0.0055956629025896	0.0104574683753314	0.056048361204627	0.00596259161751351	0.00577912726005155	0.00504526983020374	0.00421968022162494	0.00715510994101621	0.00697164558355425
202390_s_at	0.0108780578350075	0.00848948958023071	0.0205618315426266	0.00906504819583957	0.0109643916273488	0.0135112385014180	0.009482328192156	0.0120003971354448	0.0114680054160066	0.00676281373340413	0.0105758895618128	0.0106190564579835	0.0117701736892012	0.0128637350588581	0.0116838398968599	0.0133529598821256	0.0147199115941966	0.0112665599005435	0.0114104495544457	0.0108061130080564	0.00946793922676578	0.0091513819881809	0.0187919887996293	0.00824487716859694	0.0191085460382142	0.00979888543074087	0.0107917240426662	0.0104895557694715	0.0155400826214393	0.00925210474591245	0.00738153924518365	0.0125471778202732	0.0125759557510536	0.0120867309277861	0.00831682199554805	0.00958305094988755	0.00866215716491337	0.00871971302647426	0.0127198454049558	0.00897871440349824	0.00893554750732758	0.0136407391899300	0.0134392936744669	0.0150940246943424	0.0138277957400029	0.0117413957584208	0.00689231442191612	0.00853265647640138	0.0113960605890555
202400_s_at	0.0147799177867073	0.0115468107708651	0.0133943004942035	0.0100688189921944	0.0119163087155328	0.0128400535772020	0.00969932104752667	0.0123781811463674	0.0119163087155328	0.0114544362846982	0.0118239342293659	0.0124705556325343	0.0121010576878666	0.0149646667590412	0.0146875433005404	0.0126553046048681	0.0140409218973719	0.011639185257032	0.0111773128261974	0.0158884116207104	0.0105306914230290	0.00951457207519283	0.0133019260080366	0.00960694656135975	0.0120086832016997	0.011639185257032	0.0097916955336936	0.0113620617985312	0.0115468107708651	0.0103459424506951	0.00960694656135975	0.0102535679645282	0.0155189136760427	0.0127476790910351	0.0104383169368620	0.0104383169368620	0.0103459424506951	0.00932982310285899	0.0156112881622096	0.0128400535772020	0.0102535679645282	0.0149646667590412	0.0169969054547134	0.0104383169368620	0.0104383169368620	0.00923744861669207	0.00923744861669207	0.00969932104752667	0.0125629301187012
202401_s_at	0.0315522388735353	0.00798991414803297	0.0133768817605878	0.0071750787108398	0.00844260050202917	0.00871421231442689	0.00679029530994303	0.0321180968160305	0.00871421231442689	0.0080578171011324	0.0108192038605092	0.0149160153641749	0.0113624274853047	0.0431862781712377	0.0301489111761470	0.0217063106741179	0.0261200026255809	0.0575364355929173	0.0152328958119722	0.0273196214636708	0.007627765064836	0.00651868349754531	0.00982329388171758	0.00749195915863714	0.00907636139762385	0.00866894367902727	0.00647341486214569	0.00837469754892974	0.00857840640822803	0.00737878757013809	0.00658658645064474	0.00638287759134645	0.0126073149587942	0.00862367504362765	0.00712981007544018	0.00796727983033316	0.00780883960643448	0.00975539092861815	0.0100496370587157	0.0091895329861229	0.0069487355338417	0.0118151138393009	0.0122225315578975	0.00658658645064474	0.00765039938253581	0.00660922076834455	0.00798991414803297	0.00882738390292594	0.00900845844452442
202409_at	0.000101993685133838	0.000300682682147807	0.00726142054420387	0.0123107702549855	0.00038943043414738	0.00946951759768578	0.0118789528348085	0.000132459331342646	0.000368236941132556	0.000479502779460379	0.00071528038925029	0.000158951197611175	0.000129810144715793	0.000229154643222778	0.000185443063879705	0.000120537991521808	0.000133783924656073	0.000264918662685292	0.000143056077850058	0.000210610336834807	0.000323200768476057	0.000308630242028366	0.000390755027460806	0.00595934531710565	0.00019471521707369	0.0045552764048736	0.00350752309395327	0.0752289526427425	0.000217233303401940	0.251667431177774	0.057072752095606	0.00019471521707369	0.00819128505022924	0.0004304928268636	0.000423869860296468	0.000131134738029220	0.000115239618268102	8.8747751999573e-05	0.0655713427945502	0.00289688557646367	0.000581496464594217	0.000222531676655646	0.000174846317372293	0.000319226988535777	0.000364263161192277	0.041067691089474	0.00241605820368987	0.00047155521957982	0.0073183780566812
202410_x_at	0.00300598439094344	0.00270262816800419	0.00402636441355726	0.00388847522131215	0.00267505032955517	0.00300598439094344	0.00231653842971788	0.00270262816800419	0.00322660709853562	0.00253716113731006	0.0025923168142081	0.00270262816800419	0.00264747249110615	0.00317145142163757	0.00317145142163757	0.00275778384490224	0.00295082871404539	0.00242684978351397	0.00237169410661592	0.00333691845233171	0.00253716113731006	0.00220622707592179	0.00295082871404539	0.00198560436832961	0.00270262816800419	0.00281293952180028	0.00215107139902374	0.0155539008852486	0.00253716113731006	0.402664019194176	0.0376713273213646	0.00187529301453352	0.00397120873665922	0.00281293952180028	0.00226138275281983	0.00231653842971788	0.00226138275281983	0.00206833788367668	0.0530873390143681	0.00292325087559637	0.00226138275281983	0.00333691845233171	0.00372300819061802	0.00237169410661592	0.00228896059126886	0.0186701966299881	0.00170982598383939	0.00237169410661592	0.00281293952180028
202417_at	0.0415644202213153	0.0114295541283311	0.00833404988524146	0.00750064489671731	0.0107019783446989	0.00801656227056559	0.00592643547394948	0.0135461382261702	0.00877059535542077	0.0107813502483679	0.0362729599767176	0.0119587001527909	0.00579414896783454	0.0106887496940875	0.0476099135507682	0.00944525653660698	0.0283754555616554	0.0273039348621244	0.00927328407865756	0.0132551079127174	0.00805624822240007	0.00882350995786675	0.0122232731650208	0.00437868335240464	0.0116015265862806	0.018784683868322	0.00601903602822994	0.0096569149463909	0.00878382400603227	0.00769907465588973	0.00760647410160926	0.00523854564215177	0.0189301990250484	0.0114560114295541	0.00715669998081846	0.0104374053324691	0.0169723587345473	0.00738158704121386	0.0238115711006899	0.0308227559247819	0.00768584600527823	0.0150012897934346	0.0147234881305932	0.00826790663218398	0.00810916282484605	0.00685244101675409	0.00404796708711728	0.0056486338111081	0.0106093777904185
202424_at	0.0226672413665483	0.0177040967484855	0.00837376445693803	0.00585328413082432	0.0153107792099091	0.00212191039502645	0.00179546264194546	0.0120709750557856	0.00980292235269377	0.0125948098223574	0.0329446517324411	0.0128624210618017	0.0195033552945365	0.0147603731145982	0.0148400871008156	0.0115604259535833	0.0206762896631648	0.0164362647772174	0.0106076540230795	0.0073678498689559	0.00992249333201995	0.00777590956030714	0.0118754859943475	0.00279568337376920	0.0112700392895054	0.0169733852081588	0.0040350460642453	0.00945180122292642	0.008495233388317	0.00476955350867753	0.00762407339608342	0.00467086000193211	0.0161155108802948	0.0105715929340763	0.00495555280985159	0.0178027902552309	0.00959984148304455	0.0173700571871933	0.0141340489371753	0.0183664820149115	0.00753866555370758	0.0153202689701731	0.0440116101522974	0.00848953953215861	0.00584569232261313	0.00775503208772638	0.00457596239929229	0.00674152569153306	0.00804731670385704
202426_s_at	0.0290727813104783	0.00708460049764999	0.00838056400331767	0.00626382361072712	0.0075597871163948	0.00747338954935029	0.00669581144594968	0.00855335913740669	0.0149899778822228	0.00751658833287255	0.0114044788498756	0.0923589991705834	0.00652301631186066	0.0168043267901576	0.00997891899364114	0.00807817251866187	0.0145147912634780	0.150115772739840	0.00604782969311584	0.00859655792092895	0.0067822090129942	0.0060910284766381	0.00842376278683992	0.00548624550732651	0.00768938346696157	0.00725739563173901	0.00591823334254907	0.00652301631186066	0.00695500414708322	0.0144715924799558	0.00617742604368261	0.00561584185789328	0.0136508155930329	0.00781897981752834	0.00652301631186066	0.00673901022947194	0.00587503455902682	0.00527025158971523	0.0212970002764722	0.00730059441526127	0.00596143212607133	0.00959012994194083	0.0104541056123860	0.0064798175283384	0.00712779928117224	0.00587503455902682	0.00522705280619298	0.00626382361072712	0.0086397567044512
202431_s_at	0.0621691422527742	0.0076024493782336	0.00675523361912079	0.00741501226338563	0.00227173783195738	0.00426856789547107	0.00344634375167131	0.00353131524373573	0.0109938115762162	0.0596249958139044	0.0260912463868372	0.00463094631751048	0.0413761183123062	0.00426356957240846	0.0958578396947824	0.0423282988557339	0.00344884291320262	0.00408612910368571	0.0264686197780645	0.00994666289459886	0.00210679317089117	0.00266410619237246	0.00351632027454789	0.00899198318963988	0.00271908774606120	0.060469712411486	0.00320892340619722	0.00269159696921683	0.00324641082916681	0.0106264348311142	0.00385120791974293	0.00209929568629725	0.00453847734085214	0.00272408606912381	0.00311145610647628	0.0340185867641406	0.0240969154848548	0.0332363492048418	0.00470342200191836	0.00472591445570011	0.0056006209916573	0.089032629552785	0.0424132703477983	0.00233421687024003	0.00195684347901279	0.00339136219798258	0.00270659193840467	0.00774740074704936	0.0106764180617403
202443_x_at	0.000583686509271951	0.0169953095316919	0.00341091803855797	0.00869145692712765	0.00611502819479443	0.00967642791152407	0.00367540098807182	0.0678717969062791	0.00532157934625287	0.00631567043235666	0.00617886890674605	0.0550170135497351	0.0179164398041367	0.129423363329348	0.0410358976323304	0.00741464268809526	0.0158552968182701	0.000866409662200553	0.00894225972408044	0.00561798265174253	0.00378940225941400	0.00274971066477333	0.00360700022526651	0.0048154137014936	0.0032923567163621	0.00431380810758802	0.00383956281880456	0.0117466909990980	0.00532613939710656	0.00562254270259622	0.0151165685799728	0.00202922262989077	0.00125857403561765	0.0061241482965018	0.00324219615697154	0.00119017327281234	0.00406300531063522	0.00468317222673667	0.00326955646209367	0.0172825927354742	0.0105109172177488	0.00198818217220758	0.00971290831835357	0.00303699386855562	0.00319203559758098	0.0108118805740922	0.00222986486745300	0.00259922898660166	0.00357963992014439
202445_s_at	0.0132694206714944	0.0121379196840026	0.0140923304805793	0.0100806451612903	0.0121379196840026	0.0135780118499013	0.0115207373271889	0.0131665569453588	0.0121379196840026	0.0114178736010533	0.0114178736010533	0.0127551020408163	0.0122407834101382	0.0169725148123766	0.0140923304805793	0.0120350559578670	0.0135780118499013	0.0109035549703752	0.0111092824226465	0.0161496050032916	0.0104921000658328	0.00946346280447663	0.0135780118499013	0.00905200789993417	0.0123436471362739	0.0116236010533246	0.00936059907834101	0.0113150098749177	0.0113150098749177	0.0102863726135616	0.00915487162606978	0.00874341672152732	0.0159438775510204	0.0127551020408163	0.0098749177090191	0.0104921000658328	0.0103892363396972	0.00894914417379855	0.0162524687294273	0.0125493745885451	0.00956632653061225	0.0150181040157999	0.0169725148123766	0.0109035549703752	0.0102863726135616	0.00905200789993417	0.00833196181698486	0.00946346280447663	0.0124465108624095
202449_s_at	0.00340115639317368	0.0173135789245266	0.00699930283988864	0.0148665931031935	0.0130567469862830	0.00511250748331356	0.00736865919027854	0.0126042854570554	0.00871988783878827	0.00787036823289149	0.0193942863650564	0.0736188765718806	0.00201299210962496	0.12155209694373	0.00940319708700958	0.00233002297704296	0.0208686337970295	0.0562006466814101	0.00104650965943806	0.00290868125932048	0.00534335520230725	0.00332420715350912	0.00138508631396213	0.00508172778744773	0.00606360008556755	0.00682693654304002	0.00613131541647237	0.0116870505202538	0.00354889893332964	0.0173474365899791	0.00806428031684619	0.0046477340757396	0.0123518919509556	0.00823049067452164	0.0110191311199654	0.000877221332176017	0.000858753514656522	0.00210840916680902	0.0824803510116516	0.0250208147693293	0.00378282462190991	0.00127735737843174	0.00134507270933656	0.00430607945162894	0.00424452005989729	0.0114500468620870	0.00586968800161286	0.00346271578490533	0.0121979934716265
202454_s_at	0.00318245010372873	0.00301495272984827	0.00327816288880328	0.00313459371119146	0.0175393678649110	0.0125623030410345	0.0068434641328302	0.00282352715969918	0.00308673731865418	0.00263210158955008	0.00279959896343054	0.00294316814104236	0.0027756707671619	0.00334994747760919	0.00327816288880328	0.0027756707671619	0.0034217320664151	0.00253638880447553	0.00251246060820689	0.00356530124402692	0.0260099493440085	0.00246460421566962	0.00366101402910147	0.00358922944029556	0.00677167954402429	0.00741774084327749	0.0238564116798312	0.00299102453357963	0.00267995798208735	0.0233299913619211	0.00890128901193299	0.00244067601940098	0.00392422418805648	0.0294556096066922	0.0309152295790791	0.00330209108507192	0.00234496323432643	0.0021296094679087	0.00459421368357832	0.00428314713208604	0.00232103503805780	0.00385243959925057	0.00409172156193694	0.0242392628201294	0.0285463381484840	0.155987911475245	0.00205782487910279	0.0313937935044518	0.0112701804425281
202463_s_at	0.0134498703201198	0.0189754539866658	0.0111475437923923	0.0118221790074938	0.0116829685662824	0.00823483302243002	0.00465819553284403	0.0133856193472529	0.0086096303641531	0.0107513294597136	0.0110190418466586	0.0105907020275465	0.0103444066315571	0.0177011430248073	0.0135676637703756	0.0108584144144916	0.0116080090979378	0.00844900293198606	0.00805278859930738	0.0158699902981031	0.0124861057271176	0.00911292965160981	0.0147455982729338	0.00304121271569587	0.0126681501502402	0.0141780480126103	0.004551110578066	0.0125503566999844	0.0126895671411958	0.009102221156132	0.00790286966261814	0.00664997569171527	0.0183971952308645	0.010023151767223	0.0134177448336864	0.0193716683193445	0.0159663667574033	0.0196393807062895	0.0331320850083205	0.0197250486701119	0.0148312662367563	0.0196286722108117	0.024490329157734	0.0106228275139799	0.00977685637123355	0.0085989218686753	0.00628588684546999	0.0095412694707219	0.0100659857491342
202514_at	0.0296379892185651	0.0070670990927817	0.00646447823990884	0.0048757505368804	0.0235022132620415	0.00728623394837183	0.00421834597011001	0.0221874041285007	0.00536880396195819	0.0264057500986107	0.00750536880396196	0.00827234079852741	0.0207630275671648	0.0110115264934040	0.0186812464390586	0.0214752158478328	0.0187908138668537	0.00695753166498663	0.0191195161502389	0.0110663102073016	0.0167090327387474	0.00608099224262611	0.00854625936801508	0.00498531796467546	0.0178047070166981	0.0228995924091686	0.00449226453959767	0.00717666652057676	0.0072314502344743	0.00602620852872858	0.00613577595652364	0.0124906867686374	0.00695753166498663	0.0277205592321515	0.00443748082570014	0.00936801507647807	0.00882017793750274	0.0123811193408424	0.0072314502344743	0.00608099224262611	0.00635491081211377	0.00947758250427313	0.00810798965683482	0.0270631546653811	0.048045317088136	0.00597142481483105	0.0043826971118026	0.00597142481483105	0.0070670990927817
202515_at	0.0107762580490785	0.00488819952741707	0.00497365756111318	0.0055718637969859	0.0329868010066956	0.0109215367063619	0.00408489401067371	0.00952002495374584	0.00365760384219319	0.0159379232843232	0.00921237603243987	0.00487110792067785	0.0081612422179778	0.0120324911444113	0.0128956172847419	0.0106138877850560	0.0138612930655079	0.00345250456132255	0.0138954762789863	0.00727247866753834	0.0403703751180389	0.0110668153636453	0.0128785256780027	0.00262356163447035	0.019800626407387	0.0140322091329001	0.00370033285904125	0.00903291416167805	0.0113231894647336	0.00753739857199626	0.00731520768438639	0.0115111971388650	0.00334995492088723	0.0410027645673901	0.00398234437023839	0.00726393286416873	0.00696482974623237	0.00847743694265339	0.00293121055577632	0.00121350407848466	0.00696482974623237	0.0118359376669102	0.0105113381446206	0.0282267885298227	0.0320980374562562	0.00722974965069029	0.00468310024654643	0.00681100528557938	0.00828088346515235
202516_s_at	0.0125756589918696	0.0100058504152701	0.0147080533426648	0.0098964968588191	0.011044709201555	0.0138879016692820	0.0186994581531278	0.0110993859797805	0.012411628657193	0.0100058504152701	0.0100058504152701	0.0113727698709081	0.0110993859797805	0.0125209822136440	0.0121382447660654	0.0106072949757508	0.0117555073184868	0.0104979414192998	0.00973246652414253	0.0209958828385996	0.00945908263301493	0.0088029612943087	0.0138332248910565	0.0124663054354185	0.0113180930926826	0.0131224267741248	0.0109353556451040	0.0108260020886529	0.00973246652414253	0.00973246652414253	0.00749071861689622	0.00945908263301493	0.0200663776087658	0.0117008305402612	0.0101698807499467	0.00940440585478941	0.00929505229833837	0.00787345606447486	0.0171138315845877	0.0113180930926826	0.00847490062495558	0.0144893462297628	0.0173325386974898	0.0090763451854363	0.0191915491571575	0.00787345606447486	0.00929505229833837	0.00924037552011285	0.0114821234273592
202520_s_at	0.096853752281588	0.00656904319438853	0.00212994160237781	0.00286060118118703	0.00646564797097213	0.00270895485350965	0.00149578423209057	0.0262141356435043	0.00543169573680815	0.00922285392874277	0.0934072448343746	0.0123729617354957	0.0188799677958344	0.0264691771945981	0.081778728707477	0.0129588680015220	0.0319766960952449	0.0758507358982701	0.0104498105799507	0.005445481766597	0.003474079506791	0.00205411843853912	0.00298467544928671	0.00143374709804073	0.00348097252168542	0.0053145144836029	0.00214372763216667	0.00299846147907556	0.00580391854110718	0.0129175099121554	0.00672758253696035	0.00187490005128403	0.00286060118118703	0.0100569087309684	0.00191625814065059	0.0191901534660836	0.0349751575743205	0.0393246499727037	0.00216440667684995	0.00412891592176152	0.00610721119646195	0.0223195822281533	0.00976050909050804	0.00527315639423634	0.00389455341535102	0.00341893538763559	0.00205411843853912	0.00204033240875027	0.00482511042609861
202526_at	0.0113933752701611	0.0105647661596039	0.0137411010834064	0.0104266646411777	0.0106338169188170	0.0211985830784209	0.0107028676780301	0.0111862229925218	0.0125672381767838	0.0102195123635384	0.0108409691964563	0.0116005275478004	0.0113933752701611	0.0134648980465540	0.0132577457689147	0.0111171722333087	0.0124981874175707	0.0104957154003908	0.00973615704904675	0.0182294004322578	0.0100123600858991	0.00918375097534197	0.0133958472873409	0.0100814108451122	0.0117386290662266	0.0108409691964563	0.00966710628983366	0.0111862229925218	0.0102195123635384	0.0101504616043253	0.00794083730950622	0.0100123600858991	0.0210604815599948	0.011324324510948	0.0108409691964563	0.00987425856747295	0.00959805553062056	0.0082170403463586	0.0162269284150779	0.0117386290662266	0.00890754793848958	0.0145697101939636	0.0165031314519303	0.0138792026018326	0.00973615704904675	0.0084241926239979	0.00883849717927649	0.00952900477140746	0.0120148321030790
202527_s_at	0.0237808561965199	0.00779840689687678	0.00848398112956925	0.0067271971582948	0.00852682951911252	0.00844113274002597	0.00844113274002597	0.0161538428578162	0.00784125528642006	0.00711283266418432	0.0155539654042103	0.0127688200838971	0.0163252364159893	0.0180391719977205	0.0259232756736838	0.0213813463820962	0.0231809787429139	0.00758416494916039	0.0162395396369027	0.0107977941649063	0.00659865198966497	0.0105407038276466	0.00908385858317515	0.00664150037920825	0.00749846817007383	0.00685574232692464	0.0069414391060112	0.00719852944327088	0.0114405200080555	0.0172250525963982	0.0107977941649063	0.00578453258834267	0.0112691264498824	0.0085696779086558	0.00642725843149185	0.00642725843149185	0.0069414391060112	0.00617016809423218	0.0102836134903870	0.00784125528642006	0.00801264884459318	0.00968373603678106	0.0160252976891864	0.00608447131514562	0.0063415616524053	0.00548459386153971	0.00608447131514562	0.00582738097788595	0.0128545168629837
202530_at	0.0373195566101602	0.00377811361009868	0.00384649575688779	0.00317976982569391	0.00306010106881295	0.00372682700000684	0.00273528587156465	0.0297291383165683	0.0249252925046329	0.00894096569267695	0.0256262095092213	0.0820756716836368	0.0192495743211362	0.110796173335066	0.110368784917634	0.0364818753119935	0.0485855152936671	0.0294385141927146	0.0339175448074017	0.00586376908716672	0.00264980818807826	0.00302590999541840	0.00413711988074154	0.00215403762385716	0.00381230468349323	0.00374392253670412	0.00282076355505105	0.00413711988074154	0.00410292880734698	0.00359006270642861	0.00418840649083337	0.00273528587156465	0.00389778236697963	0.00412002434404426	0.00232499299082995	0.00353877609633677	0.00412002434404426	0.0106676148991021	0.00483803688532998	0.00403454666055786	0.00716302987615993	0.00497480117890821	0.00509446993578916	0.00333362965596942	0.00336782072936398	0.00300881445872112	0.00246175728440819	0.00731688970643544	0.00464998598165991
202535_at	0.0841113453512886	0.00795938562147743	0.0076008547376271	0.0100388647478094	0.0076008547376271	0.00709891150023663	0.00537796325775502	0.014986590944944	0.0080310917982475	0.0282522336474064	0.0250971618695234	0.0155602403591045	0.0156319465358746	0.0106125141619699	0.026746403935235	0.0173528947783562	0.0183567812531371	0.013910998293393	0.0159904774197249	0.0118315191670611	0.00638184973253596	0.00609502502545569	0.00795938562147743	0.00516284472744482	0.0073857362073169	0.036355031622424	0.00552137561129516	0.0063101435557659	0.00666867443961623	0.0065252620860761	0.00566478796483529	0.00530625708098496	0.0127636994650719	0.0100388647478094	0.00638184973253596	0.00960862768718898	0.00860474121240804	0.00853303503563797	0.0221572086219507	0.0154885341823345	0.00595161267191556	0.0135524674095427	0.0134090550560025	0.00609502502545569	0.00638184973253596	0.00544966943452509	0.00451748913651422	0.00573649414160536	0.0076008547376271
202539_s_at	0.103080523631935	0.024021995585661	0.0257106705228708	0.00780120252682853	0.0244501103584748	0.00378168049318822	0.00356762310678134	0.00927582007763148	0.0037341121850978	0.153384009437552	0.00447142096049928	0.0130812847248649	0.00449520511454449	0.0291118045513357	0.0066833472867037	0.00404330618768552	0.0050660248116295	0.00382924880127864	0.00340113402846488	0.00470926250095137	0.0034724864906005	0.00323464495014841	0.00489953573331304	0.00447142096049928	0.00713524621356268	0.00413844280386635	0.00342491818251009	0.00487575157926783	0.0201927467843824	0.0656442651647766	0.0121299185630566	0.00411465864982114	0.00549413958444326	0.00725416698378872	0.00335356572037446	0.0452850293020778	0.0171245909125504	0.0551554532308395	0.00382924880127864	0.00332978156632925	0.00271139356115382	0.0103461070096659	0.00646928990029683	0.00501845650353908	0.0100844813151686	0.00304437171778674	0.00218814217215922	0.00321086079610320	0.00420979526600198
202540_s_at	0.0625086993382176	0.0307120532607379	0.0478666963122037	0.0227764491515773	0.0291032405825710	0.0028922475113114	0.00182573124151532	0.00838751778280306	0.00146420030260140	0.0903104285406985	0.00234995110294051	0.0148589215893623	0.00298263024603988	0.0159796674999955	0.00858635979920572	0.00263917585407165	0.00797175720305205	0.00171727195984114	0.00285609441742001	0.00352492665441077	0.00598333703902546	0.00213303253959216	0.00464567256504394	0.00175342505373254	0.00882135490949977	0.00307301298076836	0.00220533872737494	0.00301878333993127	0.0866770426046135	0.0498189633823389	0.0165761935492035	0.00352492665441077	0.00292840060520279	0.0196853596238632	0.0019161139762438	0.0405637713461424	0.0172631023331399	0.0382138202432019	0.00254879311934317	0.00251264002545178	0.0019341905231895	0.0150577636057650	0.00504335659784925	0.00701370021493014	0.0164135046266922	0.00332608463800811	0.00162688922511266	0.00274763513574583	0.00327185499717102
202545_at	0.0548045730659693	0.00289262535842346	0.00524167011257943	0.00871670326128949	0.0031255884745381	0.00287321176541391	0.00217432241706998	0.180119315942637	0.00860022170323217	0.00279555739337569	0.00289262535842346	0.121548505832814	0.0207531309272126	0.235545123984912	0.00677534396033415	0.00295086613745212	0.0165209676511300	0.00262083505628971	0.00285379817240435	0.00370799626482471	0.00262083505628971	0.00234904475415596	0.00331972440463364	0.00198018648697445	0.00297027973046167	0.00458160795025461	0.00217432241706998	0.00333913799764319	0.00277614380036614	0.00250435349823239	0.00264024864929927	0.00264024864929927	0.00378565063686292	0.00322265643958587	0.00252376709124195	0.00252376709124195	0.00522225651956987	0.00225197678910820	0.00382447782288203	0.0269072399112411	0.0025431806842515	0.00397978656695845	0.0154338064425950	0.00267907583531837	0.00264024864929927	0.00231021756813686	0.00190253211493624	0.00232963116114641	0.00310617488152855
202555_s_at	0.000228553241054257	0.00378805834710296	0.00230669474767722	0.00346639082265623	0.00275110382750494	0.0428791275022347	0.00116392854240594	0.000596777907197226	0.000848609719099602	0.000516361026085543	0.000907864263076631	0.000702589592870493	0.00030897012216594	0.000321667524446732	0.00118085841211366	0.000245483110761980	0.000256064279329306	0.000213739605059999	0.000209507137633069	0.000505779857518217	0.00216490708887504	0.00083591231681881	0.00211200124603841	0.00219665059457702	0.00312567719478831	0.000380922068423761	0.00111313893328277	0.00132264607091584	0.000389387003277623	0.000918445431643958	0.0108499302489368	0.00103695451959802	0.000579848037489503	0.00547046414930791	0.00365685185686811	0.000442292846114256	0.000421130508979603	0.000575615570062573	0.00609898556220711	0.0167245950375166	0.00424728106292494	0.000535407129506731	0.000520593493512474	0.00373726873797979	0.00333095186499445	0.0043594414497386	0.0227791396917409	0.00219453436086356	0.00162315125822792
202561_at	0.00554987412885476	0.00674864694068739	0.00275273756791196	0.00590506607310146	0.0257958149509169	0.00708903922059048	0.00452869728914548	0.0047802915829869	0.00435110131702213	0.00409950702318071	0.00529827983501334	0.00224954898022913	0.00597906439481953	0.00572747010097811	0.00865780364101342	0.0119285294609518	0.00614186070259927	0.00538707782107502	0.0118693308035774	0.00603826305219398	0.0129201069719739	0.0108925529568989	0.0235906649637186	0.00504668554117193	0.0153768512530136	0.00343352212771814	0.00608266204522481	0.00705943989190325	0.0531455946579132	0.00603826305219398	0.00586066708007062	0.00546107614279308	0.00586066708007062	0.0646745331815874	0.00251594293841416	0.00560907278622921	0.00611226137391204	0.00742943150049357	0.00584586741572701	0.00568307110794727	0.00584586741572701	0.00614186070259927	0.00552027480016753	0.0196687539126613	0.0174192049324321	0.00811021606029975	0.00458789594651993	0.00433630165267852	0.00771062512302221
202568_s_at	0.0186036212629409	0.00674267834066588	0.0113345965645918	0.0061437324853712	0.0074051487563706	0.00470081747034311	0.00524531370242918	0.0161987629045607	0.00729624950995339	0.00831264247651406	0.0176961275427974	0.0213714771093784	0.0179048510984304	0.0458012080556403	0.0152005198124029	0.0247473537483121	0.0276331837783683	0.155217725893337	0.0255731730336426	0.00633430616660133	0.00707845101711896	0.0064069056642128	0.0103000537236282	0.00491861596317753	0.0095831336847149	0.0103091286608297	0.00404742199183982	0.0114888704970162	0.0159628145373234	0.0104271028444483	0.0133946073093174	0.00672452846626301	0.00555386156727795	0.0130769845072672	0.00546311219526361	0.0111712476949659	0.00625263173178842	0.00652487984783145	0.00630708135499702	0.00729624950995339	0.0081402186696868	0.00877546427378723	0.00633430616660133	0.00770462168401795	0.00912031188744174	0.00774092143282368	0.00473711721914884	0.00587148436932816	0.0106358264000813
202569_s_at	0.0106117163633134	0.00619406351603094	0.0129724726467818	0.00705889502581639	0.0179277234596065	0.00963001573058395	0.0116167908206316	0.0099572492748271	0.0098637539764719	0.00705889502581639	0.0510250590773417	0.0137671826828008	0.0120375196632299	0.0364865401831105	0.0220882642364122	0.00899892246668646	0.0117336599435756	0.0772504902659708	0.0202651059184861	0.0146553880171751	0.00659141853404047	0.0093729036601072	0.0131594632434921	0.00574996084884381	0.00890542716833127	0.0168291537039331	0.0069653997274612	0.0081574647814898	0.0354814657257923	0.0100741183977711	0.00792372653560184	0.00804059565854582	0.0121777626107627	0.0131360894189033	0.005843456147199	0.00766661446512508	0.00560971790131104	0.00479163404070318	0.0104247257666030	0.00722251179793796	0.00881193186997609	0.0106350901879022	0.0124348746812395	0.00567983937507743	0.00668491383239565	0.0070355212012276	0.00500199846200234	0.00577333467343261	0.00913916541421923
202582_s_at	0.0166350186497706	0.00977369048265456	0.00366578343195789	0.00519340969559449	0.0343118368432798	0.00573119649248696	0.00248109367648461	0.015668561217674	0.00421136424039953	0.0105089255721259	0.0237899212519053	0.0080044498609938	0.00751602513724605	0.0180535287517189	0.0226623875811259	0.0134290818992136	0.0137096663149835	0.0114623929849739	0.0135511880801505	0.0043490584444348	0.00561688432309919	0.00584810666572446	0.00462184884865562	0.00234339947244934	0.0107505399301501	0.00918134560491792	0.00178742664860881	0.00232781144935101	0.0150762163399374	0.00661451780139248	0.00650540163970415	0.0070172083980994	0.00448155664077063	0.0135381980609019	0.00222648929921184	0.0121430699936011	0.0111454365153078	0.0149463161474513	0.0027382960576071	0.00394117184002843	0.00681196609397136	0.00732377285236661	0.00486865921437922	0.00693147427105858	0.0112779347116437	0.00408925805946259	0.00198747294503741	0.00417759019035314	0.00661971380909192
202583_s_at	0.0182610401890787	0.0141394879217812	0.00343134016511846	0.00401309036552647	0.0165749506251843	0.00256364495095057	0.00300735273092278	0.0130844494227362	0.00489064575258263	0.00907135905720971	0.0031059544598055	0.00540337474277274	0.00840086730080725	0.0084896088568017	0.00801632055816467	0.0119702498863615	0.00781911710039924	0.0184976843383972	0.017945514656654	0.00923898199631032	0.00582736217696841	0.00522589163078385	0.00711904482533197	0.00287917048337526	0.0119702498863615	0.00774023571729307	0.00223825924563761	0.00367784448732524	0.00992919409848932	0.00612316736361655	0.00677393877424247	0.0079374391750585	0.00533435353255484	0.0116547243539368	0.00342147999223018	0.0129168264836356	0.00580764183119187	0.0216233591439792	0.00274112806293946	0.00362854362288388	0.00671477773691284	0.0079374391750585	0.00506812886457151	0.00886429542655601	0.0124336780121103	0.00319469601579994	0.00493008644413571	0.00390462846375548	0.00562029854631471
202599_s_at	0.00283401007539444	0.00827400642701365	0.00464191305452538	0.00488622426792145	0.0196589089712706	0.0057331698076945	0.00333891991641299	0.0107008311467480	0.00329005767373378	0.0218088476491561	0.00543999635161921	0.0152287323016885	0.034480455917299	0.0313369849716029	0.157825043853863	0.00822514418433444	0.0151472952305565	0.00232910023437589	0.0110591542597289	0.0057331698076945	0.00467448788297819	0.00343664440177142	0.0064009537909771	0.00755736020105184	0.00563544532233607	0.00224766316324387	0.00223137574901746	0.00372981785784671	0.0475266747126493	0.00465820046875178	0.00465820046875178	0.00280143524694163	0.00324119543105456	0.0050653858244119	0.00317604577414894	0.00493508651060066	0.00306203387456411	0.00372981785784671	0.00397412907124278	0.00374610527207311	0.00441388925535571	0.00281772266116804	0.00299688421765849	0.00633580413407148	0.00612406774912822	0.00428358994154447	0.00342035698754501	0.00718274967384453	0.0192517236156105
202600_s_at	0.00482217392572058	0.00491188878945492	0.00632489789327071	0.00504646108505642	0.00545017797186093	0.00645947018887222	0.00453060061858399	0.0128516542299437	0.00497917493725567	0.00854534077069554	0.0091509161009023	0.0304806249537408	0.0272957472911718	0.0645274157409214	0.147670665706718	0.0171355389732582	0.0141749484700251	0.00419416987958022	0.0126497957865414	0.00740147625808275	0.00421659859551381	0.00435117089111531	0.00596603843833337	0.00459788676638474	0.00558475026746244	0.00430631345924814	0.00553989283559527	0.00524831952845868	0.00865748435036346	0.00473245906198624	0.00327459252630328	0.00403716886804514	0.00724447524654766	0.00399231143617797	0.0039474540043108	0.00419416987958022	0.00365588069717421	0.00349887968563912	0.00639218404107147	0.00533803439219301	0.00392502528837722	0.00565203641526319	0.00681832964380956	0.00556232155152885	0.00540532053999377	0.00372316684497496	0.00376802427684213	0.00446331447078323	0.00515860466472434
202603_at	0.02725718027807	0.0101145268989073	0.00157090794142152	0.000725219770502878	0.00731002253722835	0.00297075075425265	0.00305025989852706	0.0432650213253162	0.000958928467309454	0.0198556017565257	0.00759432796220954	0.0509629521118833	0.0262693393946607	0.0596945017740177	0.0301122813679235	0.0349093330724791	0.070589663907619	0.00116854348403288	0.0329095576255775	0.0311410815074741	0.00760878417025944	0.00232263076001586	0.00437782167110874	0.00253947388076423	0.0046886301441814	0.00671249927116618	0.00555841199518319	0.00826654163652949	0.0106710909088281	0.0049102920009464	0.0130443183970185	0.00258043313690559	0.000611979474112063	0.0137936318476046	0.00103843761158386	0.0137454444874383	0.00650047488643444	0.0293605585493292	0.000645710626228476	0.00068426051436152	0.0119095060651021	0.00413688487027722	0.00585235489219765	0.0061462977892121	0.00630772544576922	0.0286859355070009	0.00113481233191646	0.00500425735327069	0.00642337511016835
202604_x_at	0.0126527823468381	0.00843518823122538	0.00919435517203566	0.00708555811422932	0.0087725957604744	0.00851954011353763	0.00649509493804354	0.0385488102167	0.00835083634891313	0.0118092635237155	0.00835083634891313	0.0436942750377475	0.00902565140741116	0.0700964142014829	0.0130745417583993	0.0110500965829052	0.0739766007878466	0.00776037317272735	0.0144241718753954	0.0578653912662061	0.0076760212904151	0.00691685434960481	0.00970046646590919	0.00624203929110678	0.00860389199584989	0.00843518823122538	0.00843518823122538	0.00843518823122538	0.00835083634891313	0.00725426187885383	0.00725426187885383	0.00624203929110678	0.0113031522298420	0.00902565140741116	0.00700120623191707	0.0076760212904151	0.00742296564347833	0.00809778070197636	0.0112188003475298	0.00902565140741116	0.00733861376116608	0.0107126890536562	0.0118092635237155	0.00792907693735186	0.00742296564347833	0.00683250246729256	0.00556722423260875	0.00691685434960481	0.0089412995250989
202615_at	0.000691170810242572	0.00644816839735286	0.00799605991250688	0.0052044748136529	0.0422731656036984	0.00827335598607725	0.00199280685707664	0.0277689254570212	0.00605291802383091	0.00943634399612613	0.0152657696621541	0.0230880021852586	0.00129335855210062	0.0339749771334208	0.039547800462712	0.0122093047318299	0.00546107715038966	0.00732765221278128	0.00829404972291086	0.00875138130693364	0.0113815552584855	0.00571767948712643	0.00913835418572215	0.00429808914034078	0.0280234584200746	0.00653301271837066	0.00688480624454203	0.007905007470439	0.0345875117436957	0.00714554732864551	0.00702138490764385	0.0122175822265633	0.00247290155161639	0.0163211502406682	0.00395664248258622	0.00463953579809535	0.00404148680360402	0.0141276141363055	0.00283090319883784	0.00598669806596336	0.00498925995058336	0.00695102620240958	0.00831681283342783	0.0205116319494742	0.0291595445722398	0.0110752879533480	0.00475542072436356	0.00427325665614045	0.00661992641307182
202621_at	0.037167520463785	0.00423860135270632	0.00496022703103446	0.00388918260320007	0.00466398069993133	0.0042461974124782	0.00313717268578443	0.0306804854186037	0.00467917281947508	0.0122296562327190	0.00500580338966571	0.0226210660006441	0.0361040720957225	0.0183141001099909	0.0190281297285472	0.100047703255367	0.0458953931416696	0.00585656208411573	0.0850226970265984	0.00526406942190947	0.00382081806525319	0.00350937961460631	0.00480070977582508	0.0028713105937688	0.00420821711361882	0.0512734034601572	0.00344861113643131	0.0111206315060252	0.0043069658906532	0.00367649292958756	0.00658578382221574	0.0030232317892063	0.0102774688713471	0.00493743885171884	0.00349418749506256	0.00739856221780638	0.00960901561142204	0.0109155378921846	0.0127234001178908	0.0162631639715847	0.0226058738811004	0.0105357349035908	0.0566514137786447	0.00381322200548132	0.00407908409749695	0.00366889686981569	0.00261304456152505	0.00698837499012512	0.00692760651195012
202622_s_at	0.0169627136593189	0.00989882116168816	0.0110585647060753	0.0129914706133872	0.0231206785397853	0.00476392971095052	0.00420943953147923	0.0058729100698931	0.0073528521686228	0.00736456674987924	0.00654064120150993	0.0108594168247159	0.00521298865911389	0.00741923479574261	0.00985586769708123	0.0120269700899407	0.00747780770202479	0.00664216757239904	0.0113358097958109	0.0130890921238575	0.0108359876622030	0.0103361655285951	0.021070626819909	0.00516613033408814	0.0156389659773417	0.0087976505235832	0.00489669496519012	0.00896555952159212	0.0198327860671456	0.00650549745774062	0.0087312678964634	0.00592757811575646	0.0140223537639535	0.0201646992027446	0.00778629167511093	0.0131554747509773	0.0118629659523506	0.00807915620652182	0.0115896257230337	0.0193602979564694	0.00657578494527924	0.0117614395814614	0.0139325419743209	0.0113240952145545	0.0204458491528991	0.0161973610172318	0.00935604556347331	0.00782534027929905	0.0118824902544446
202624_s_at	0.0127785719767344	0.0108064599607719	0.0103602807716401	0.00637143882080194	0.0125376352146033	0.0100836496743784	0.00851309892863453	0.00738872737202242	0.009726706323073	0.00958392898255082	0.0102085798473353	0.0135906181009543	0.0108153835445546	0.0128945785659087	0.0130908974091267	0.0180791807436201	0.0135192294306932	0.00936083938798493	0.0413429636649516	0.0123680871227332	0.00916452054476694	0.0126625653875602	0.0183290410895339	0.00638928598836722	0.0173117525383134	0.0106636826202498	0.00770105280441468	0.0177222373923147	0.0106012175337713	0.00490797108044968	0.0091288262096364	0.00697824251802118	0.0124751701281248	0.0103870515229880	0.00729056795041343	0.0100122610041173	0.00773674713954522	0.0134656879279974	0.0129570436523871	0.0200155984244520	0.0101461147608569	0.0131979804145183	0.0219252453539361	0.0121360739443847	0.00905743753937531	0.00795091315032848	0.00663022275049838	0.00786167731250212	0.0086558762691567
202625_at	0.0260225584699597	0.00163987603973527	0.00183139440933939	0.00147229746633167	0.00177154491883811	0.00175957502073785	0.00134062858722884	0.0728368299400667	0.0125923328014709	0.00192715359414145	0.00195109339034197	0.0918929077156766	0.0873323765394785	0.092790650073196	0.0153932889569311	0.00171169542833682	0.0645656303527888	0.0016039663454345	0.00155608675303347	0.00225034084284840	0.00149623726253218	0.00144835767013115	0.00198700308464274	0.00141244797583038	0.00172366532643708	0.00172366532643708	0.00134062858722884	0.00174760512263759	0.00167578573403605	0.00163987603973527	0.00226231074094866	0.00128077909672755	0.00223837094474815	0.00179548471503862	0.00141244797583038	0.00173563522453733	0.0020827622694448	0.00128077909672755	0.00229822043524943	0.00217852145424686	0.00260943778585613	0.00496750771160685	0.0538286317568578	0.00150820716063244	0.00153214695683296	0.00135259848532909	0.00116108011572497	0.00146032756823141	0.00186730410364017
202626_s_at	0.056076732576318	0.000492391984306125	0.000520368801596245	0.00048679662084810	0.000497987347764149	0.000514773438138221	0.000386080078603666	0.122689534544095	0.0146934244407714	0.00215981029479732	0.00100716542244435	0.138944065389656	0.14323570916196	0.132011410065164	0.0206021282524449	0.000525964165054269	0.112410851871705	0.000470010530474028	0.000509178074680197	0.000626680707298704	0.000442033713183907	0.000414056895893787	0.00078335088412338	0.000363698624771569	0.000509178074680197	0.000497987347764149	0.000386080078603666	0.00139324550104801	0.000503582711222173	0.000425247622809835	0.0047280821220304	0.000369293988229593	0.000643466797672776	0.000542750255428342	0.000408461532435762	0.0021318334775072	0.00494070593343532	0.000397270805519714	0.000665848251504873	0.0115935930850260	0.00323412007873795	0.00708373013785856	0.0320166697068142	0.000470010530474028	0.000442033713183907	0.000397270805519714	0.000335721807481449	0.000464415167016004	0.00157789249516281
202633_at	0.0643717382577278	0.00537936571657969	0.00658370132476917	0.00483741469289442	0.0101364913689281	0.00624247290244882	0.00467683661180249	0.0272782015254918	0.00566037735849057	0.00479727017262144	0.0410076274588519	0.0132878362103573	0.0277599357687676	0.0323966278602971	0.0992773986350863	0.0258731433159374	0.0366720192693697	0.0208952228020875	0.0277800080289041	0.0074267362505018	0.0053392211963067	0.00445604175030108	0.00664391810517864	0.00415495784825371	0.00578081091930951	0.0291649939783220	0.00455640305098354	0.0051184263348053	0.0145925331192292	0.00724608590927338	0.00457647531112003	0.00407466880770775	0.00772782015254918	0.0072260136491369	0.00391409072661582	0.0159975913287836	0.0263147330389402	0.0381774387796066	0.00764753111200321	0.0053592934564432	0.00632276194299478	0.0394821356884785	0.00919309514251305	0.00529907667603372	0.00541951023685267	0.00427539140907266	0.00407466880770775	0.00415495784825371	0.00590124448012846
202637_s_at	0.0195391550711086	0.00733715210833465	0.0076860655917473	0.0116038655626379	0.00826426507854541	0.00936085031212803	0.00583183965132577	0.00852345795193767	0.00993904979892614	0.00706799027827346	0.00110655419025156	0.00845367525525514	0.00228289107718564	0.0109857902491641	0.00137571602031275	0.00216326359715845	0.00204363611713125	0.00248227021056430	0.00197385342044872	0.0125509164461866	0.00682873531821907	0.00685864218822586	0.008623147518627	0.00749665541503757	0.00697826966825306	0.0118231826093545	0.00563246051794711	0.00731721419499678	0.00792532055180169	0.00615084626473163	0.112559489748922	0.00469537859106742	0.0153521932701567	0.00781566202844343	0.00679882844821227	0.0126506060128759	0.0148537454367101	0.00483494398443248	0.019917975424528	0.0202868268212785	0.0135976568964245	0.00996895666893294	0.0206158023913533	0.00658948035816467	0.00636019435477922	0.00588168443467044	0.0058418086079947	0.00329972465741680	0.0846264731625718
202638_s_at	0.100053107605739	0.00352699366357345	0.00377023460588886	0.00299997162189006	0.00368915429178373	0.00364861413473116	0.00271619052252208	0.00839181250988166	0.00352699366357345	0.00348645350652088	0.00356753382062602	0.0119593463305077	0.00377023460588886	0.0197430564846008	0.00437833696167739	0.00389185507704657	0.00527022041683389	0.00332429287831061	0.00336483303536318	0.00895937470861762	0.00316213225010034	0.00287835115073236	0.00405401570525684	0.00733776842651488	0.00360807397767859	0.00498643931746592	0.00275673067957465	0.00344591334946832	0.00360807397767859	0.0030810519359952	0.240930153363414	0.00259457005136438	0.00458103774694023	0.00381077476294143	0.00287835115073236	0.00458103774694023	0.0244457147026988	0.00287835115073236	0.00470265821809794	0.0190944139717597	0.00441887711872996	0.00733776842651488	0.0345402138087883	0.00324321256420547	0.00320267240715291	0.00279727083662722	0.00239186926610154	0.00287835115073236	0.117039433410765
202643_s_at	0.098862298940761	0.00138341145134315	0.00166215853482274	0.00132146765501435	0.00139373541739795	0.00172410233115153	0.00118725609630196	0.0811566971567797	0.00420185418430344	0.0080939893869629	0.00217835683756272	0.00609113997233177	0.0080526935227437	0.146713881604757	0.00569882926224939	0.157605665792571	0.0960232082756912	0.00129049575684995	0.0747868101009684	0.00387148727054985	0.00129049575684995	0.00116660816419236	0.00160021473849394	0.00106336850364436	0.00137308748528835	0.00145567921372675	0.00122855196052115	0.00163118663665834	0.00160021473849394	0.00121822799446635	0.0353389358055791	0.00100142470731556	0.00201317338068592	0.00142470731556235	0.00118725609630196	0.00124919989263075	0.0051619830273998	0.00700997295120894	0.00196155355041193	0.0112221511015672	0.0142057772914043	0.00177572216142553	0.0184282794078173	0.00126984782474035	0.00122855196052115	0.00332431706964547	0.00867213148603167	0.00114596023208276	0.00422250211641304
[truncated: 2,706 more rows]
[truncated: 35 more columns]
