# Supplementary material for: Integration of gene expression data with prior knowledge for network analysis and validation
Source: BMC Res Notes. 2011 Nov 28;4:520. doi: 10.1186/1756-0500-4-520 (PMC3298547; doi:10.1186/1756-0500-4-520)
Supplement: Additional file 1 — Data collection (compressed). This zip-file contains the networks and the background data. Further information is given in a README file. The TRANSPATH derived signaling network's adjacency list is excluded due to license agreements. [file 1756-0500-4-520-S1.ZIP › Data/Metabolic_networks/Breast_cancer_filtered/1xtd_edge_list.txt]

108524	279138
108524	338700
108524	349849
108524	788217
127142	950043
130975	1997821
130991	950043
130997	950043
131936	950825
131936	953617
132334	338700
132340	279138
132609	788217
132644	950043
140810	950825
140810	953617
141463	322177
141463	2034663
143133	338700
143141	338700
143150	2208853
146172	338700
146172	349849
146932	338700
146944	2055789
147128	1412372
150705	338700
150705	950043
151059	430245
152210	788217
152210	796910
152210	798129
158026	279138
161627	953617
161761	950043
177226	1296216
177226	1767144
177226	2206180
178344	338700
181598	338700
181598	699059
185961	1792527
194945	194945
197386	1997821
203838	279138
203838	788217
206747	788217
206747	1293941
207070	279138
207077	279138
207245	950043
208004	338700
208004	349849
208012	338700
209686	366280
215946	349849
223001	950043
225346	338700
225346	349849
227869	950043
228344	236468
228344	479853
230332	1447334
231648	338700
231648	349849
231968	950043
236100	338700
236100	349849
236445	338700
236445	349849
236468	406340
236468	471467
236468	582005
241250	809096
252103	573945
252103	2126896
259636	912157
259636	1772671
259636	1789384
263072	279138
263727	1645366
263727	2286305
264838	1605777
264838	1767889
265020	1645366
265020	2286305
265092	1645366
265092	2286305
265758	1645366
265758	2286305
265765	279138
266141	807077
266144	406340
266144	2215882
266147	406340
266147	2215882
266363	406340
266363	2215882
266369	406340
266369	2215882
266377	406340
266377	2215882
266404	406340
266404	2215882
266424	406340
266424	2215882
266432	406340
266432	2215882
266451	406340
266451	2215882
266778	406340
266778	2215882
268140	406340
268140	2215882
268345	406340
268345	2215882
268367	406340
268367	2215882
268771	406340
268771	2215882
268781	406340
268781	2215882
268793	406340
268793	2215882
268798	406340
268798	2215882
268818	406340
268818	2215882
268824	406340
268824	2215882
268860	406340
268860	2215882
268872	406340
268872	2215882
268872	2216236
269034	406340
269034	2215882
269042	406340
269042	2215882
269052	406340
269052	2215882
269109	406340
269109	2215882
271380	206747
271380	788217
272296	108524
274697	279138
274697	1314819
275320	279138
276114	391566
276114	1645366
276114	2286305
278706	941636
278706	1767889
279041	272296
279138	279138
279138	300338
279138	732381
279138	858215
279138	1433544
279138	1480679
279138	1481194
280736	1318181
280736	1394364
281188	338700
281188	349849
281188	1394364
282529	312466
283258	464845
283258	2126896
283909	464845
283969	464845
283978	264838
283978	464845
284059	464845
284069	464845
284289	1280609
284659	1344369
285717	1341365
286150	406340
286150	2215882
286311	2065071
286311	2065171
286311	2065283
286311	2065331
286558	1314940
286585	1645366
286585	2286305
300368	546383
300368	1135601
300368	1168671
300368	1672182
300368	1672522
308156	546383
308156	953617
308156	1195428
308156	1629941
308156	1672182
308156	1757119
308156	1766669
308156	1981842
308156	2215882
308156	2282827
308156	2287568
312139	312466
317935	699059
322177	1672674
322177	2066795
322177	2078332
326899	2066795
326899	2078332
326962	406340
326962	2215882
329667	722556
329667	745594
329693	927342
336741	406340
336741	2215882
336858	699059
338700	161832
338700	208230
338700	266147
338700	279138
338700	282577
338700	357315
338700	604973
338700	662205
338700	927342
338700	990161
338700	1314819
338700	1318181
338700	1499486
338700	2206928
338700	2221258
343902	788217
349509	1344907
349652	1645366
349652	2286305
349830	1344907
349830	2208853
349849	610531
349849	2206928
350063	699059
350093	699059
350103	2066795
350103	2078332
357315	338700
357315	1318181
357377	788217
357770	366280
364117	366280
366280	357770
366280	364117
366280	366280
366280	662353
366280	670188
366280	1151409
367795	312466
367795	699059
369761	312466
369761	699059
372526	312466
373359	312466
373701	312466
377945	279138
377945	338700
377945	1314819
377945	1318181
378016	1645366
378016	2286305
379013	1318181
379019	1318181
381457	546383
381457	2141970
381457	2273994
381767	546383
381787	546383
381808	1341365
384699	610531
390059	284659
390059	699059
390332	2126896
391807	2059147
395781	2126896
395796	2126896
395804	714237
406340	236468
406340	479853
406340	1767144
407922	312466
408084	1041355
419349	714237
426056	127000
426125	714237
430245	279138
430245	788217
430420	279138
430420	788217
432874	1578881
432874	2282827
437474	1578881
437474	2282827
438740	921682
440892	366280
440904	366280
441492	338700
441492	349849
441537	338700
441537	349849
444449	366280
444738	338700
444738	349849
445392	338700
445392	349849
447094	338700
447094	349849
447605	338700
447605	349849
450643	1578881
450643	2282827
453279	338700
453279	349849
453467	338700
453467	349849
453596	2160408
455583	646303
455583	1645366
455583	2286305
455726	2194921
455742	2160408
459119	455583
459119	465366
461095	2141970
461095	2273994
461162	927342
461209	1394364
464622	983566
464845	132681
464845	283258
464845	283909
464845	283978
465366	646303
465366	1645366
465366	2286305
468239	1645366
468239	2286305
468743	2141970
468743	2273994
471467	236468
471467	479853
472925	2141970
472925	2273994
473553	338700
479853	406340
479853	471467
479853	582005
525645	837986
525645	840860
525645	1140587
525645	1412372
529159	406340
538105	366280
546383	300368
546383	551737
551637	259636
551727	546383
551737	546383
556270	546383
557975	546383
557996	546383
558077	259636
558077	858215
558109	300368
559946	312466
573945	574021
574021	573945
574085	2130595
577492	279138
577492	858215
577543	1412372
577546	228301
577546	338700
577546	349849
577546	788217
577591	2130595
582292	1645366
582292	2130595
582292	2286305
588681	2130595
591635	1412372
591635	1645366
591635	2286305
593207	279138
593705	1117984
593940	2130595
604973	264838
604973	279138
605239	605239
605670	1412372
608427	2130595
610520	605239
610682	605239
618702	406340
620833	1314940
620833	1318181
627347	1645366
627347	2286305
637215	1645366
637215	2286305
637218	1645366
637218	2286305
641273	455583
641273	465366
641273	646303
641273	1645366
641273	2286305
643727	1645366
643727	2286305
646303	462142
646303	641273
646303	1645366
646303	2239404
646303	2286305
646303	2301096
648745	1645366
648745	2286305
651493	1645366
651493	2286305
651501	1645366
651501	2286305
651703	1645366
651703	2286305
651709	1645366
651709	2286305
651719	1645366
651719	2286305
655078	699059
662205	593705
662353	322177
662353	953617
662353	2034663
666911	953617
670160	322177
670160	366280
670160	2034663
670171	338700
670171	349849
670188	366280
680266	338700
680266	349849
680274	116095
680274	381973
680274	699059
680274	722534
680274	722556
680274	725906
680274	745594
680274	1341365
680274	1917262
683664	950043
683673	1314940
689909	1314940
693890	722534
693890	722556
693890	725906
693890	745594
695863	1318181
696029	722534
696029	722556
696029	725906
696029	745594
696045	950043
698956	714237
698956	1314819
698956	1323997
699059	2332935
703868	116095
703868	722534
703868	722556
703868	725906
703868	745594
707486	722534
707486	722556
707486	725906
707486	745594
711837	722534
711837	722556
711837	725906
711837	745594
714237	390059
714237	405893
714237	419349
714237	426125
714237	695823
714237	696090
714237	699059
714237	714237
714237	714950
714237	727821
714237	732996
714237	951233
714237	1263849
714237	1310286
714237	1314819
714237	1323997
714609	714237
714609	1314819
714609	1323997
714870	714237
714870	951233
714870	1323997
714879	699059
714879	714950
714879	1314940
714879	1318181
714890	807077
714890	1420722
714942	1314940
714950	1304244
716900	1013130
722534	703868
722534	725906
722534	745594
722556	703868
722556	725906
722556	745594
725570	722534
725570	722556
725570	725906
725570	745594
725570	1314940
725906	116095
725906	703868
725906	722534
725906	722556
725906	725906
725906	745594
727887	1314940
727887	1318181
732996	699059
732996	714950
732996	1404836
736535	1404836
736547	699059
736547	1645366
736547	2286305
738260	444738
739177	1323015
741695	1314940
741695	1318181
741702	1314940
742014	950043
742023	1323997
742417	1323997
742423	1455827
745563	1314940
745563	1318181
745594	703868
745594	722534
745594	722556
745594	725906
745594	745594
745594	1344907
745594	2208853
745634	722534
745634	722556
745634	725906
745634	745594
755427	950043
755443	950043
755965	2141970
755965	2273994
755975	596882
755975	597418
756045	596882
756045	597418
756052	596882
756052	597418
756456	2141970
756456	2273994
756468	1494187
759854	596882
759854	597418
759864	259636
760068	596882
760068	597418
761482	596882
761482	597418
766649	699059
766668	366280
770682	699059
770703	699059
770711	699059
771664	699059
773630	785778
773630	794904
773630	1135601
773630	1447334
773630	1672182
773630	1672522
773633	773633
773633	777195
773633	789361
773633	801606
773633	1256722
773633	2075958
777195	773633
777376	1135601
777376	1672182
777376	1672522
778400	1443245
779140	950043
783645	1135601
783645	1672522
784080	1135601
784080	1672182
784080	1672522
784281	784354
784415	789108
785235	1135601
785235	1672182
785235	1672522
787333	1135601
787333	1672182
787333	1672522
788217	1452285
789108	798129
789212	798129
789361	773633
793180	714237
793180	951233
793969	1605606
794808	773633
794820	950043
795172	773633
796902	1013130
797298	2055789
797344	1135601
797344	1672182
797344	1672522
797392	1447334
798129	789212
798194	2223786
801150	950043
801373	950043
801514	773633
801514	1135601
801514	1672522
803643	1443245
803661	950043
803666	1135601
803666	1672182
803666	1672522
803674	1135601
803674	1672182
803674	1672522
803832	1443245
803842	1135601
803842	1672182
803842	1672522
803981	773633
803981	950043
804070	776567
804070	779066
804070	785715
804070	847544
805163	1135601
805163	1672182
805163	1672522
805170	1443245
805177	950043
805375	1135601
805375	1672182
805375	1672522
805990	1135601
805990	1672182
805996	1447334
806063	950043
806074	1135601
806074	1672182
806074	1672522
806271	1135601
806271	1672182
806271	1672522
806390	950043
806874	950043
807077	1455525
807490	1135601
807490	1672182
807490	1672522
808745	1443245
809060	788217
809086	950043
809096	298553
809096	300338
809096	577549
809096	1640120
809096	2075958
816825	577549
816934	922323
816934	941210
816934	1578881
816934	2158874
816934	2282827
816934	2294045
816934	2297471
816934	2301096
816934	2306364
816934	2309529
830476	784281
830596	1135601
830596	1672182
847384	1412372
847387	1412372
847448	1412372
847517	1412372
847531	1412372
847593	1412372
847761	1412372
847766	1412372
847840	1412372
847909	1412372
847973	1412372
847973	1447334
848037	406340
848037	2215882
858215	756468
858215	858215
878993	259636
878993	300368
878993	1968725
883806	259636
883806	406340
883806	2215882
886135	259636
886135	300368
886135	2130595
895571	2130595
899600	1919680
902739	259636
909230	983566
912151	1040544
912151	1314940
912154	1578881
912154	2282827
921673	2287568
922315	2194921
926763	927342
926763	930123
927342	336741
927342	336858
930123	336858
930123	338700
930184	338700
930206	2194921
930212	2287568
930217	366280
930217	931019
930244	2287568
930375	2194921
930932	2194921
931012	2194921
931019	366280
934492	2194921
934514	2141970
934514	2273994
934834	2141970
934834	2273994
935181	2194921
935228	2194921
935258	2130595
935706	2194921
938136	2194921
938143	2130595
938143	2287568
939071	2194921
939087	366280
939096	2141970
939096	2273994
941204	2141970
941204	2273994
941256	366280
941256	2194921
941656	2194921
941669	2141970
941669	2273994
942280	2194921
942296	2287568
942461	338700
942749	2194921
948738	1220355
950037	1135601
950037	1323997
950037	1672182
950037	1672522
950040	279138
950040	809096
950043	200525
950043	300368
950043	662353
950043	725379
950043	922323
950043	950825
950043	953617
950043	1135601
950043	1419122
950043	1647250
950043	1672182
950043	1672522
950043	2053876
950043	2055789
950043	2079960
950043	2112548
950802	953617
950825	1406902
951233	732996
951233	1185164
951233	1404836
953547	1135601
953547	1672182
953617	1135601
953617	1378442
953617	1672182
953617	1672522
953617	1815954
956326	1140587
956326	1412372
956770	809096
956770	1412372
956776	1412372
958313	1416296
958313	1416844
958421	1383668
959970	1416296
959970	1416844
960408	1404836
960468	1314819
960468	2055789
961266	1378442
961361	2055789
963933	1404580
966099	966099
966477	1135601
966477	1672182
966477	1672522
967918	1416296
967918	1416844
967929	1997821
970576	2055789
973642	605670
973642	1143790
973642	1412372
975308	816825
975308	1412372
981482	1293790
983566	1166628
983566	1394364
986283	322177
986283	2034663
990161	219571
990161	1108057
992088	1175900
992088	1794117
992088	2258696
999520	950825
999520	953617
1001303	300368
1001303	1135601
1001303	1672182
1001303	1672522
1005360	950043
1005405	950043
1005405	1394364
1006448	1997821
1006515	300368
1006515	1135601
1006515	1412372
1006515	1672182
1006515	1672522
1011072	1178815
1011378	1378442
1013130	1580873
1015191	2055789
1015994	1404580
1016593	1447334
1016593	2055789
1039874	525645
1039874	1140587
1039874	1412372
1039874	2287568
1040222	1135601
1040222	1412372
1040222	1672522
1040289	1131821
1040289	1412372
1040530	935920
1040537	1135601
1040537	1672182
1040537	1672522
1040544	1418749
1040931	1378442
1041355	1404836
1042137	1407024
1045298	1407024
1047294	1383668
1066575	1383668
1066809	1383668
1067280	1383668
1067450	1383668
1068711	1383668
1070239	1405587
1070607	1383668
1070932	1383668
1073124	1383668
1074378	1383668
1075363	1383668
1076791	1383668
1076832	1383668
1076990	1383668
1077827	1383668
1101237	1382213
1101237	2078332
1104069	1135601
1104069	1672182
1104069	1672522
1104069	2066795
1104069	2078332
1108057	2066795
1108057	2078332
1122766	1135601
1122766	1672522
1122995	300368
1122995	1135601
1123000	300368
1123000	1135601
1123000	1672182
1123022	300368
1123022	1135601
1123022	1672182
1126188	366280
1131821	300368
1131821	1135601
1135595	300368
1135595	1135601
1135595	1672522
1135601	950043
1135601	953617
1135601	1001303
1135601	1006515
1135601	1040222
1135601	1122766
1135601	1161610
1135601	1166749
1135601	1170817
1135601	1178815
1135601	1185164
1135601	1189572
1135601	1191195
1135601	1195428
1135601	1220355
1135601	1256722
1135601	1629941
1135601	1661252
1135601	1661619
1135601	1672182
1135601	1757119
1135601	1766669
1135601	1792527
1135601	1976215
1135601	1981842
1135601	2215882
1135601	2258696
1135601	2282827
1135601	2287568
1140587	300368
1140587	1135601
1140587	1168671
1140587	1672182
1140587	1672522
1143790	300368
1143790	1135601
1143790	1672182
1151409	366280
1164144	1195428
1164144	1253930
1166749	596882
1166749	597418
1170817	785778
1170817	794904
1170817	796910
1174024	596882
1174024	597418
1178844	1220355
1190244	788217
1190244	796910
1190244	798129
1190498	1195428
1190498	1253930
1190546	1220355
1191385	1195428
1191385	1253930
1191594	596882
1191594	597418
1191594	1135601
1191594	1672522
1195428	1164144
1195428	1195428
1195428	1253930
1220355	601859
1220355	1178844
1220355	1190546
1220355	1220355
1220355	2333883
1253930	1135601
1253930	1164144
1253930	1168671
1253930	1195428
1253930	1253930
1253930	1672182
1253930	1672522
1260039	1314819
1260039	1412372
1260042	1314940
1260042	1412372
1260194	1412372
1260203	1412372
1260454	1412372
1260539	1412372
1263380	1412372
1263391	1412372
1263747	1412372
1263820	1412372
1263830	1412372
1263849	1314940
1263849	1318181
1263849	1412372
1263912	714237
1263912	951233
1263912	1323997
1264142	1314940
1264142	1412372
1264646	1314940
1264646	1318181
1264646	1412372
1266962	1412372
1266962	1420722
1267042	1412372
1267052	1412372
1270517	1412372
1271650	722534
1271650	722556
1271650	725906
1271650	745594
1273938	1412372
1276271	1140587
1276271	1412372
1280609	551367
1280609	1282772
1285885	2194921
1293034	1432513
1293790	1417248
1294242	406340
1294242	2215882
1294245	699059
1294914	406340
1294914	2215882
1294928	406340
1294928	2215882
1294964	1645366
1294964	2286305
1296203	406340
1296203	2215882
1296210	722556
1296210	745594
1296216	406340
1296216	2215882
1298279	406340
1298279	2215882
1299255	406340
1299255	2215882
1301355	1318181
1304244	279138
1304244	391807
1304244	714950
1304244	1314819
1305708	1344907
1305708	2208853
1305822	279138
1305822	1314819
1306636	1447334
1306649	279138
1306649	1314819
1306661	596882
1306661	597418
1310286	279138
1310286	714237
1310286	951233
1310286	1314819
1310286	1318181
1310286	1323997
1314181	279138
1314181	1314819
1314181	1318181
1314813	950043
1314819	714237
1314819	1263849
1314819	1310286
1314819	1314819
1314819	1318181
1314819	1323997
1314940	262066
1314940	263072
1314940	263164
1314940	279138
1314940	282577
1314940	286311
1314940	1314819
1314940	1314940
1314940	1318181
1314940	1424852
1314940	1425383
1315723	438740
1318181	279138
1318181	282577
1318181	1314819
1318181	1318181
1318181	1425383
1319519	2208853
1319535	1318181
1322977	1344907
1322977	2208853
1322984	1344907
1322984	2208853
1323015	228896
1323015	739177
1323015	991840
1323997	108524
1323997	146172
1323997	150705
1323997	714609
1323997	987248
1323997	1041898
1323997	1263849
1323997	1305822
1323997	1310286
1323997	1314819
1323997	1318181
1323997	1323997
1324055	1318181
1340796	722534
1340796	722556
1340796	725906
1340796	745594
1341237	1645366
1341237	2286305
1341251	858215
1341251	1645366
1341251	2286305
1341360	406340
1341360	858215
1341360	2215882
1341365	703868
1341365	722534
1341365	722556
1341365	725906
1341365	745594
1341365	1344907
1341365	2208853
1341718	2240505
1344338	1318181
1344354	1318181
1344369	279138
1344369	286311
1344369	1344907
1344369	2208853
1344742	1318181
1344897	722534
1344897	722556
1344897	725906
1344897	745594
1344907	1344907
1344907	2208853
1345340	406340
1345340	2215882
1345443	171002
1345443	756468
1345443	858215
1345443	1970336
1347855	858215
1347855	1318181
1375837	126142
1375837	807077
1375837	950043
1375837	1041355
1378318	950043
1378442	662353
1378442	666911
1378442	922323
1378442	950825
1378442	953617
1382213	219571
1382213	1108057
1383668	761482
1383668	776661
1383668	1047294
1383668	1066575
1383668	1066809
1383668	1067280
1383668	1067450
1383668	1068711
1383668	1070607
1383668	1070932
1383668	1073124
1383668	1074378
1383668	1075363
1383668	1076791
1383668	1076832
1383668	1076990
1383668	1077827
1383668	1344907
1394356	1314819
1394364	108524
1394364	146172
1394364	983566
1394364	1293224
1396510	990161
1396517	1314819
1404569	973642
1404580	966379
1404580	1015994
1404772	953617
1404821	990161
1404836	126142
1404836	714237
1404836	805114
1404836	807077
1404836	951233
1404836	960408
1404836	1041355
1404836	1263849
1404836	1266962
1404836	1310286
1404836	1580272
1405587	1070239
1406902	662353
1406902	922323
1406902	950825
1406902	953617
1407024	1042137
1407024	1045298
1407024	1293316
1412372	809096
1412372	834985
1412372	836754
1412372	956326
1412372	973281
1412372	973642
1412372	1006515
1412372	1040222
1412372	1641000
1412372	1643066
1416234	950043
1416289	1068711
1416296	959970
1416296	967918
1416296	1416575
1416575	1396722
1416575	1416914
1416636	950043
1416649	809096
1416844	958313
1416844	966099
1416844	1416296
1417005	1404580
1418749	1040544
1419122	950043
1420206	714237
1420206	951233
1420206	966099
1420206	1416296
1420722	805114
1420722	807077
1420722	960408
1420722	1161610
1420722	1266962
1420722	1418749
1420722	1580272
1422265	837986
1422265	840860
1422265	1140587
1422265	1412372
1423549	1040544
1423559	714237
1423559	951233
1424646	1140587
1424646	1412372
1424846	1314819
1424852	1040544
1424907	1040544
1424907	1404836
1425262	1412372
1425274	1404836
1425286	108524
1425286	146172
1425286	150705
1425286	714609
1425286	987248
1425286	1314819
1425286	1396722
1425286	2112548
1425337	1013130
1425383	1040544
1429241	950043
1429248	950043
1429254	1404836
1429341	809096
1430927	788217
1431987	1181740
1431987	1456482
1432180	950043
1432186	1447334
1432513	1181740
1432513	1293034
1432513	1441004
1432513	1455709
1432668	1135601
1432668	1672182
1432668	1672522
1433625	742423
1433625	950043
1433652	338700
1433652	349849
1433896	1280609
1434087	773633
1435471	950043
1435892	391807
1435892	714950
1435892	950043
1435897	950043
1435902	950043
1436057	950043
1436064	950043
1436143	950043
1436632	950043
1436657	950043
1436657	2055789
1436853	773633
1436853	807077
1436900	950043
1436907	950043
1437218	950043
1437356	1013130
1438507	1447334
1439004	950043
1441379	773633
1441459	950043
1443245	199724
1443245	797392
1443245	801606
1443245	950043
1443245	961361
1443245	970576
1443245	1443245
1443245	2012287
1446403	794904
1446403	950043
1446403	1314819
1446403	1447334
1447334	108524
1447334	146172
1447334	150705
1447334	199724
1447334	714609
1447334	805996
1447334	847909
1447334	847973
1447334	950043
1447334	970576
1447334	987248
1447334	1013559
1447334	1314819
1447334	1431987
1447334	1436064
1447334	1441004
1447334	1447334
1447334	1455525
1447334	1456482
1447334	2012287
1450306	950043
1450306	2055789
1451818	773633
1451818	950043
1452285	1431987
1452563	773633
1452563	950043
1453289	950043
1453447	1443245
1455507	950043
1455507	1135601
1455507	1672182
1455507	1672522
1455525	797392
1455525	805114
1455525	807077
1455525	950043
1455525	960408
1455525	961361
1455525	970576
1455525	1266962
1455525	1580272
1455709	807077
1455762	794904
1455762	1447334
1455772	950043
1455827	1013130
1455914	108524
1455914	146172
1455914	1011072
1455914	1293224
1456482	794904
1456482	1447334
1459086	773633
1459846	950043
1460229	807077
1460241	1011072
1460874	950043
1460874	1443245
1460966	950043
1460972	950043
1461632	950043
1461773	950043
1461914	950043
1462153	950043
1462153	2055789
1463896	1443245
1464010	950043
1464010	2055789
1466274	1013130
1466274	2178412
1467753	2160408
1477333	809096
1480836	338700
1480836	349849
1480836	1318181
1480849	338700
1480849	349849
1481194	279138
1481194	384699
1481194	858215
1490232	259636
1490232	2141970
1490232	2273994
1494187	268367
1494187	455773
1494187	473559
1494187	1494187
1494187	2147444
1498687	2130595
1499486	927342
1500024	927342
1501083	927342
1501090	927342
1518143	1645366
1518143	2286305
1567511	2055789
1567514	1645366
1567514	2286305
1567517	1318181
1567517	2287568
1570699	1645366
1570699	2286305
1572461	1318181
1573181	1318181
1573227	1318181
1573236	1318181
1574223	1318181
1574223	1645366
1574223	2286305
1574223	2287568
1575776	1318181
1575783	406340
1575783	2215882
1577711	1318181
1578881	1318181
1580252	1318181
1580260	927342
1580265	927342
1580272	126142
1580272	279138
1580272	1041355
1580272	1314819
1580272	1318181
1580426	2141970
1580426	2273994
1583021	2287568
1583163	1645366
1583163	2286305
1583178	2194921
1588607	1318181
1588613	1318181
1588624	1318181
1588631	1645366
1588631	2130595
1588631	2286305
1588861	2141970
1588861	2273994
1590359	950043
1590371	1318181
1590382	1318181
1590382	2287568
1590527	1318181
1593607	1318181
1593607	1412372
1593615	1318181
1593623	1318181
1594242	1645366
1594242	2286305
1594664	1318181
1598334	738260
1598815	2208853
1598824	1645366
1598824	2286305
1598841	264838
1598848	2141970
1598848	2273994
1598903	927342
1598903	1318181
1599278	1040544
1599278	2208853
1599290	738260
1599300	931019
1599330	1645366
1599330	2286305
1599658	2287568
1599669	2141970
1599669	2273994
1599796	858215
1599951	1645366
1599951	2286305
1599951	2287568
1600270	1318181
1600405	1318181
1601332	1645366
1601332	2286305
1605606	1429254
1605777	278706
1605777	1645366
1605777	2286305
1605962	1645366
1605962	2286305
1605968	259351
1605968	992088
1606038	927342
1606106	406340
1606106	2215882
1606562	1117984
1608065	1849335
1619003	738260
1620739	1578881
1621387	1578881
1621528	2287568
1621724	927342
1622551	2141970
1622551	2273994
1623559	1578881
1623565	1578881
1624536	927342
1625228	1578881
1627835	953617
1627835	1195428
1627835	1672182
1627835	2282827
1629930	809096
1629930	973642
1629935	809096
1629941	1375840
1629941	1629941
1629941	1645366
1629941	1933934
1629941	2286305
1632825	525645
1632825	1412372
1632825	2287568
1632833	950043
1632833	953617
1632833	1672182
1632833	2215882
1636057	1645366
1636057	2286305
1641000	809096
1643066	809096
1643066	973642
1645067	525645
1645067	1412372
1645067	2287568
1645351	1135601
1645351	1672182
1645351	1672522
1645366	468239
1645366	646303
1645366	648745
1645366	651719
1645366	2239404
1645883	1318181
1646452	1318181
1646457	2287568
1646463	1318181
1646473	1318181
1647250	953617
1649451	1412372
1656107	1412372
1658097	950043
1658097	953617
1658097	1672182
1658097	2215882
1658142	1135601
1658142	1672522
1660936	1412372
1660943	953617
1660943	1140587
1660943	1195428
1660943	1412372
1660943	1629941
1660943	1672182
1660943	1757119
1660943	1766669
1660943	1981842
1660943	2215882
1660943	2282827
1660943	2287568
1661242	1394364
1661252	525645
1661252	1140587
1661252	1412372
1661252	2287568
1661476	525645
1661476	1318181
1661476	1412372
1661476	2287568
1661482	1140587
1661482	1412372
1661489	816825
1661489	1412372
1664376	1404836
1664376	1412372
1667423	366280
1670298	300368
1670298	1135601
1670298	1672182
1671875	1140587
1671875	1412372
1672080	1412372
1672182	147128
1672182	525645
1672182	837986
1672182	840860
1672182	843341
1672182	1123022
1672182	1135601
1672182	1140587
1672182	1143790
1672182	1168671
1672182	1412372
1672182	1626531
1672182	1672182
1672182	1672522
1672182	2287568
1672410	1416844
1672522	147128
1672522	525645
1672522	837986
1672522	840860
1672522	843341
1672522	1123022
1672522	1140587
1672522	1412372
1672522	1626531
1672522	2287568
1672674	1318181
1674413	525645
1674413	1140587
1674413	1412372
1674413	2287568
1674422	816825
1674422	1394364
1674422	1412372
1757047	1135601
1757047	1672182
1757047	1672522
1757060	1135601
1757060	1672182
1757060	1672522
1757119	1135601
1757119	1168671
1757119	1672182
1757119	1672522
1766616	1135601
1766616	1672182
1766616	1672522
1766669	1135601
1766669	1168671
1766669	1672182
1766669	1672522
1767125	1135601
1767125	1672182
1767125	1672522
1767129	1645366
1767129	2286305
1767889	2194921
1768387	1318181
1768489	1645366
1768489	2286305
1770608	1117984
1770614	338700
1770614	349849
1770617	338700
1770617	349849
1771019	927342
1772614	2194921
1772671	927342
1773715	738260
1775679	927342
1777340	1645366
1777340	2286305
1786045	1412372
1789088	264838
1790839	992088
1790839	1605968
1792527	1135601
1792527	1672182
1792527	1672522
1800723	699059
1801169	338700
1801169	349849
1807839	853738
1807839	868689
1809375	2215882
1809451	2194921
1809532	1314940
1813549	990161
1813615	338700
1814725	349849
1815640	699059
1815909	1404836
1815912	338700
1815912	349849
1815912	1280609
1815928	338700
1815928	349849
1815928	1280609
1815947	366280
1815954	322177
1815954	338700
1815954	2034663
1820660	322177
1820660	2034663
1824290	322177
1824290	2034663
1826810	2141970
1826810	2273994
1827114	279138
1827114	338700
1827114	349849
1827130	338700
1827130	349849
1827152	338700
1827152	349849
1827152	1645366
1827152	2286305
1827179	322177
1827179	338700
1827179	349849
1827179	2034663
1829519	322177
1829519	2034663
1830243	338700
1830243	349849
1830243	2141970
1830243	2273994
1830251	338700
1830251	349849
1830251	2141970
1830251	2273994
1831798	322177
1831798	2034663
1831814	322177
1831814	2034663
1832073	366280
1832076	406340
1832076	2215882
1833382	2141970
1833382	2273994
1833576	699059
1838966	406340
1838966	2215882
1880949	264838
1880949	322177
1880949	2034663
1886797	259636
1890362	193653
1890362	194945
1890362	1890362
1919680	1796929
1923878	349849
1923885	349849
1923906	366280
1927912	464845
1935765	338700
1935765	349849
1959911	646303
1959911	1645366
1959911	2286305
1960056	338700
1960056	349849
1961249	2160408
1967117	338700
1967117	349849
1967195	259636
1967195	1968725
1968725	929007
1968725	934514
1968725	1279399
1968725	2194921
1971541	756468
1971541	858215
1971541	1970336
1976215	1422265
1979737	1412372
1981613	714237
1981613	951233
1981613	1323997
1981613	1425286
1981800	714237
1981800	951233
1981842	1422265
1981842	1424646
1982506	1040544
1985283	279138
1986297	953617
1990661	1578881
1997146	1578881
1997821	662353
2006288	2055789
2012287	950043
2014846	789212
2014846	804070
2016449	1443245
2034663	727821
2034663	1375840
2038909	1997821
2047811	953617
2049026	950043
2049890	1997821
2053869	950043
2053876	950825
2053876	953617
2055789	200525
2055789	662353
2055789	922323
2055789	950825
2055789	953617
2055789	2055789
2059147	279138
2065171	132236
2065417	349849
2065437	1314940
2065437	1318181
2066795	219571
2066795	1108057
2066795	1382213
2066795	2078332
2075958	2055789
2078332	219571
2078332	1108057
2078332	1382213
2078332	2078332
2078356	2055789
2078363	2055789
2084175	322177
2105950	699059
2107013	699059
2110834	276114
2112548	2055789
2113407	276114
2126893	1629941
2130595	651719
2160408	761482
2201710	699059
2201713	699059
2205653	699059
2205653	714950
2205653	1135601
2205653	1672182
2205653	1672522
2205839	699059
2206473	699059
2206928	699059
2206928	714950
2206962	381973
2206962	725906
2208853	390059
2208853	405893
2208853	419349
2208853	426125
2208853	695823
2208853	696090
2208853	699059
2208853	714609
2208853	714950
2208853	727821
2208853	732682
2208853	732996
2208853	1344369
2208853	1344907
2215882	699059
2215882	721798
2215882	739272
2215882	1135601
2215882	1168671
2215882	1296216
2215882	1672182
2215882	1672522
2216236	699059
2221258	699059
2221353	2178412
2223786	922323
2223786	941210
2223786	1578881
2223786	2158874
2223786	2282827
2223786	2294045
2223786	2297471
2223786	2301096
2223786	2306364
2223786	2309529
2229136	2178412
2230395	992088
2253501	858215
2258696	1412372
2270044	646303
2270044	1645366
2270044	2286305
2273820	1140587
2273820	1412372
2273994	646303
2282827	953617
2282827	1001303
2282827	1161610
2282827	1166749
2282827	1185164
2282827	1189572
2282827	1195428
2282827	1672182
2282827	2258696
2286305	468239
2286305	646303
2286305	648745
2286305	651719
2286305	2239404
2287568	1135601
2287568	1168671
2287568	1672182
2287568	1672522
2287568	1963973
2294015	816934
2294015	2273994
2297471	1140587
2297471	1412372
2301096	2267114
2306364	2178412
2315656	1578881
2315656	2282827
2321982	1578881
2321982	2282827
2324789	722556
2324789	745594
2333875	194945
2333883	1220355
2336750	816825
2336750	1220355
2336750	1412372
2340126	1195428
2340126	1253930
