# Supplementary material for: Integration of gene expression data with prior knowledge for network analysis and validation
Source: BMC Res Notes. 2011 Nov 28;4:520. doi: 10.1186/1756-0500-4-520 (PMC3298547; doi:10.1186/1756-0500-4-520)
Supplement: Additional file 1 — Data collection (compressed). This zip-file contains the networks and the background data. Further information is given in a README file. The TRANSPATH derived signaling network's adjacency list is excluded due to license agreements. [file 1756-0500-4-520-S1.ZIP › Data/Metabolic_networks/Breast_cancer_filtered/1xtd_vertex_set.txt]

108524
279138
338700
349849
788217
127142
950043
130975
1997821
130991
130997
131936
950825
953617
132334
132340
132609
132644
140810
141463
322177
2034663
143133
143141
143150
2208853
146172
146932
146944
2055789
147128
1412372
150705
151059
430245
152210
796910
798129
158026
161627
161761
177226
1296216
1767144
2206180
178344
181598
699059
185961
1792527
194945
197386
203838
206747
1293941
207070
207077
207245
208004
208012
209686
366280
215946
223001
225346
227869
228344
236468
479853
230332
1447334
231648
231968
236100
236445
406340
471467
582005
241250
809096
252103
573945
2126896
259636
912157
1772671
1789384
263072
263727
1645366
2286305
264838
1605777
1767889
265020
265092
265758
265765
266141
807077
266144
2215882
266147
266363
266369
266377
266404
266424
266432
266451
266778
268140
268345
268367
268771
268781
268793
268798
268818
268824
268860
268872
2216236
269034
269042
269052
269109
271380
272296
274697
1314819
275320
276114
391566
278706
941636
279041
300338
732381
858215
1433544
1480679
1481194
280736
1318181
1394364
281188
282529
312466
283258
464845
283909
283969
283978
284059
284069
284289
1280609
284659
1344369
285717
1341365
286150
286311
2065071
2065171
2065283
2065331
286558
1314940
286585
300368
546383
1135601
1168671
1672182
1672522
308156
1195428
1629941
1757119
1766669
1981842
2282827
2287568
312139
317935
1672674
2066795
2078332
326899
326962
329667
722556
745594
329693
927342
336741
336858
161832
208230
282577
357315
604973
662205
990161
1499486
2206928
2221258
343902
349509
1344907
349652
349830
610531
350063
350093
350103
357377
357770
364117
662353
670188
1151409
367795
369761
372526
373359
373701
377945
378016
379013
379019
381457
2141970
2273994
381767
381787
381808
384699
390059
390332
391807
2059147
395781
395796
395804
714237
407922
408084
1041355
419349
426056
127000
426125
430420
432874
1578881
437474
438740
921682
440892
440904
441492
441537
444449
444738
445392
447094
447605
450643
453279
453467
453596
2160408
455583
646303
455726
2194921
455742
459119
465366
461095
461162
461209
464622
983566
132681
468239
468743
472925
473553
525645
837986
840860
1140587
529159
538105
551737
551637
551727
556270
557975
557996
558077
558109
559946
574021
574085
2130595
577492
577543
577546
228301
577591
582292
588681
591635
593207
593705
1117984
593940
605239
605670
608427
610520
610682
618702
620833
627347
637215
637218
641273
643727
462142
2239404
2301096
648745
651493
651501
651703
651709
651719
655078
666911
670160
670171
680266
680274
116095
381973
722534
725906
1917262
683664
683673
689909
693890
695863
696029
696045
698956
1323997
2332935
703868
707486
711837
405893
695823
696090
714950
727821
732996
951233
1263849
1310286
714609
714870
714879
714890
1420722
714942
1304244
716900
1013130
725570
727887
1404836
736535
736547
738260
739177
1323015
741695
741702
742014
742023
742417
742423
1455827
745563
745634
755427
755443
755965
755975
596882
597418
756045
756052
756456
756468
1494187
759854
759864
760068
761482
766649
766668
770682
770703
770711
771664
773630
785778
794904
773633
777195
789361
801606
1256722
2075958
777376
778400
1443245
779140
783645
784080
784281
784354
784415
789108
785235
787333
1452285
789212
793180
793969
1605606
794808
794820
795172
796902
797298
797344
797392
798194
2223786
801150
801373
801514
803643
803661
803666
803674
803832
803842
803981
804070
776567
779066
785715
847544
805163
805170
805177
805375
805990
805996
806063
806074
806271
806390
806874
1455525
807490
808745
809060
809086
298553
577549
1640120
816825
816934
922323
941210
2158874
2294045
2297471
2306364
2309529
830476
830596
847384
847387
847448
847517
847531
847593
847761
847766
847840
847909
847973
848037
878993
1968725
883806
886135
895571
899600
1919680
902739
909230
912151
1040544
912154
921673
922315
926763
930123
930184
930206
930212
930217
931019
930244
930375
930932
931012
934492
934514
934834
935181
935228
935258
935706
938136
938143
939071
939087
939096
941204
941256
941656
941669
942280
942296
942461
942749
948738
1220355
950037
950040
200525
725379
1419122
1647250
2053876
2079960
2112548
950802
1406902
1185164
953547
1378442
1815954
956326
956770
956776
958313
1416296
1416844
958421
1383668
959970
960408
960468
961266
961361
963933
1404580
966099
966477
967918
967929
970576
973642
1143790
975308
981482
1293790
1166628
986283
219571
1108057
992088
1175900
1794117
2258696
999520
1001303
1005360
1005405
1006448
1006515
1011072
1178815
1011378
1580873
1015191
1015994
1016593
1039874
1040222
1040289
1131821
1040530
935920
1040537
1418749
1040931
1042137
1407024
1045298
1047294
1066575
1066809
1067280
1067450
1068711
1070239
1405587
1070607
1070932
1073124
1074378
1075363
1076791
1076832
1076990
1077827
1101237
1382213
1104069
1122766
1122995
1123000
1123022
1126188
1135595
1161610
1166749
1170817
1189572
1191195
1661252
1661619
1976215
1164144
1253930
1174024
1178844
1190244
1190498
1190546
1191385
1191594
601859
2333883
1260039
1260042
1260194
1260203
1260454
1260539
1263380
1263391
1263747
1263820
1263830
1263912
1264142
1264646
1266962
1267042
1267052
1270517
1271650
1273938
1276271
551367
1282772
1285885
1293034
1432513
1417248
1294242
1294245
1294914
1294928
1294964
1296203
1296210
1298279
1299255
1301355
1305708
1305822
1306636
1306649
1306661
1314181
1314813
262066
263164
1424852
1425383
1315723
1319519
1319535
1322977
1322984
228896
991840
987248
1041898
1324055
1340796
1341237
1341251
1341360
1341718
2240505
1344338
1344354
1344742
1344897
1345340
1345443
171002
1970336
1347855
1375837
126142
1378318
776661
1394356
1293224
1396510
1396517
1404569
966379
1404772
1404821
805114
1580272
1293316
834985
836754
973281
1641000
1643066
1416234
1416289
1416575
1396722
1416914
1416636
1416649
1417005
1420206
1422265
1423549
1423559
1424646
1424846
1424907
1425262
1425274
1425286
1425337
1429241
1429248
1429254
1429341
1430927
1431987
1181740
1456482
1432180
1432186
1441004
1455709
1432668
1433625
1433652
1433896
1434087
1435471
1435892
1435897
1435902
1436057
1436064
1436143
1436632
1436657
1436853
1436900
1436907
1437218
1437356
1438507
1439004
1441379
1441459
199724
2012287
1446403
1013559
1450306
1451818
1452563
1453289
1453447
1455507
1455762
1455772
1455914
1459086
1459846
1460229
1460241
1460874
1460966
1460972
1461632
1461773
1461914
1462153
1463896
1464010
1466274
2178412
1467753
1477333
1480836
1480849
1490232
455773
473559
2147444
1498687
1500024
1501083
1501090
1518143
1567511
1567514
1567517
1570699
1572461
1573181
1573227
1573236
1574223
1575776
1575783
1577711
1580252
1580260
1580265
1580426
1583021
1583163
1583178
1588607
1588613
1588624
1588631
1588861
1590359
1590371
1590382
1590527
1593607
1593615
1593623
1594242
1594664
1598334
1598815
1598824
1598841
1598848
1598903
1599278
1599290
1599300
1599330
1599658
1599669
1599796
1599951
1600270
1600405
1601332
1605962
1605968
259351
1606038
1606106
1606562
1608065
1849335
1619003
1620739
1621387
1621528
1621724
1622551
1623559
1623565
1624536
1625228
1627835
1629930
1629935
1375840
1933934
1632825
1632833
1636057
1645067
1645351
1645883
1646452
1646457
1646463
1646473
1649451
1656107
1658097
1658142
1660936
1660943
1661242
1661476
1661482
1661489
1664376
1667423
1670298
1671875
1672080
843341
1626531
1672410
1674413
1674422
1757047
1757060
1766616
1767125
1767129
1768387
1768489
1770608
1770614
1770617
1771019
1772614
1773715
1775679
1777340
1786045
1789088
1790839
1800723
1801169
1807839
853738
868689
1809375
1809451
1809532
1813549
1813615
1814725
1815640
1815909
1815912
1815928
1815947
1820660
1824290
1826810
1827114
1827130
1827152
1827179
1829519
1830243
1830251
1831798
1831814
1832073
1832076
1833382
1833576
1838966
1880949
1886797
1890362
193653
1796929
1923878
1923885
1923906
1927912
1935765
1959911
1960056
1961249
1967117
1967195
929007
1279399
1971541
1979737
1981613
1981800
1982506
1985283
1986297
1990661
1997146
2006288
2014846
2016449
2038909
2047811
2049026
2049890
2053869
132236
2065417
2065437
2078356
2078363
2084175
2105950
2107013
2110834
2113407
2126893
2201710
2201713
2205653
2205839
2206473
2206962
732682
721798
739272
2221353
2229136
2230395
2253501
2270044
2273820
1963973
2294015
2267114
2315656
2321982
2324789
2333875
2336750
2340126
