# Supplementary material for: Integration of gene expression data with prior knowledge for network analysis and validation
Source: BMC Res Notes. 2011 Nov 28;4:520. doi: 10.1186/1756-0500-4-520 (PMC3298547; doi:10.1186/1756-0500-4-520)
Supplement: Additional file 1 — Data collection (compressed). This zip-file contains the networks and the background data. Further information is given in a README file. The TRANSPATH derived signaling network's adjacency list is excluded due to license agreements. [file 1756-0500-4-520-S1.ZIP › Data/Metabolic_networks/Breast_cancer_filtered/strict_edge_list.txt]

236468	406340
268872	406340
268872	2215882
279138	279138
279138	858215
286311	2065071
286311	2065171
286311	2065283
322177	2066795
322177	2078332
338700	279138
338700	927342
338700	990161
338700	1314819
338700	1318181
366280	366280
406340	236468
406340	479853
455583	646303
455583	1645366
455583	2286305
465366	646303
465366	1645366
465366	2286305
479853	406340
525645	1140587
593705	1117984
605239	605239
646303	1645366
646303	2286305
714237	699059
714237	714237
714237	714950
714237	951233
714237	1314819
714237	1323997
722534	725906
722534	745594
722556	725906
722556	745594
725906	116095
725906	722534
725906	722556
725906	725906
725906	745594
745594	722534
745594	722556
745594	725906
745594	745594
745594	1344907
745594	2208853
773633	773633
789108	798129
789212	798129
798129	789212
807077	1455525
816934	1578881
816934	2282827
830476	784281
858215	858215
930123	338700
931019	366280
950043	950825
950043	953617
950043	1135601
950043	1672182
950043	1672522
950043	2055789
950825	1406902
951233	1404836
953617	1135601
953617	1378442
953617	1672182
953617	1672522
966099	966099
983566	1394364
1041355	1404836
1042137	1407024
1045298	1407024
1047294	1383668
1066809	1383668
1067450	1383668
1068711	1383668
1070239	1405587
1070932	1383668
1073124	1383668
1074378	1383668
1076791	1383668
1076990	1383668
1077827	1383668
1131821	1135601
1135601	950043
1135601	953617
1135601	1195428
1135601	1220355
1135601	1672182
1135601	1757119
1135601	1766669
1135601	1981842
1135601	2215882
1135601	2282827
1135601	2287568
1140587	1135601
1140587	1672182
1140587	1672522
1195428	1195428
1195428	1253930
1220355	1220355
1253930	1135601
1253930	1195428
1253930	1253930
1253930	1672182
1253930	1672522
1314819	714237
1314819	1314819
1314819	1318181
1314819	1323997
1314940	279138
1314940	286311
1314940	1314819
1314940	1314940
1314940	1318181
1318181	279138
1318181	1314819
1318181	1318181
1323997	1314819
1323997	1318181
1323997	1323997
1341365	722534
1341365	722556
1341365	725906
1341365	745594
1341365	1344907
1341365	2208853
1341718	2240505
1344907	1344907
1344907	2208853
1345443	858215
1378442	950825
1378442	953617
1383668	1047294
1383668	1066809
1383668	1067450
1383668	1068711
1383668	1070932
1383668	1073124
1383668	1074378
1383668	1076791
1383668	1076990
1383668	1077827
1383668	1344907
1394364	983566
1404836	126142
1404836	714237
1404836	807077
1404836	951233
1404836	1041355
1405587	1070239
1406902	950825
1406902	953617
1407024	1042137
1407024	1045298
1416296	1416575
1416844	966099
1416844	1416296
1420722	807077
1422265	1140587
1425286	1314819
1443245	950043
1443245	1443245
1447334	950043
1447334	1314819
1447334	1431987
1447334	1447334
1447334	1455525
1455525	807077
1455525	950043
1455914	1011072
1494187	1494187
1578881	1318181
1605968	992088
1645366	646303
1672182	525645
1672182	1135601
1672182	1140587
1672182	1672182
1672182	1672522
1672182	2287568
1672522	525645
1672522	1140587
1672522	2287568
1757119	1135601
1757119	1672182
1757119	1672522
1766669	1135601
1766669	1672182
1766669	1672522
1890362	1890362
1968725	2194921
1971541	858215
1981842	1422265
2055789	950825
2055789	953617
2055789	2055789
2066795	1382213
2066795	2078332
2078332	1382213
2078332	2078332
2208853	699059
2208853	714950
2208853	1344907
2215882	699059
2215882	1135601
2215882	1672182
2215882	1672522
2223786	1578881
2223786	2282827
2273994	646303
2282827	953617
2282827	1195428
2282827	1672182
2286305	646303
2287568	1135601
2287568	1672182
2287568	1672522
