# Supplementary material for: Integration of gene expression data with prior knowledge for network analysis and validation
Source: BMC Res Notes. 2011 Nov 28;4:520. doi: 10.1186/1756-0500-4-520 (PMC3298547; doi:10.1186/1756-0500-4-520)
Supplement: Additional file 1 — Data collection (compressed). This zip-file contains the networks and the background data. Further information is given in a README file. The TRANSPATH derived signaling network's adjacency list is excluded due to license agreements. [file 1756-0500-4-520-S1.ZIP › Data/Metabolic_networks/Breast_cancer_filtered/strict_vertex_set.txt]

116095
126142
151059
177226
185961
206747
228301
236468
259636
264838
268872
272296
278706
279138
284659
286311
312466
322177
338700
349849
366280
381973
384699
391807
406340
426056
438740
455583
464845
465366
479853
525645
546383
573945
593705
596882
597418
605239
646303
699059
714237
714950
722534
722556
725906
738260
742423
745594
773633
784281
785778
789108
789212
794904
796910
798129
804070
807077
809096
816825
816934
830476
858215
927342
930123
931019
935920
950043
950825
951233
953617
966099
973642
983566
990161
992088
1011072
1013130
1040544
1041355
1042137
1045298
1047294
1066809
1067450
1068711
1070239
1070932
1073124
1074378
1076791
1076990
1077827
1117984
1131821
1135601
1140587
1195428
1220355
1253930
1280609
1293790
1314819
1314940
1318181
1323015
1323997
1341365
1341718
1344907
1345443
1378442
1382213
1383668
1394364
1404580
1404836
1405587
1406902
1407024
1416296
1416575
1416844
1420722
1422265
1425286
1431987
1432513
1443245
1447334
1455525
1455914
1494187
1578881
1605968
1645366
1672182
1672522
1757119
1766669
1807839
1849335
1890362
1917262
1919680
1933934
1968725
1971541
1981842
1997821
2034663
2055789
2065071
2065171
2065283
2066795
2078332
2126896
2130595
2141970
2160408
2178412
2194921
2208853
2215882
2223786
2240505
2267114
2273994
2282827
2286305
2287568
