# Supplementary material for: Integration of gene expression data with prior knowledge for network analysis and validation
Source: BMC Res Notes. 2011 Nov 28;4:520. doi: 10.1186/1756-0500-4-520 (PMC3298547; doi:10.1186/1756-0500-4-520)
Supplement: Additional file 1 — Data collection (compressed). This zip-file contains the networks and the background data. Further information is given in a README file. The TRANSPATH derived signaling network's adjacency list is excluded due to license agreements. [file 1756-0500-4-520-S1.ZIP › Data/Metabolic_networks/Reference_network/ID2Names.txt]

108524	Alcohol dehydrogenase
279138	Unspecific monooxygenase
338700	Aldehyde dehydrogenase (NAD+)
349849	Aldehyde dehydrogenase [NAD(P)+]
357315	Aldehyde oxidase
788217	Glucuronosyltransferase
126082	Acylglycerone-phosphate reductase
868808	Alkylglycerone-phosphate synthase
127000	Retinol dehydrogenase
343902	Retinal dehydrogenase
127142	D-arabinitol 4-dehydrogenase
950043	Hexokinase
968427	Xylulokinase
987165	Ketohexokinase
130960	GDP-6-deoxy-D-talose 4-dehydrogenase
168705	GDP-L-fucose synthase
130975	Ribitol-5-phosphate 2-dehydrogenase
1997821	Ribulose-phosphate 3-epimerase
130991	Mannitol 2-dehydrogenase (NADP+)
130997	L-iditol 2-dehydrogenase
131936	Sorbitol-6-phosphate 2-dehydrogenase
662353	Transketolase
922323	Glutamine---fructose-6-phosphate transaminase (isomerizing)
950825	6-phosphofructo-2-kinase
953617	6-phosphofructokinase
132334	Perillyl-alcohol dehydrogenase
132340	3beta-hydroxy-Delta5-steroid dehydrogenase
283024	Steroid 11beta-monooxygenase
286468	Steroid 21-monooxygenase
288104	Steroid 17alpha-monooxygenase
430420	3-oxo-5beta-steroid 4-dehydrogenase
2059147	Steroid Delta-isomerase
132483	11beta-hydroxysteroid dehydrogenase
203717	3alpha-hydroxysteroid dehydrogenase (B-specific)
132609	Estradiol 17alpha-dehydrogenase
1293941	Estrone sulfotransferase
132619	20alpha-hydroxysteroid dehydrogenase
132644	D-iditol 2-dehydrogenase
132673	3alpha-hydroxy-5beta-androstane-17-one 3alpha-dehydrogenase
132681	Sepiapterin reductase
132905	Glycerol 2-dehydrogenase (NADP+)
986289	Glycerone kinase
140810	Mannitol-1-phosphate 5-dehydrogenase
141311	Sterol-4alpha-carboxylate 3-dehydrogenase (decarboxylating)
168596	3-keto-steroid reductase
141463	Glycerol-3-phosphate 1-dehydrogenase (NADP+)
322177	Glyceraldehyde-3-phosphate dehydrogenase (phosphorylating)
666911	Transaldolase
2034663	Triose-phosphate isomerase
142630	Cholest-5-ene-3beta,7alpha-diol 3beta-dehydrogenase
278984	7alpha-hydroxycholest-4-en-3-one 12alpha-hydroxylase
142641	Carbonyl reductase (NADPH)
132236	15-hydroxyprostaglandin dehydrogenase (NAD+)
143043	GDP-4-dehydro-D-rhamnose reductase
143080	Prostaglandin-E2 9-reductase
143133	Indole-3-acetaldehyde reductase (NADH)
143141	Indole-3-acetaldehyde reductase (NADPH)
143150	Long-chain-alcohol dehydrogenase
2208853	Long-chain-fatty-acid---CoA ligase
146025	Cinnamyl-alcohol dehydrogenase
250885	Peroxidase
146172	Alcohol dehydrogenase (NADP+)
146932	Glucuronolactone reductase
146944	Aldose-6-phosphate reductase (NADPH)
200525	Glucose-6-phosphate dehydrogenase
1419122	Glucose-6-phosphatase
2055789	Glucose-6-phosphate isomerase
2112548	Inositol-3-phosphate synthase
147128	IMP dehydrogenase
840860	Hypoxanthine phosphoribosyltransferase
1412372	5'-nucleotidase
2297471	GMP synthase (glutamine-hydrolysing)
150699	3(or 17)alpha-hydroxysteroid dehydrogenase
430245	3-oxo-5alpha-steroid 4-dehydrogenase
150705	Aldehyde reductase
970576	Glucokinase
2012287	Aldose 1-epimerase
150916	3beta(or 20alpha)-hydroxysteroid dehydrogenase
151059	3alpha-hydroxysteroid dehydrogenase (A-specific)
152210	UDP-glucose 6-dehydrogenase
784415	Galactosylgalactosylxylosylprotein 3-beta-glucuronosyltransferase
796910	Hyaluronan synthase
798117	N-acetylglucosaminyl-proteoglycan 4-beta-glucuronosyltransferase
798129	N-acetylgalactosaminyl-proteoglycan 3-beta-glucuronosyltransferase
1794041	UDP-glucuronate decarboxylase
155167	(R)-4-hydroxyphenyllactate dehydrogenase
259802	4-hydroxyphenylpyruvate dioxygenase
941210	Glutamine---phenylpyruvate transaminase
2059069	Phenylpyruvate tautomerase
155179	Mannose-6-phosphate 6-reductase
2053876	Mannose-6-phosphate isomerase
2079960	Phosphomannomutase
155218	Histidinol dehydrogenase
1785895	Histidine decarboxylase
1789088	Aromatic-L-amino-acid decarboxylase
1958098	Histidine ammonia-lyase
2174620	Histidine---tRNA ligase
158013	Hydroxyphenylpyruvate reductase
158026	3alpha(17beta)-hydroxysteroid dehydrogenase (NAD+)
161627	Galactitol-1-phosphate 5-dehydrogenase
161761	Mannitol dehydrogenase
161832	Glyoxylate reductase
934514	Alanine---glyoxylate transaminase
2043505	Hydroxypyruvate isomerase
162167	Glycerol-1-phosphate dehydrogenase [NAD(P)+]
727821	Glycerone-phosphate O-acyltransferase
1375840	Alkaline phosphatase
167126	L-lactate dehydrogenase
670188	Acetolactate synthase
1282772	3-mercaptopyruvate sulfurtransferase
787333	4-galactosyl-N-acetylglucosaminide 3-alpha-L-fucosyltransferase
806074	3-galactosyl-N-acetylglucosaminide 4-alpha-L-fucosyltransferase
806271	Galactoside 2-alpha-L-fucosyltransferase
170984	3beta-hydroxy-5beta-steroid dehydrogenase
172626	GDP-4-dehydro-6-deoxy-D-mannose reductase
172919	Isocitrate---homoisocitrate dehydrogenase
364117	Oxoglutarate dehydrogenase (succinyl-transferring)
172925	D-arabinitol dehydrogenase (NADP+)
172955	Glycerate dehydrogenase
177226	3-hydroxybutyrate dehydrogenase
1296216	3-oxoacid CoA-transferase
1767144	Fumarylacetoacetase
2206180	Acetoacetate---CoA ligase
178344	3-hydroxyisobutyrate dehydrogenase
336858	Methylmalonate-semialdehyde dehydrogenase (acylating)
180945	Hydroxymethylglutaryl-CoA reductase (NADPH)
765883	Hydroxymethylglutaryl-CoA synthase
1842984	Hydroxymethylglutaryl-CoA lyase
1874530	Methylglutaconyl-CoA hydratase
181598	3-hydroxyacyl-CoA dehydrogenase
699059	Acetyl-CoA C-acyltransferase
185961	Malate dehydrogenase
1792527	Phosphoenolpyruvate carboxykinase (GTP)
194945	Isocitrate dehydrogenase (NADP+)
197386	Phosphogluconate dehydrogenase (decarboxylating)
1312429	6-phosphogluconolactonase
203838	3(or 17)beta-hydroxysteroid dehydrogenase
1293224	Alcohol sulfotransferase
203870	3alpha(or 20beta)-hydroxysteroid dehydrogenase
204806	3-hydroxypropionate dehydrogenase
204811	Glycerol dehydrogenase
206611	4-hydroxybutyrate dehydrogenase
336741	Succinate-semialdehyde dehydrogenase
206747	Estradiol 17beta-dehydrogenase
207070	Testosterone 17beta-dehydrogenase
207077	Testosterone 17beta-dehydrogenase (NADP+)
207122	Pyridoxine 4-dehydrogenase
995017	Pyridoxal kinase
207245	Mannitol 2-dehydrogenase
208004	Alcohol dehydrogenase [NAD(P)+]
208012	Glycerol dehydrogenase (NADP+)
208034	(R)-aminopropanol dehydrogenase
444738	Amine oxidase (flavin-containing)
447094	Amine oxidase (copper-containing)
208053	Lactaldehyde reductase
208230	Glyoxylate reductase (NADP+)
208273	Glycerol-3-phosphate dehydrogenase (NAD+)
208616	Hydroxypyruvate reductase
209284	Malate dehydrogenase (NADP+)
209686	Dimethylmalate dehydrogenase
366280	3-methyl-2-oxobutanoate dehydrogenase
212725	Ketol-acid reductoisomerase
215471	Homoisocitrate dehydrogenase
215556	Hydroxymethylglutaryl-CoA reductase
215795	D-xylulose reductase
215946	Aryl-alcohol dehydrogenase
216749	Glycerol-3-phosphate dehydrogenase [NAD(P)+]
223001	Mannitol dehydrogenase (cytochrome)
225339	Pyridoxine 4-oxidase
225346	Alcohol oxidase
225357	(S)-2-hydroxy-acid oxidase
921682	Ornithine aminotransferase
227525	Choline oxidase
228896	Choline dehydrogenase
608427	Betaine---homocysteine S-methyltransferase
227562	Glycerol-3-phosphate oxidase
227757	Malate oxidase
227869	D-mannitol oxidase
228344	Quinoprotein glucose dehydrogenase
236468	Ubiquinol---cytochrome-c reductase
479853	NADH dehydrogenase (ubiquinone)
286935	Heme oxygenase
230332	Glucoside 3-dehydrogenase
1447334	Beta-galactosidase
230348	Glycolate dehydrogenase
230396	Malate dehydrogenase (acceptor)
231545	2-hydroxyglutarate dehydrogenase
231648	Alkan-1-ol dehydrogenase (acceptor)
231655	D-sorbitol dehydrogenase (acceptor)
231826	Glycerol dehydrogenase (acceptor)
231899	Hydroxyacid-oxoacid transhydrogenase
231968	Glucose-fructose oxidoreductase
232084	Gluconate 2-dehydrogenase (acceptor)
232686	2-oxo-acid reductase
232705	Dehydrogluconate dehydrogenase
232714	Glycerol-3-phosphate dehydrogenase
236100	Alcohol dehydrogenase (acceptor)
236445	Pyridoxine 5-dehydrogenase
406340	Succinate dehydrogenase (ubiquinone)
471467	Electron-transferring-flavoprotein dehydrogenase
582005	Hexaprenyldihydroxybenzoate methyltransferase
241250	Ribosyldihydronicotinamide dehydrogenase (quinone)
809096	Purine-nucleoside phosphorylase
242163	Phospholipid-hydroperoxide glutathione peroxidase
558005	Protein-disulfide reductase (glutathione)
252103	Iodide peroxidase
283909	Tyrosine 3-monooxygenase
284334	Monophenol monooxygenase
573945	Thyroxine 5'-deiodinase
912157	Aspartate transaminase
935258	Tyrosine transaminase
2126896	Tyrosine---tRNA ligase
2253126	Tubulin---tyrosine ligase
252154	Glutathione peroxidase
258252	Tryptophan 2,3-dioxygenase
1605777	Arylformamidase
1767889	Kynureninase
259344	Sulfur dioxygenase
551367	Sulfite oxidase
259396	Catechol 2,3-dioxygenase
259636	Cysteine dioxygenase
1772671	Glutamate decarboxylase
1789384	Sulfinoalanine decarboxylase
263998	Homogentisate 1,2-dioxygenase
263072	Arachidonate 15-lipoxygenase
263164	Arachidonate 5-lipoxygenase
1480854	Leukotriene-A4 hydrolase
1970336	Leukotriene-C4 synthase
263727	2,4'-dihydroxyacetophenone dioxygenase
1645366	Methenyltetrahydrofolate cyclohydrolase
2286305	Formate---tetrahydrofolate ligase
263969	3-hydroxy-4-oxoquinoline 2,4-dioxygenase
2016519	Maleylacetoacetate isomerase
264838	Indoleamine 2,3-dioxygenase
265020	Acireductone dioxygenase (Ni2+-requiring)
265092	Acireductone dioxygenase [iron(II)-requiring]
265109	3-hydroxyanthranilate 3,4-dioxygenase
1802633	Aminocarboxymuconate-semialdehyde decarboxylase
265358	Protocatechuate 4,5-dioxygenase
246832	Catalase
265758	2,5-dihydroxypyridine 5,6-dioxygenase
265765	1.13.12.-
298553	Xanthine dehydrogenase
300338	Xanthine oxidase
732381	Arylamine N-acetyltransferase
266013	1.13.99.-
266141	1.14.-.-
610531	Catechol O-methyltransferase
805114	N-acylsphingosine galactosyltransferase
807077	Ceramide glucosyltransferase
960408	Ceramide kinase
1266962	Ceramide cholinephosphotransferase
1292891	Aryl sulfotransferase
1305163	Arylesterase
1580272	Ceramidase
266144	1.14.11.-
2215882	Succinate---CoA ligase (GDP-forming)
2216236	Succinate---CoA ligase (ADP-forming)
266147	Gamma-butyrobetaine dioxygenase
741773	Carnitine O-acetyltransferase
266363	Pyrimidine-deoxynucleoside 1'-dioxygenase
266369	Hyoscyamine (6S)-dioxygenase
266377	Gibberellin-44 dioxygenase
266404	Gibberellin 2beta-dioxygenase
266424	6beta-hydroxyhyoscyamine epoxidase
266432	Gibberellin 3beta-dioxygenase
266451	Peptide-aspartate beta-dioxygenase
266778	Taurine dioxygenase
268140	Phytanoyl-CoA dioxygenase
268345	Leucocyanidin oxygenase
268367	Procollagen-proline dioxygenase
453612	1-pyrroline-5-carboxylate dehydrogenase
455773	Pyrroline-5-carboxylate reductase
473559	Proline dehydrogenase
268771	Deacetoxyvindoline 4-hydroxylase
268781	Clavaminate synthase
268793	Flavone synthase
268798	Flavonol synthase
268818	2'-deoxymugineic-acid 2'-dioxygenase
268824	Mugineic-acid 3-dioxygenase
268860	Pyrimidine-deoxynucleoside 2'-dioxygenase
834985	Uridine phosphorylase
1006515	Uridine kinase
268872	Procollagen-lysine 5-dioxygenase
269034	Thymine dioxygenase
269042	Procollagen-proline 3-dioxygenase
269052	Trimethyllysine dioxygenase
269109	Flavanone 3-dioxygenase
269143	Anthranilate 1,2-dioxygenase (deaminating, decarboxylating)
269217	Benzoate 1,2-dioxygenase
269682	2-chlorobenzoate 1,2-dioxygenase
271368	4-sulfobenzoate 3,4-dioxygenase
271375	4-chlorophenylacetate 3,4-dioxygenase
271380	1.14.13.-
284076	Dopamine beta-monooxygenase
271383	Salicylate 1-monooxygenase
272189	Trans-cinnamate 4-monooxygenase
272296	Cholestanetriol 26-monooxygenase
272409	4-hydroxyphenylacetate 1-monooxygenase
273583	3-hydroxybenzoate 6-monooxygenase
273596	Methane monooxygenase
1480679	Soluble epoxide hydrolase
273830	4-hydroxyphenylacetate 3-monooxygenase
274668	2-nitrophenol 2-monooxygenase
274697	Anthranilate 3-monooxygenase (deaminating)
282577	Alkane 1-monooxygenase
1314819	Lipoprotein lipase
274729	Nitric-oxide synthase
2290963	Argininosuccinate synthase
275184	Pentachlorophenol monooxygenase
275320	Ketosteroid monooxygenase
275744	3-hydroxyphenylacetate 6-hydroxylase
275794	Alkene monooxygenase
275800	Phenol 2-monooxygenase
276114	Sterol 14-demethylase
391566	Delta14-sterol reductase
276422	Methylsterol monooxygenase
278673	4-hydroxyacetophenone monooxygenase
278706	Kynurenine 3-monooxygenase
941636	Kynurenine---oxoglutarate transaminase
279041	5beta-cholestane-3alpha,7alpha-diol 12alpha-hydroxylase
279057	Cholesterol 24-hydroxylase
279098	24-hydroxycholesterol 7alpha-hydroxylase
858215	Glutathione transferase
1433544	Aryldialkylphosphatase
1481194	Microsomal epoxide hydrolase
280736	Alkanal monooxygenase (FMN-linked)
1166628	FAD synthetase
1318181	Lysophospholipase
1394364	Acid phosphatase
281188	Alkanesulfonate monooxygenase
282529	1.14.15.-
283087	Cholesterol monooxygenase (side-chain-cleaving)
312466	Ferredoxin---NADP+ reductase
283080	Corticosterone 18-monooxygenase
283155	Choline monooxygenase
283258	Phenylalanine 4-monooxygenase
464845	6,7-dihydropteridine reductase
1927912	4a-hydroxytetrahydrobiopterin dehydratase
283969	Anthranilate 3-monooxygenase
283978	Tryptophan 5-monooxygenase
284059	Glyceryl-ether monooxygenase
284069	Mandelate 4-monooxygenase
593882	Phenylethanolamine N-methyltransferase
284289	Aminocyclopropanecarboxylate oxidase
1280609	Thiosulfate sulfurtransferase
284600	CMP-N-acetylneuraminate monooxygenase
1189572	N-acylneuraminate cytidylyltransferase
284659	Stearoyl-CoA 9-desaturase
1344369	Palmitoyl-CoA hydrolase
285717	Acyl-[acyl-carrier-protein] desaturase
1341365	Oleoyl-[acyl-carrier-protein] hydrolase
285969	Linoleoyl-CoA desaturase
286150	Deacetoxycephalosporin-C synthase
286170	Berbamunine synthase
286311	Prostaglandin-endoperoxide synthase
2065071	Prostaglandin-D synthase
2065171	Prostaglandin-E synthase
2065283	Prostaglandin-I synthase
2065331	Thromboxane-A synthase
286558	Plasmanylethanolamine desaturase
1314940	Phospholipase A2
1424907	Phospholipase D
286585	Latia-luciferin monooxygenase (demethylating)
405893	Acyl-CoA oxidase
418188	Isovaleryl-CoA dehydrogenase
419349	Long-chain-acyl-CoA dehydrogenase
420866	Butyryl-CoA dehydrogenase
426125	Acyl-CoA dehydrogenase
430454	Glutaryl-CoA dehydrogenase
1674422	Nucleotide diphosphatase
1982509	Ferrochelatase
287893	Cholesterol 25-hydroxylase
272122	25-hydroxycholesterol 7alpha-hydroxylase
287946	Squalene monooxygenase
2110834	Lanosterol synthase
296040	4-hydroxy-3-methylbut-2-enyl diphosphate reductase
848040	Dimethylallyltranstransferase
848865	Geranyltranstransferase
869153	Farnesyltranstransferase
906132	TRNA isopentenyltransferase
2060571	Isopentenyl-diphosphate Delta-isomerase
300368	Ribonucleoside-diphosphate reductase
546383	Thioredoxin-disulfide reductase
1135601	Nucleoside-diphosphate kinase
1168671	Mannose-1-phosphate guanylyltransferase (GDP)
1672182	Apyrase
1672522	Nucleoside-diphosphatase
308156	Ribonucleoside-triphosphate reductase
1001303	Pyruvate kinase
1122766	Nucleoside-triphosphate---adenylate kinase
1161610	Choline-phosphate cytidylyltransferase
1166749	TRNA cytidylyltransferase
1170817	UDP-N-acetylglucosamine diphosphorylase
1178815	Fucose-1-phosphate guanylyltransferase
1185164	Phosphatidate cytidylyltransferase
1191195	MRNA guanylyltransferase
1195428	DNA-directed RNA polymerase
1256722	UTP---glucose-1-phosphate uridylyltransferase
1629941	GTP cyclohydrolase I
1661252	Nucleoside-triphosphate diphosphatase
1757119	Protein-synthesizing GTPase
1766669	Dynamin GTPase
1976215	Adenylate cyclase
1981842	Guanylate cyclase
2258696	Phosphopantothenate---cysteine ligase
2282827	CTP synthase
2287568	Adenylosuccinate synthase
312139	4-cresol dehydrogenase (hydroxylating)
312269	Bile-acid 7alpha-dehydroxylase
2221258	Cholate---CoA ligase
317935	Acetaldehyde dehydrogenase (acetylating)
749385	Acetyl-CoA C-acetyltransferase
1672674	Acylphosphatase
2066795	Phosphoglycerate mutase
2078332	Bisphosphoglycerate mutase
326899	Glyceraldehyde-3-phosphate dehydrogenase (NADP+) (phosphorylating)
326962	Succinate-semialdehyde dehydrogenase [NAD(P)+]
329667	Malonate-semialdehyde dehydrogenase (acetylating)
722556	[acyl-carrier-protein] S-malonyltransferase
745594	Fatty-acid synthase
1815640	Malonyl-CoA decarboxylase
2015767	Methylmalonyl-CoA epimerase
2107013	Methylmalonyl-CoA mutase
329693	Aminobutyraldehyde dehydrogenase
662205	Glycine amidinotransferase
927342	4-aminobutyrate transaminase
336357	Glycolaldehyde dehydrogenase
336570	Lactaldehyde dehydrogenase
336730	2-oxoaldehyde dehydrogenase (NAD+)
171002	D-lactate dehydrogenase
336825	2-oxoisovalerate dehydrogenase (acylating)
703150	Dihydrolipoyllysine-residue (2-methylpropanoyl)transferase
2330063	Propionyl-CoA carboxylase
338695	Aryl-aldehyde dehydrogenase
604973	Acetylserotonin O-methyltransferase
990161	Glycerate kinase
1499486	Beta-Ala-His dipeptidase
2206928	Butyrate---CoA ligase
343739	L-aminoadipate-semialdehyde dehydrogenase
930748	2-aminoadipate transaminase
346974	Aldehyde dehydrogenase (NADP+)
347014	3alpha,7alpha,12alpha-trihydroxycholestan-26-al 26-oxidoreductase
349509	Hexadecanal dehydrogenase (acylating)
390059	Trans-2-enoyl-CoA reductase (NADPH)
714609	Carnitine O-palmitoyltransferase
732682	Serine C-palmitoyltransferase
1344907	Palmitoyl[protein] hydrolase
349652	Formaldehyde dehydrogenase
349819	4-trimethylammoniobutyraldehyde dehydrogenase
349830	Long-chain-aldehyde dehydrogenase
349838	2-oxoaldehyde dehydrogenase (NADP+)
350063	Oxoglutarate dehydrogenase (NADP+)
721798	5-aminolevulinate synthase
739272	Dihydrolipoyllysine-residue succinyltransferase
350093	Butanal dehydrogenase
350103	Glyceraldehyde-3-phosphate dehydrogenase (NAD(P)+)
351436	Glutamyl-tRNA reductase
347026	Glutamate-5-semialdehyde dehydrogenase
2154562	Glutamate---tRNA ligase
354289	Betaine-aldehyde dehydrogenase
356091	Glyceraldehyde-3-phosphate dehydrogenase (NADP+)
219571	Phosphoglycerate dehydrogenase
1108057	Phosphoglycerate kinase
357377	Retinal oxidase
357402	Pyruvate oxidase
357770	Pyruvate dehydrogenase (acetyl-transferring)
1151409	Thiamine diphosphokinase
367795	Pyruvate synthase
369761	2-oxobutyrate synthase
372526	Carbon-monoxide dehydrogenase (ferredoxin)
372530	Aldehyde ferredoxin oxidoreductase
373346	Glyceraldehyde-3-phosphate dehydrogenase (ferredoxin)
373359	3-methyl-2-oxobutanoate dehydrogenase (ferredoxin)
373701	Indolepyruvate ferredoxin oxidoreductase
377945	Aldehyde dehydrogenase (pyrroloquinoline-quinone)
378016	Formaldehyde dismutase
379013	Carboxylate reductase
379019	Aldehyde dehydrogenase (FAD-independent)
379054	Arsenate reductase (glutaredoxin)
588616	Arsenite methyltransferase
381016	Methylarsonate reductase
381222	D-proline reductase (dithiol)
444532	D-amino-acid oxidase
381457	Glycine reductase
447610	Glycine dehydrogenase (decarboxylating)
593786	Glycine N-methyltransferase
637218	Glycine hydroxymethyltransferase
641273	Aminomethyltransferase
695823	Glycine N-acyltransferase
715722	Glycine C-acetyltransferase
741715	Bile acid-CoA:amino acid N-acyltransferase
1490232	Membrane alanyl aminopeptidase
2141970	Glycine---tRNA ligase
2253501	Glutathione synthase
2273994	Phosphoribosylamine---glycine ligase
381767	Sarcosine reductase
468743	Sarcosine oxidase
472925	Sarcosine dehydrogenase
381787	Betaine reductase
381808	1.3.1.-
382131	Prephenate dehydrogenase
384350	Prephenate dehydrogenase (NADP+)
384456	Cis-1,2-dihydrobenzene-1,2-diol dehydrogenase
384699	Trans-1,2-dihydrobenzene-1,2-diol dehydrogenase
384967	1,6-dihydroxycyclohexa-2,4-diene-1-carboxylate dehydrogenase
388454	Delta4-3-oxosteroid 5beta-reductase
388473	Progesterone 5alpha-reductase
389104	2,4-dienoyl-CoA reductase (NADPH)
390332	Arogenate dehydrogenase
390354	Trans-2-enoyl-CoA reductase (NAD+)
1864053	Enoyl-CoA hydratase
390535	2-methyl-branched-chain-enoyl-CoA reductase
391449	Fumarate reductase (NADH)
2062659	Cholestenol Delta-isomerase
391807	Delta24-sterol reductase
395781	Arogenate dehydrogenase (NADP+)
395796	Arogenate dehydrogenase [NAD(P)+]
395804	Acyl-CoA dehydrogenase (NADP+)
696090	Glycerol-3-phosphate O-acyltransferase
714237	Diacylglycerol O-acyltransferase
732996	1-acylglycerol-3-phosphate O-acyltransferase
398102	L-galactonolactone dehydrogenase
284174	Peptidylglycine monooxygenase
402279	L-galactonolactone oxidase
407922	Phytochromobilin:ferredoxin oxidoreductase
408084	1.3.99.-
1041355	Sphinganine kinase
408087	Succinate dehydrogenase
2332935	Methylcrotonoyl-CoA carboxylase
419341	2-methylacyl-CoA dehydrogenase
426056	All-trans-retinol 13,14-reductase
431454	Alanine dehydrogenase
432847	Glycine dehydrogenase
432868	2,4-diaminopentanoate dehydrogenase
432874	Glutamate synthase (NADPH)
1578881	Glutaminase
2158874	Glutamine---tRNA ligase
2294045	NAD+ synthase (glutamine-hydrolysing)
2301096	Phosphoribosylformylglycinamidine synthase
2306364	Asparagine synthase (glutamine-hydrolysing)
2309529	Carbamoyl-phosphate synthase (glutamine-hydrolysing)
437474	Glutamate synthase (NADH)
437610	Lysine dehydrogenase
437739	N-methylalanine dehydrogenase
437757	Tryptophan dehydrogenase
437766	Glutamate dehydrogenase
438357	Phenylalanine dehydrogenase
438379	Aspartate dehydrogenase
438740	Glutamate dehydrogenase [NAD(P)+]
439593	Glutamate dehydrogenase (NADP+)
440880	L-amino-acid dehydrogenase
440885	Serine 2-dehydrogenase
440892	Valine dehydrogenase (NADP+)
440904	Leucine dehydrogenase
441405	Glycine dehydrogenase (cytochrome)
441414	D-aspartate oxidase
441492	Putrescine oxidase
441527	L-glutamate oxidase
441537	Cyclohexylamine oxidase
441612	D-glutamate(D-aspartate) oxidase
441619	L-aspartate oxidase
443670	Glycine oxidase
444449	L-amino-acid oxidase
444524	L-lysine 6-oxidase
445392	Pyridoxal 5'-phosphate synthase
1418716	Pyridoxal phosphatase
447598	D-glutamate oxidase
447605	Ethanolamine oxidase
450643	Glutamate synthase (ferredoxin)
451311	D-amino-acid dehydrogenase
453279	Amine dehydrogenase
453467	Aralkylamine dehydrogenase
453477	Glycine dehydrogenase (cyanide-forming)
453507	Saccharopine dehydrogenase (NADP+, L-glutamate-forming)
453596	D-octopine dehydrogenase
836312	NAD(P)+---protein-arginine ADP-ribosyltransferase
1618116	Arginase
1775679	Arginine decarboxylase
2160408	Arginine---tRNA ligase
455583	Methylenetetrahydrofolate dehydrogenase (NAD+)
646303	Phosphoribosylglycinamide formyltransferase
455716	D-lysopine dehydrogenase
2190592	Lysine---tRNA ligase
455726	Alanopine dehydrogenase
929007	Alanine transaminase
2194921	Alanine---tRNA ligase
455742	D-nopaline dehydrogenase
459119	Methylenetetrahydrofolate reductase [NAD(P)H]
465366	Methylenetetrahydrofolate dehydrogenase (NADP+)
605670	Thymidylate synthase
461095	Strombine dehydrogenase
461102	Tauropine dehydrogenase
756468	Gamma-glutamyltransferase
461108	N5-(carboxyethyl)ornithine synthase
658842	Ornithine carbamoyltransferase
1773715	Ornithine decarboxylase
461162	Beta-alanopine dehydrogenase
461209	FMN reductase
462142	Dihydrofolate reductase
464622	Flavin reductase
983566	Riboflavin kinase
468239	Formyltetrahydrofolate dehydrogenase
2239404	Tetrahydrofolate synthase
468306	Saccharopine dehydrogenase (NAD+, L-lysine-forming)
468658	Saccharopine dehydrogenase (NADP+, L-lysine-forming)
468697	Saccharopine dehydrogenase (NAD+, L-glutamate-forming)
471302	Dimethylglycine oxidase
471381	N-methyl-L-amino-acid oxidase
471412	N6-methyl-lysine oxidase
472767	Methylenetetrahydrofolate reductase (ferredoxin)
582292	Methionine synthase
472772	Dimethylamine dehydrogenase
472777	Trimethylamine dehydrogenase
473323	Dimethylglycine dehydrogenase
473521	L-pipecolate dehydrogenase
473553	Spermidine dehydrogenase
510745	Trimethylamine-N-oxide reductase
521639	1.7.1.-
525645	GMP reductase
837986	Adenine phosphoribosyltransferase
1140587	Guanylate kinase
529159	Nitrate reductase
535849	CoA-glutathione reductase
1967195	Cystathionine gamma-lyase
535998	Sulfite reductase (NADPH)
538095	Hypotaurine dehydrogenase
538105	Dihydrolipoyl dehydrogenase
542972	Cystine reductase
542981	Glutathione-disulfide reductase
551737	Peptide-methionine (S)-S-oxide reductase
551291	Sulfite dehydrogenase
1181740	Sulfate adenylyltransferase
551623	Glutathione oxidase
551637	Prenylcysteine oxidase
1285885	Cysteine desulfurase
2150772	Cysteine---tRNA ligase
2251127	Glutamate---cysteine ligase
551719	1.8.4.-
551722	Glutathione---homocystine transhydrogenase
551727	Adenylyl-sulfate reductase (thioredoxin)
981482	Adenylyl-sulfate kinase
556270	Peptide-methionine (R)-S-oxide reductase
557975	L-methionine (S)-S-oxide reductase
557996	L-methionine (R)-S-oxide reductase
558077	Glutathione---CoA-glutathione transhydrogenase
558088	Glutathione---cystine transhydrogenase
558109	Phosphoadenylyl-sulfate reductase (thioredoxin)
1417248	3'(2'),5'-bisphosphate nucleotidase
559867	Adenylyl-sulfate reductase (glutathione)
559911	Glutathione dehydrogenase (ascorbate)
559946	Sulfite reductase (ferredoxin)
561185	1.8.99.-
561188	Sulfite reductase
561196	Adenylyl-sulfate reductase
573930	Iron---cytochrome-c reductase
573936	1.97.1.-
574021	Thyroxine 5-deiodinase
574085	[formate-C-acetyltransferase]-activating enzyme
2130595	Methionine---tRNA ligase
577492	Tetrachloroethene reductive dehalogenase
577498	Selenate reductase
577543	2.-.-.-
1123022	Cytidylate kinase
577546	2.1.1.-
228301	Vitamin-K-epoxide reductase (warfarin-sensitive)
1477333	Adenosylhomocysteinase
577549	Nicotinamide N-methyltransferase
577591	Homocysteine S-methyltransferase
578570	Phosphoethanolamine N-methyltransferase
1418749	Phosphoethanolamine/phosphocholine phosphatase
582137	(RS)-1-benzyl-1,2,3,4-tetrahydroisoquinoline N-methyltransferase
588681	5-methyltetrahydropteroyltriglutamate---homocysteine
590965	(S)-coclaurine-N-methyltransferase
591635	Thymidylate synthase (FAD)
1143790	DTMP kinase
593105	Glycine/sarcosine N-methyltransferase
593116	Sarcosine/dimethylglycine N-methyltransferase
593136	Theobromine synthase
593207	Caffeine synthase
593699	Trimethylsulfonium---tetrahydrofolate N-methyltransferase
593705	Guanidinoacetate N-methyltransferase
1117984	Creatine kinase
593940	Thetin---homocysteine S-methyltransferase
605239	Histone-lysine N-methyltransferase
610354	Putrescine N-methyltransferase
610360	Deoxycytidylate C-methyltransferase
610520	[cytochrome c]-lysine N-methyltransferase
610682	Calmodulin-lysine N-methyltransferase
618702	3-demethylubiquinone-9 3-O-methyltransferase
620787	Caffeate O-methyltransferase
620833	Phosphatidyl-N-methylethanolamine N-methyltransferase
695863	Phosphatidylcholine---retinol O-acyltransferase
727887	Phosphatidylcholine---sterol O-acyltransferase
627347	Methylenetetrahydrofolate---tRNA-(uracil-5-)-methyltransferase
632554	Histamine N-methyltransferase
636637	Thiol S-methyltransferase
1886797	Cystathionine beta-synthase
637215	2.1.2.-
935706	Serine---pyruvate transaminase
1950971	L-serine ammonia-lyase
2134130	Serine---tRNA ligase
643727	3-methyl-2-oxobutanoate hydroxymethyltransferase
648745	Phosphoribosylaminoimidazolecarboxamide formyltransferase
651493	Glycine formimidoyltransferase
651501	Glutamate formimidoyltransferase
651703	D-alanine 2-hydroxymethyltransferase
651709	Deoxycytidylate 5-hydroxymethyltransferase
651719	Methionyl-tRNA formyltransferase
655078	Methylmalonyl-CoA carboxytransferase
662334	Scyllo-inosamine-4-phosphate amidinotransferase
1147220	Ribose-phosphate diphosphokinase
2049890	Ribose-5-phosphate isomerase
670160	Formaldehyde transketolase
670171	Acetoin---ribose-5-phosphate transaldolase
670180	2-hydroxy-3-oxoadipate synthase
680266	Fluorothreonine transaldolase
680274	2.3.1.-
116095	3-oxoacyl-[acyl-carrier-protein] reductase
150934	Long-chain-3-hydroxyacyl-CoA dehydrogenase
381973	Enoyl-[acyl-carrier-protein] reductase (NADPH, B-specific)
703868	Beta-ketoacyl-acyl-carrier-protein synthase II
722534	[acyl-carrier-protein] S-acetyltransferase
725906	Beta-ketoacyl-acyl-carrier-protein synthase I
1917262	3-hydroxypalmitoyl-[acyl-carrier-protein] dehydratase
683664	Sinapoylglucose---sinapoylglucose O-sinapoyltransferase
797392	Lactose synthase
961361	ADP-specific glucokinase
683673	1-alkenylglycerophosphocholine O-acyltransferase
686889	Icosanoyl-CoA synthase
689909	1-alkenylglycerophosphoethanolamine O-acyltransferase
689914	Trehalose O-mycolyltransferase
1451178	Alpha,alpha-trehalase
693890	Acyl-[acyl-carrier-protein]---UDP-N-acetylglucosamine
696029	Galactosylacylglycerol O-acyltransferase
696045	Beta-glucogallin---tetrakisgalloylglucose O-galloyltransferase
696995	Alcohol O-cinnamoyltransferase
801606	4-alpha-glucanotransferase
697028	Glucosamine-1-phosphate N-acetyltransferase
698956	Phospholipid:diacylglycerol acyltransferase
1310286	Triacylglycerol lipase
1323997	Hormone-sensitive lipase
703100	Isopenicillin-N N-acyltransferase
703421	Aspartate N-acetyltransferase
1574223	Aspartoacylase
707486	Beta-ketoacyl-acyl-carrier-protein synthase III
711837	Lipoyl(octanoyl) transferase
1290460	Lipoyl synthase
714950	Sterol O-acyltransferase
951233	Diacylglycerol kinase
1263849	Diacylglycerol cholinephosphotransferase
714870	2-acylglycerol O-acyltransferase
714879	1-acylglycerophosphocholine O-acyltransferase
714890	Sphingosine N-acyltransferase
1420722	Sphingomyelin phosphodiesterase
714942	Plasmalogen synthase
1304244	Sterol esterase
716900	Glucosamine N-acetyltransferase
808907	N-acetyllactosamine synthase
1013130	N-acetylglucosamine kinase
2014925	N-acylglucosamine 2-epimerase
721679	Glutamate N-acetyltransferase
725379	Glucosamine-phosphate N-acetyltransferase
1580873	N-acetylglucosamine-6-phosphate deacetylase
725570	Acyl-[acyl-carrier-protein]---phospholipid O-acyltransferase
593228	Phosphatidylethanolamine N-methyltransferase
732373	Deacetyl-[citrate-(pro-3S)-lyase] S-acetyltransferase
1175900	Pantetheine-phosphate adenylyltransferase
1404836	Phosphatidate phosphatase
736535	2-acylglycerol-3-phosphate O-acyltransferase
736547	Formate C-acetyltransferase
738260	Diamine N-acetyltransferase
739177	Choline O-acetyltransferase
1323015	Acetylcholinesterase
741695	2-acylglycerophosphocholine O-acyltransferase
741702	1-alkylglycerophosphocholine O-acyltransferase
741743	1-alkylglycerophosphocholine O-acetyltransferase
1317779	1-alkyl-2-acetylglycerophosphocholine esterase
742000	CDP-acylglycerol O-arachidonoyltransferase
1260203	CDP-diacylglycerol---inositol 3-phosphatidyltransferase
742014	Indoleacetylglucose---inositol O-acyltransferase
742023	Diacylglycerol---sterol O-acyltransferase
1041898	Acylglycerol kinase
1305822	Acylglycerol lipase
742417	Triacylglycerol---sterol O-acyltransferase
742423	Heparan-alpha-glucosaminide N-acetyltransferase
1455827	Alpha-N-acetylglucosaminidase
743115	Phosphate acetyltransferase
745563	Phosphatidylcholine---dolichol O-acyltransferase
745634	Fatty-acyl-CoA synthase
749078	Aralkylamine N-acetyltransferase
755427	Beta-glucogallin O-galloyltransferase
755432	Sinapoylglucose---choline O-sinapoyltransferase
991840	Choline kinase
755443	Sinapoylglucose---malate O-sinapoyltransferase
755965	2.3.2.-
755975	UDP-N-acetylmuramoylpentapeptide-lysine N6-alanyltransferase
596882	TRNA (guanine-N2-)-methyltransferase
597418	TRNA (guanine-N7-)-methyltransferase
601394	TRNA (adenine-N1-)-methyltransferase
610689	TRNA (5-methylaminomethyl-2-thiouridylate)-methyltransferase
1174024	TRNA adenylyltransferase
756045	Alanylphosphatidylglycerol synthase
756052	Peptidyltransferase
756456	Glutathione gamma-glutamylcysteinyltransferase
1494187	Prolyl aminopeptidase
759854	Lysyltransferase
759864	Gamma-glutamylcyclotransferase
1617012	5-oxoprolinase (ATP-hydrolysing)
760068	Leucyltransferase
761482	Arginyltransferase
1621534	Protein-arginine deiminase
762564	Citrate (Si)-synthase
766649	2-hydroxyglutarate synthase
766659	3-propylmalate synthase
766668	2-isopropylmalate synthase
770631	Sulfoacetaldehyde acetyltransferase
770682	Decylcitrate synthase
770690	Citrate (Re)-synthase
770703	Decylhomocitrate synthase
770711	2-methylcitrate synthase
771655	2-ethylmalate synthase
771664	3-ethylmalate synthase
771671	ATP citrate synthase
771924	Malate synthase
773630	2.4.1.-
777673	Dolichyl-diphosphooligosaccharide---protein glycotransferase
785778	N-acetyllactosaminide beta-1,3-N-acetylglucosaminyltransferase
787253	N-acetyllactosaminide beta-1,6-N-acetylglucosaminyl-transferase
794904	Lactosylceramide 1,3-N-acetyl-beta-D-glucosaminyltransferase
801087	Lactosylceramide 4-alpha-galactosyltransferase
808969	(N-acetylneuraminyl)-galactosylglucosylceramide
847448	Neolactotetraosylceramide alpha-2,3-sialyltransferase
847973	Lactosylceramide alpha-2,3-sialyltransferase
1293034	Galactosylceramide sulfotransferase
1441004	Exo-alpha-sialidase
1446403	Alpha-galactosidase
773633	Phosphorylase
777195	Glycogen(starch) synthase
789361	1,4-alpha-glucan branching enzyme
2075958	Phosphoglucomutase
776209	Levansucrase
1441459	Alpha-glucosidase
1455772	Sucrose alpha-glucosidase
776432	Alpha-1,3-mannosyl-glycoprotein
1436466	Mannosyl-oligosaccharide 1,3-1,6-alpha-mannosidase
776661	Dolichyl-phosphate-mannose-protein mannosyltransferase
777422	Dolichyl-phosphate beta-glucosyltransferase
807490	Dolichyl-phosphate beta-D-mannosyltransferase
1263391	UDP-N-acetylglucosamine---dolichyl-phosphate
777376	TRNA-queuosine beta-mannosyltransferase
1435902	Mannosyl-oligosaccharide glucosidase
1671935	Dolichyldiphosphatase
778400	Cellulose synthase (UDP-forming)
1443245	Beta-glucosidase
779066	Glycoprotein-N-acetylgalactosamine 3-beta-galactosyltransferase
776567	Beta-1,3-galactosyl-O-glycosyl-glycoprotein
847593	Beta-galactoside alpha-2,3-sialyltransferase
779129	Inositol 3-alpha-galactosyltransferase
779140	Sucrose---1,6-alpha-glucan 3(6)-alpha-glucosyltransferase
783645	Sucrose synthase
784080	Glycolipid 3-alpha-mannosyltransferase
784281	Xylosylprotein 4-beta-galactosyltransferase
784354	Galactosylxylosylprotein 3-beta-galactosyltransferase
789108	Glucuronylgalactosylproteoglycan
797796	Glucuronyl-galactosyl-proteoglycan
784644	Maltose synthase
784859	N-acetylglucosaminyldiphosphodolichol
785235	Chitobiosyldiphosphodolichol beta-mannosyltransferase
785428	Alpha-1,6-mannosyl-glycoprotein
785508	Beta-1,4-mannosyl-glycoprotein
785576	Alpha-1,3-mannosyl-glycoprotein
787413	Alpha-1,6-mannosyl-glycoprotein
797188	Glycoprotein 3-alpha-L-fucosyltransferase
806171	Glycoprotein 6-alpha-L-fucosyltransferase
787822	Chitin synthase
1437356	Chitinase
788177	Raffinose---raffinose alpha-galactosyltransferase
1452285	Beta-glucuronidase
789212	Glucuronosyl-N-acetylgalactosaminyl-proteoglycan
1434087	Alpha-amylase
1451818	Glucan 1,4-alpha-glucosidase
1452563	Amylo-alpha-1,6-glucosidase
793180	Galactolipid galactosyltransferase
793903	Luteolin-7-O-diglucuronide 4'-O-glucuronosyltransferase
793969	Phosphatidylinositol N-acetylglucosaminyltransferase
1605606	N-acetylglucosaminylphosphatidylinositol deacetylase
794808	Dextrin dextranase
794820	Cellobiose phosphorylase
795172	Starch synthase
796902	1,3-beta-galactosyl-N-acetylhexosamine phosphorylase
1159513	UDP-glucose---hexose-1-phosphate uridylyltransferase
797298	Trehalose 6-phosphate phosphorylase
797344	Mannosyl-3-phosphoglycerate synthase
1436064	Lactase
797938	Glucuronosyl-N-acetylglucosaminyl-proteoglycan
798194	Undecaprenyldiphospho-muramoylpentapeptide
2223786	Glutamate---ammonia ligase
806805	Globotriaosylceramide 3-beta-N-acetylgalactosaminyltransferase
1456482	Beta-N-acetylhexosaminidase
801150	Kojibiose phosphorylase
801373	Alpha,alpha-trehalose phosphorylase (configuration-retaining)
801493	Digalactosyldiacylglycerol synthase
801514	NDP-glucose---starch glucosyltransferase
801543	N-acetyl-beta-glucosaminyl-glycoprotein
803643	Cellulose synthase (GDP-forming)
803653	1,3-beta-oligoglucan phosphorylase
803661	Laminaribiose phosphorylase
803666	Glucomannan 4-beta-mannosyltransferase
803674	Alginate synthase
803832	Phenol beta-glucosyltransferase
803842	Alpha,alpha-trehalose-phosphate synthase (GDP-forming)
803850	Fucosylgalactoside 3-alpha-galactosyltransferase
803900	Beta-N-acetylglucosaminylglycopeptide
847387	Beta-galactoside alpha-2,6-sialyltransferase
803981	Amylosucrase
804049	Glycoprotein-fucosylgalactoside
804070	Polypeptide N-acetylgalactosaminyltransferase
785715	Acetylgalactosaminyl-O-glycosyl-glycoprotein
847544	Alpha-N-acetylgalactosaminide alpha-2,6-sialyltransferase
1455709	Galactosylceramidase
805163	Heteroglycan alpha-mannosyltransferase
805170	Cellodextrin phosphorylase
805177	Dextransucrase
805375	Undecaprenyl-phosphate mannosyltransferase
805990	Abequosyltransferase
805996	Ganglioside galactosyltransferase
847531	Monosialoganglioside sialyltransferase
847909	Alpha-N-acetylneuraminate alpha-2,8-sialyltransferase
806063	Alpha,alpha-trehalose phosphorylase
806162	Galactinol---raffinose galactosyltransferase
266016	Inositol oxygenase
806390	Sucrose phosphorylase
808849	Globoside alpha-N-acetylgalactosaminyltransferase
1455783	Alpha-N-acetylgalactosaminidase
806874	Maltose phosphorylase
1455525	Glucosylceramidase
807481	Galactinol---sucrose galactosyltransferase
808745	Cyanohydrin beta-glucosyltransferase
808759	Glucosaminylgalactosylglucosylceramide beta-galactosyltransferase
847766	N-acetyllactosaminide alpha-2,3-sialyltransferase
808778	N-acetyllactosaminide 3-alpha-galactosyltransferase
808900	Inulosucrase
809060	Bilirubin-glucuronoside glucuronosyltransferase
384861	Biliverdin reductase
809077	1,3-beta-D-glucan phosphorylase
809086	Sucrose:sucrose fructosyltransferase
1640120	Guanine deaminase
816825	Nicotinamide phosphoribosyltransferase
816934	Amidophosphoribosyltransferase
819793	Guanosine phosphorylase
819798	Urate-ribonucleotide phosphorylase
827552	Pyrimidine-nucleoside phosphorylase
829620	Xanthine phosphoribosyltransferase
830476	Protein xylosyltransferase
830596	DTDP-dihydrostreptose---streptidine-6-phosphate
831710	TRNA-guanine transglycosylase
835903	NAD+ ADP-ribosyltransferase
1467753	[protein ADP-ribosylarginine] hydrolase
836504	Dolichyl-xylosyl-phosphate---protein xylosyltransferase
836573	NAD+---diphthamide ADP-ribosyltransferase
836616	NAD+---dinitrogen-reductase ADP-D-ribosyltransferase
836754	Thymidine phosphorylase
847384	2.4.99.-
847517	Lactosylceramide alpha-2,6-N-sialyltransferase
847761	Galactosyldiacylglycerol alpha-2,3-sialyltransferase
847840	Alpha-N-acetylneuraminyl-2,3-beta-galactosyl-1,3-N-
848037	2.5.1.-
850711	Dihydropteroate synthase
853738	Spermidine synthase
830604	S-methyl-5'-thioadenosine phosphorylase
868689	Spermine synthase
878321	Deoxyhypusine synthase
868448	Squalene synthase
868792	Sym-norspermidine synthase
868796	Discadenine synthase
868804	TRNA-uridine aminocarboxypropyltransferase
877993	Isonocardicin synthase
878010	Adenosylmethionine cyclotransferase
878068	Homospermidine synthase
878317	Homospermidine synthase (spermidine-specific)
286776	Deoxyhypusine monooxygenase
878993	Cysteine synthase
1968725	Selenocysteine lyase
883806	Cystathionine gamma-synthase
886135	O-acetylhomoserine aminocarboxypropyltransferase
894401	N-acetylneuraminate synthase
1014801	N-acylmannosamine kinase
895571	Methionine adenosyltransferase
899600	Hydroxymethylbilane synthase
1919680	Uroporphyrinogen-III synthase
902739	O-phosphoserine sulfhydrylase
909230	Riboflavin synthase
912151	2.6.-.-
1040544	Ethanolamine kinase
912154	2.6.1.-
921673	Alanine---oxo-acid transaminase
655112	Aspartate carbamoyltransferase
2137761	Aspartate---tRNA ligase
2258879	Phosphoribosylaminoimidazolesuccinocarboxamide synthase
922309	Asparagine---oxo-acid transaminase
922315	Glutamine---pyruvate transaminase
1647250	Glucosamine-6-phosphate deaminase
926763	Beta-alanine---pyruvate transaminase
930123	(S)-3-amino-2-methylpropionate transaminase
929386	D-amino-acid transaminase
930167	Tryptophan transaminase
930178	Tryptophan---phenylpyruvate transaminase
2167809	Phenylalanine---tRNA ligase
930184	Diamine transaminase
930193	Cysteine transaminase
930206	Pyridoxamine---pyruvate transaminase
930212	Pyridoxamine---oxaloacetate transaminase
930217	Valine---3-methyl-2-oxovalerate transaminase
931019	Branched-chain-amino-acid transaminase
2187225	Isoleucine---tRNA ligase
930244	Glycine---oxaloacetate transaminase
930250	L-lysine 6-transaminase
930375	2-aminoethylphosphonate---pyruvate transaminase
930922	Glycine transaminase
930932	(R)-3-amino-2-methylpropionate---pyruvate transaminase
931012	D-methionine---pyruvate transaminase
934492	Aminolevulinate transaminase
934834	Serine---glyoxylate transaminase
935181	Diaminobutyrate---pyruvate transaminase
935228	Alanine---oxomalonate transaminase
938119	Pyridoxamine-phosphate transaminase
938127	Taurine---2-oxoglutarate transaminase
938136	1D-1-guanidino-3-amino-1,3-dideoxy-scyllo-inositol transaminase
938143	Aromatic-amino-acid transaminase
939071	Phenylalanine(histidine) transaminase
939087	Leucine transaminase
939096	Aromatic-amino-acid---glyoxylate transaminase
941204	Kynurenine---glyoxylate transaminase
941256	Valine---pyruvate transaminase
941650	Aspartate---phenylpyruvate transaminase
941656	Lysine---pyruvate 6-transaminase
941669	Methionine---glyoxylate transaminase
942280	Taurine---pyruvate aminotransferase
942296	Aspartate---prephenate aminotransferase
942461	Putrescine aminotransferase
942749	Arginine---pyruvate transaminase
945090	Histidinol-phosphate transaminase
948738	DATP(dGTP)---DNA purinetransferase
601859	DNA (cytosine-5-)-methyltransferase
1178844	DNA nucleotidylexotransferase
1190546	RNA-directed DNA polymerase
1220355	DNA-directed DNA polymerase
2333883	DNA ligase (ATP)
948742	Pyridoxine 5'-phosphate synthase
950037	2.7.-.-
950040	2.7.1.-
950802	Tagatose kinase
1406902	Fructose-2,6-bisphosphate 2-phosphatase
951224	Glucose-1,6-bisphosphate synthase
953547	Dolichol kinase
1378442	Fructose-bisphosphatase
1815954	Fructose-bisphosphate aldolase
956326	Deoxyguanosine kinase
956770	AMP---thymidine kinase
973281	Adenosine kinase
1040222	Deoxycytidine kinase
1641000	Adenosine deaminase
956776	ADP---thymidine kinase
956789	Gluconokinase
958303	Phosphoenolpyruvate---glycerone phosphotransferase
958313	Inositol-trisphosphate 3-kinase
1416296	Inositol-polyphosphate 5-phosphatase
1416844	Multiple inositol-polyphosphate phosphatase
958421	Dehydrogluconokinase
1383668	Phosphoprotein phosphatase
959970	Inositol-tetrakisphosphate 1-kinase
960455	Sedoheptulokinase
960468	Glycerol-3-phosphate---glucose phosphotransferase
987248	Glycerol kinase
961266	ADP-specific phosphofructokinase
963933	1-phosphatidylinositol-5-phosphate 4-kinase
966178	Phosphatidylinositol-4,5-bisphosphate 3-kinase
1404580	Phosphoinositide 5-phosphatase
1420206	Phosphoinositide phospholipase C
963944	Ribokinase
966099	Inositol-polyphosphate multikinase
1417005	Phosphatidylinositol-3,4,5-trisphosphate 3-phosphatase
966379	Phosphatidylinositol-4-phosphate 3-kinase
1416914	Phosphatidylinositol-3,4-bisphosphate 4-phosphatase
966477	Adenosylcobinamide kinase
967918	Inositol-1,3,4-trisphosphate 5/6-kinase
967929	Ribulokinase
973642	Thymidine kinase
975308	Ribosylnicotinamide kinase
1157932	Nicotinamide-nucleotide adenylyltransferase
1293116	Chondroitin 6-sulfotransferase
1293316	Protein-tyrosine sulfotransferase
1293430	Keratan sulfotransferase
1293547	[heparan sulfate]-glucosamine 3-sulfotransferase 1
1293732	[heparan sulfate]-glucosamine 3-sulfotransferase 2
1293790	[heparan sulfate]-glucosamine 3-sulfotransferase 3
1293875	N-acetylgalactosamine 4-sulfate 6-O-sulfotransferase
1293994	Chondroitin 4-sulfotransferase
1294172	[heparan sulfate]-glucosamine N-sulfotransferase
986283	Triokinase
992088	Pantothenate kinase
1794117	Phosphopantothenoylcysteine decarboxylase
995011	Pantetheine kinase
996366	Mevalonate kinase
1128224	Phosphomevalonate kinase
999520	Fructokinase
1005360	Glucose-1-phosphate phosphodismutase
1005405	Riboflavin phosphotransferase
1006448	D-ribulokinase
843341	Uracil phosphoribosyltransferase
1011072	Fucokinase
1011378	1-phosphofructokinase
1013559	Galactokinase
1015178	Acyl-phosphate---hexose phosphotransferase
1015184	Phosphoramidate---hexose phosphotransferase
1015191	Polyphosphate---glucose phosphotransferase
1015466	Inositol 3-kinase
1396722	Inositol-phosphate phosphatase
1015627	1-phosphatidylinositol 4-kinase
1015994	1-phosphatidylinositol-4-phosphate 5-kinase
1016593	Protein-Npi-phosphohistidine---sugar phosphotransferase
1036588	Mannokinase
1039874	Inosine kinase
1626531	IMP cyclohydrolase
1626849	DCMP deaminase
1040289	Deoxyadenosine kinase
1131821	Adenylate kinase
1040522	Glucosamine kinase
1040530	Diphosphate---serine phosphotransferase
935920	Phosphoserine transaminase
1402119	Phosphoserine phosphatase
1040537	Hydroxylysine kinase
1040931	Diphosphate---fructose-6-phosphate 1-phosphotransferase
1041889	Alkylglycerol kinase
1042137	Receptor protein-tyrosine kinase
1407024	Protein-tyrosine-phosphatase
1045298	Non-specific protein-tyrosine kinase
1047294	Non-specific serine/threonine protein kinase
1066575	IkappaB kinase
1066809	CAMP-dependent protein kinase
1067280	CGMP-dependent protein kinase
1067450	Protein kinase C
1068711	Ca2+/calmodulin-dependent protein kinase
1070239	[pyruvate dehydrogenase (acetyl-transferring)] kinase
1405587	[pyruvate dehydrogenase (acetyl-transferring)]-phosphatase
1070607	Polo kinase
1070932	Cyclin-dependent kinase
1073124	Mitogen-activated protein kinase
1074378	Mitogen-activated protein kinase kinase kinase
1075363	Receptor protein serine/threonine kinase
1076791	Fas-activated serine/threonine kinase
1076832	Goodpasture-antigen-binding protein kinase
1076990	Dual-specificity kinase
1077827	Mitogen-activated protein kinase kinase
1101237	2.7.2.-
1382213	Bisphosphoglycerate phosphatase
1101240	Acetate kinase
1104069	Phosphoglycerate kinase (GTP)
1106618	Acetate kinase (diphosphate)
1106635	Propionate kinase
1106788	Carbamate kinase
1122995	(deoxy)adenylate kinase
1123000	T2-induced deoxynucleotide kinase
1126176	Thiamine-diphosphate kinase
1667423	Thiamine-triphosphatase
1126188	Thiamine-phosphate kinase
1128206	3-phosphoglyceroyl-phosphate---polyphosphate phosphotransferase
1793394	Diphosphomevalonate decarboxylase
1128761	Dolichyl-diphosphate---polyphosphate phosphotransferase
1135595	Nucleoside-phosphate kinase
1661619	DUTP diphosphatase
1154690	GTP diphosphokinase
1654263	Exopolyphosphatase
1661489	NAD+ diphosphatase
1158946	UTP---hexose-1-phosphate uridylyltransferase
1160231	Mannose-1-phosphate guanylyltransferase
1905668	GDP-mannose 4,6-dehydratase
1161805	Nicotinate-nucleotide adenylyltransferase
1164144	Polynucleotide adenylyltransferase
1253930	Polyribonucleotide nucleotidyltransferase
1263747	UDP-N-acetylglucosamine---lysosomal-enzyme
2003755	UDP-N-acetylglucosamine 2-epimerase
1171592	Glucose-1-phosphate thymidylyltransferase
1902590	DTDP-glucose 4,6-dehydratase
2006438	UDP-glucose 4-epimerase
978576	Dephospho-CoA kinase
1178904	Glucose-1-phosphate cytidylyltransferase
1179377	Ribose-5-phosphate adenylyltransferase
1656118	ADP-ribose diphosphatase
1190244	Glucuronate-1-phosphate uridylyltransferase
1190253	Guanosine-triphosphate guanylyltransferase
1660943	Bis(5'-nucleosyl)-tetraphosphatase (asymmetrical)
1190498	RNA-directed RNA polymerase
1191182	Sulfate adenylyltransferase (ADP)
1191378	Adenylylsulfate---ammonia adenylyltransferase
1191385	RNA uridylyltransferase
1191392	ATP adenylyltransferase
1191594	TRNA nucleotidyltransferase
1260039	2.7.8.-
1260042	Ethanolaminephosphotransferase
1260194	Sphingosine cholinephosphotransferase
960052	Phosphatidylinositol 3-kinase
1260454	CDP-glycerol glycerophosphotransferase
1260539	Phospho-N-acetylmuramoyl-pentapeptide-transferase
1263380	CDP-ribitol ribitolphosphotransferase
1263820	UDP-galactose---UDP-N-acetylglucosamine galactose
1263830	UDP-glucose---glycoprotein glucose phosphotransferase
1263912	Phosphatidylglycerol---membrane-oligosaccharide
1264142	1-alkenyl-2-acylglycerol choline phosphotransferase
1264646	Phosphatidylcholine synthase
1267042	Serine-phosphoethanolamine synthase
1267052	CDP-diacylglycerol---glycerol-3-phosphate 3-phosphatidyltransferase
1270517	Undecaprenyl-phosphate galactose phosphotransferase
1271650	Holo-[acyl-carrier-protein] synthase
1273938	CDP-diacylglycerol---serine O-phosphatidyltransferase
1809532	Phosphatidylserine decarboxylase
1276271	Phosphomannan mannosephosphotransferase
1283241	Thiosulfate---thiol sulfurtransferase
1283249	TRNA sulfurtransferase
1283259	Thiosulfate---dithiol sulfurtransferase
1283266	Biotin synthase
2273868	Biotin---[propionyl-CoA-carboxylase (ATP-hydrolysing)] ligase
2273979	Biotin---[methylcrotonoyl-CoA-carboxylase] ligase
2280027	Biotin---[acetyl-CoA-carboxylase] ligase
2294029	Biotin---[methylmalonyl-CoA-carboxytransferase] ligase
1292888	2.8.2.-
1293025	Renilla-luciferin sulfotransferase
1430927	Arylsulfatase
1432513	Cerebroside-sulfatase
1293085	Psychosine sulfotransferase
1293092	Bile-salt sulfotransferase
1293102	Steroid sulfotransferase
1293108	Thiol sulfotransferase
1293211	Cortisol sulfotransferase
1293218	Triglucosylalkylacylglycerol sulfotransferase
1432105	Steryl-sulfatase
1293696	Desulfoglucosinolate sulfotransferase
1293704	Flavonol 3-sulfotransferase
1293709	Quercetin-3-sulfate 3'-sulfotransferase
1293717	Quercetin-3-sulfate 4'-sulfotransferase
1293724	Quercetin-3,3'-bissulfate 7-sulfotransferase
1293783	Amine sulfotransferase
1293865	Petromyzonol sulfotransferase
1293870	Scymnol sulfotransferase
1293933	Glycochenodeoxycholate sulfotransferase
1294158	Choline sulfotransferase
1294164	UDP-N-acetylgalactosamine-4-sulfate sulfotransferase
1294230	Tyrosine-ester sulfotransferase
1294242	2.8.3.-
1294245	Propionate CoA-transferase
1294914	Succinate---hydroxymethylglutarate CoA-transferase
1294928	Succinyl-CoA:(R)-benzylsuccinate CoA-transferase
1294964	Formyl-CoA transferase
1296203	Oxalate CoA-transferase
1296210	Malonate CoA-transferase
1298279	3-oxoadipate CoA-transferase
1299255	Succinate---citramalate CoA-transferase
1299264	Acetate CoA-transferase
1299820	Butyrate---acetoacetate CoA-transferase
1301352	3.1.1.-
1301355	Carboxylesterase
1303982	Pectinesterase
272357	Cholesterol 7alpha-monooxygenase
384762	7-dehydrocholesterol reductase
1304369	Gluconolactonase
1305708	Retinyl-palmitate esterase
1306636	Galactolipase
1306649	Acylcarnitine hydrolase
695932	Carnitine O-octanoyltransferase
1306661	Aminoacyl-tRNA hydrolase
1314181	Phospholipase A1
1314813	6-acetylglucose deacetylase
262066	Arachidonate 12-lipoxygenase
1424852	Alkylglycerophosphoethanolamine phosphodiesterase
1425383	Glycerophosphodiester phosphodiesterase
1315723	Alpha-amino-acid esterase
1315739	4-methyloxaloacetate esterase
1318168	Fusarinine-C ornithinesterase
1318175	Sinapine esterase
1319519	Wax-ester hydrolase
1319526	Phorbol-diester hydrolase
1319535	Phosphatidylinositol deacylase
1319542	Sialate O-acetylesterase
1838358	N-acetylneuraminate lyase
1319801	Juvenile-hormone esterase
1319814	Acetylesterase
1319850	Protein-glutamate methylesterase
1322977	11-cis-retinyl-palmitate hydrolase
1322984	All-trans-retinyl-palmitate hydrolase
1323003	Fatty-acyl-ethyl-ester synthase
1323970	Polyneuridine-aldehyde esterase
1324055	Cholinesterase
1340796	3.1.2.-
1341237	Formyl-CoA hydrolase
1341243	Acetoacetyl-CoA hydrolase
1341251	S-formylglutathione hydrolase
1341360	S-succinylglutathione hydrolase
1341718	Ubiquitin thiolesterase
2240505	Ubiquitin---protein ligase
1344332	(S)-methylmalonyl-CoA hydrolase
1344338	ADP-dependent short-chain-acyl-CoA hydrolase
1344354	ADP-dependent medium-chain-acyl-CoA hydrolase
1344742	Acyl-CoA hydrolase
1344897	Dodecanoyl-[acyl-carrier-protein] hydrolase
1345332	Choloyl-CoA hydrolase
1345340	Succinyl-CoA hydrolase
1345348	3-hydroxyisobutyryl-CoA hydrolase
1345443	Hydroxyacylglutathione hydrolase
1347855	Glutathione thiolesterase
1375837	3.1.3.-
126142	3-dehydrosphinganine reductase
1378318	Glucose-1-phosphatase
1381494	Trehalose-phosphatase
1391074	Phosphoglycolate phosphatase
1394356	Glycerol-2-phosphatase
1396510	Phosphoglycerate phosphatase
1396517	Glycerol-1-phosphatase
1396713	Sucrose-phosphatase
1402102	N-acylneuraminate-9-phosphatase
1404569	Thymidylate 5'-phosphatase
1404772	Sedoheptulose-bisphosphatase
1404821	3-phosphoglycerate phosphatase
1643066	Cytidine deaminase
1416234	Sorbitol-6-phosphatase
1416253	[3-methyl-2-oxobutanoate dehydrogenase
1076102	[3-methyl-2-oxobutanoate dehydrogenase (acetyl-transferring)]
1416266	[myosin-light-chain] phosphatase
1069914	Myosin-light-chain kinase
1416289	Caldesmon-phosphatase
1416575	Inositol-1,4-bisphosphate 1-phosphatase
1416636	Sugar-terminal-phosphatase
1416642	Alkylacetylglycerophosphatase
1416649	3'-nucleotidase
1416904	Phosphatidylinositol-3-phosphatase
1417117	2-deoxyglucose-6-phosphatase
1418800	Acireductone synthase
1419648	3.1.4.-
1421104	Serine-ethanolaminephosphate phosphodiesterase
1421111	[acyl-carrier-protein] phosphodiesterase
1422265	3',5'-cyclic-nucleotide phosphodiesterase
1423549	Glycerophosphocholine phosphodiesterase
1423559	Phospholipase C
1424646	3',5'-cyclic-GMP phosphodiesterase
1424846	Glycerophosphocholine cholinephosphodiesterase
1425262	CMP-N-acylneuraminate phosphodiesterase
1425274	Sphingomyelin phosphodiesterase D
1425286	Glycerophosphoinositol inositolphosphodiesterase
1425330	Glycerophosphoinositol glycerophosphodiesterase
1425337	N-acetylglucosamine-1-phosphodiester alpha-N-acetylglucosaminidase
1429241	Dolichylphosphate-glucose phosphodiesterase
1429248	Dolichylphosphate-mannose phosphodiesterase
1429254	Glycosylphosphatidylinositol phospholipase D
1429323	Glucose-1-phospho-D-mannosylglycoprotein phosphodiesterase
1429341	DGTPase
1431773	Chondro-6-sulfatase
1431778	Disulfoglucosamine-6-sulfatase
1431785	N-acetylgalactosamine-4-sulfatase
1452626	Hyaluronoglucosaminidase
1431871	Iduronate-2-sulfatase
1460921	L-iduronidase
1431987	N-acetylglucosamine-6-sulfatase
1432089	Monomethyl-sulfatase
1432093	D-lactate-2-sulfatase
1432099	Glucuronate-2-sulfatase
1432180	Glycosulfatase
199724	Glucose 1-dehydrogenase
1432186	N-acetylgalactosamine-6-sulfatase
1432264	Choline-sulfatase
1432654	Chondro-4-sulfatase
1432668	Guanosine-3',5'-bis(diphosphate) 3'-diphosphatase
1433625	N-sulfoglucosamine sulfohydrolase
1433644	Cyclamate sulfohydrolase
1433652	Phosphonoacetaldehyde hydrolase
1433896	Trithionate hydrolase
1434037	2'-hydroxybiphenyl-2-sulfinate desulfinase
1434081	3.2.-.-
1435471	Oligo-1,6-glucosidase
1435884	Keratan-sulfate endo-1,4-beta-galactosidase
1435892	Steryl-beta-glucosidase
1435897	3alpha(S)-strictosidine beta-glucosidase
1461773	Glucan 1,3-alpha-glucosidase
1436057	Protein-glucosylgalactosylhydroxylysine glucosidase
1436123	Mucinaminylserine mucinaminidase
1436136	2-deoxyglucosidase
1436143	Mannosyl-oligosaccharide 1,2-alpha-mannosidase
1436632	Prunasin beta-glucosidase
1436657	Maltose-6'-phosphate glucosidase
1436853	Endoglycosylceramidase
1436900	Raucaffricine beta-glucosidase
1436907	Coniferin beta-glucosidase
1437218	Mannan exo-1,2-1,6-alpha-mannosidase
1437224	Alpha-glucuronidase
1438507	Lacto-N-biosidase
1439004	Thioglucosidase
1439027	Beta-primeverosidase
1441379	Beta-amylase
1450306	Beta-fructofuranosidase
1453289	Glucan endo-1,3-beta-D-glucosidase
1453447	Cellulase
1455507	GDP-glucosidase
1455762	Galactosylgalactosylglucosylceramidase
1455914	Alpha-L-fucosidase
1459086	Cyclomaltodextrinase
1459846	Glucan 1,3-beta-glucosidase
1460229	Glycosylceramidase
1460241	1,2-alpha-L-fucosidase
1460874	Glucan 1,4-beta-glucosidase
1460966	Mannan 1,2-(1,3)-alpha-mannosidase
1460972	Mannan endo-1,4-beta-mannosidase
1461632	Fructan beta-fructosidase
1461914	6-phospho-beta-galactosidase
1462153	6-phospho-beta-glucosidase
1463651	Beta-L-arabinosidase
1463896	Cellulose 1,4-beta-cellobiosidase
1464010	Alpha,alpha-phosphotrehalase
1465071	Purine nucleosidase
1466267	Pyrimidine-5'-nucleotide nucleosidase
1466274	Beta-aspartyl-N-acetylglucosaminidase
1567517	Asparaginase
2178412	Asparagine---tRNA ligase
1466280	Inosinate nucleosidase
1466285	1-methyladenosine nucleosidase
1466291	NMN nucleosidase
1467827	Inosine nucleosidase
1475901	N-methyl nucleosidase
1475909	Uridine nucleosidase
1475925	AMP nucleosidase
1476657	NAD+ nucleosidase
1476801	NAD(P)+ nucleosidase
1476811	Adenosine nucleosidase
1476820	Ribosylpyrimidine nucleosidase
1479414	Adenosylmethionine hydrolase
1480836	Alkenylglycerophosphocholine hydrolase
1480849	Alkenylglycerophosphoethanolamine hydrolase
274565	Leukotriene-B4 20-monooxygenase
1481526	3.4.-.-
2276828	Biotin carboxylase
1493149	Tripeptide aminopeptidase
2147444	Proline---tRNA ligase
1498687	Met-Xaa dipeptidase
1500024	Xaa-His dipeptidase
1501083	Xaa-Arg dipeptidase
1501090	Xaa-methyl-His dipeptidase
1516147	Muramoylpentapeptide carboxypeptidase
1518143	Gamma-glutamyl hydrolase
1567511	3.5.-.-
1567514	3.5.1.-
1570699	Formyltetrahydrofolate deformylase
1572461	Penicillin amidase
1573181	Biotinidase
1573227	Aryl-acylamidase
1573236	Aminoacylase
1574414	Acetylornithine deacetylase
1575776	Acyl-lysine deacylase
1575783	Succinyl-diaminopimelate desuccinylase
1577711	Nicotinamidase
1580252	Citrullinase
1580260	N-acetyl-beta-alanine deacetylase
1580265	Pantothenase
1580426	Choloylglycine hydrolase
1583021	N4-(beta-N-acetylglucosaminyl)-L-asparaginase
1583163	N-formylmethionylaminoacyl-tRNA deformylase
1583178	N-acetylmuramoyl-L-alanine amidase
1588607	2-(acetamidomethylene)succinate hydrolase
1588613	Omega-amidase
1588624	5-aminopentanamidase
1588631	Formylmethionine deformylase
1588861	Hippurate hydrolase
1590359	N-acetylglucosamine deacetylase
1590371	D-glutaminase
1590376	N-methyl-2-oxoglutaramate hydrolase
1590382	Glutamin-(asparagin-)ase
1590522	Alkylamidase
1590527	Amidase
1593287	Acylagmatine amidase
1619003	Agmatinase
1593607	Nicotinamide-nucleotide amidase
825077	Nicotinate-nucleotide diphosphorylase (carboxylating)
1593615	Peptidyl-glutaminase
1593623	Protein-glutamine glutaminase
1594183	Acetylspermidine deacetylase
1594242	Formamidase
1594664	Urease
1598334	N-carbamoylputrescine amidase
1598815	Long-chain-fatty-acyl-glutamate deacylase
1598824	N,N-dimethylformamidase
1598841	Tryptophanamidase
2163943	Tryptophan---tRNA ligase
1598848	N-benzyloxycarbonylglycine hydrolase
1598857	N-carbamoylsarcosine amidase
1598903	Beta-ureidopropionase
1599278	N-(long-chain-acyl)ethanolamine deacylase
1599285	Mimosinase
1599290	Acetylputrescine deacetylase
1599300	Nalpha-benzyloxycarbonylleucine hydrolase
2183941	Leucine---tRNA ligase
1599330	N-formylglutamate deformylase
1599658	Ureidosuccinase
1599669	N-feruloylglycine deacylase
1599682	Carnitinamidase
1599690	Chenodeoxycholoyltaurine hydrolase
1599695	Urethanase
1599706	N-carbamoyl-D-amino acid hydrolase
1599796	Glutathionylspermidine amidase
1599951	Formylaspartate deformylase
1599957	N-acyl-D-amino-acid deacylase
1600270	N-acyl-D-glutamate deacylase
1600405	N-acyl-D-aspartate deacylase
1600440	(S)-N-acetyl-1-phenylethylamine hydrolase
1600450	N-carbamoyl-L-amino-acid hydrolase
1601332	Peptide deformylase
1605962	N-substituted formamide deformylase
1605968	Pantetheine hydrolase
259351	Cysteamine dioxygenase
1606038	Gamma-glutamyl-gamma-aminobutyrate hydrolase
1606106	Succinylglutamate desuccinylase
1606542	Barbiturase
1606562	Creatininase
1607155	L-lysine-lactamase
1608065	Cyanuric acid amidohydrolase
1849335	Carbonate dehydratase
1608144	Dihydropyrimidinase
1612882	Allantoinase
1623089	Allantoicase
1618998	D-arginase
1620739	Agmatine deiminase
1621387	Formimidoylglutamate deiminase
1621528	Amidinoaspartase
1621718	Methylguanidinase
1621724	Guanidinopropionase
1621731	Dimethylargininase
1621906	Ureidoglycolate hydrolase
1622551	Guanidinoacetase
1623045	Creatinase
1623559	Formimidoylaspartate deiminase
1623565	Arginine deiminase
1624536	Guanidinobutyrase
1625228	Allantoate deiminase
1627835	DCTP deaminase
1629930	Deoxycytidine deaminase
1629935	Guanosine deaminase
1933934	6-pyruvoyltetrahydropterin synthase
1632825	Adenosine-phosphate deaminase
1632833	ATP deaminase
1635134	Adenine deaminase
1636057	GTP cyclohydrolase II
1640962	DCTP deaminase (dUMP-forming)
1645067	AMP deaminase
1645351	ADP deaminase
1645883	Nitrilase
1646452	Ricinine nitrilase
1646457	Cyanoalanine nitrilase
1646463	Arylacetonitrilase
1646473	Aliphatic nitrilase
1648869	1-aminocyclopropane-1-carboxylate deaminase
1649451	3.6.1.-
1656107	DCTP diphosphatase
1658097	Adenosine-tetraphosphatase
1658142	Nucleoside-triphosphatase
1660936	CDP-glycerol diphosphatase
1661242	FAD diphosphatase
1661476	5'-acylphosphoadenosine hydrolase
1661482	ADP-sugar diphosphatase
1664376	CDP-diacylglycerol diphosphatase
1670298	Thymidine-triphosphatase
1671875	Guanosine-diphosphatase
1672074	Oligosaccharide-diphosphodolichol diphosphatase
1672080	UDP-sugar diphosphatase
1672410	Diphosphoinositol-polyphosphate diphosphatase
967866	Inositol-pentakisphosphate 2-kinase
1128767	Inositol-hexakisphosphate kinase
1674413	ATP diphosphatase
1674462	Adenylylsulfatase
1674469	Phosphoadenylylsulfatase
1757047	Heterotrimeric G-protein GTPase
1757060	Small monomeric GTPase
1766616	Signal-recognition-particle GTPase
1767125	Tubulin GTPase
1767129	3.7.1.-
2201713	Acetate---CoA ligase
1768387	Acylpyruvate hydrolase
1768462	Beta-diketone hydrolase
1768468	2,6-dioxo-6-phenylhexa-3-enoate hydrolase
1768489	2-hydroxymuconate-semialdehyde hydrolase
1768503	3.8.1.-
1768618	(S)-2-haloacid dehalogenase
1769903	Haloacetate dehalogenase
1770029	Haloalkane dehalogenase
1770608	Phosphoamidase
1770614	4.1.1.-
1770617	Pyruvate decarboxylase
1771019	Aspartate 1-decarboxylase
1772614	Aspartate 4-decarboxylase
1774895	Lysine decarboxylase
1777340	Oxalate decarboxylase
1777614	Diaminopimelate decarboxylase
1786045	Orotidine-5'-phosphate decarboxylase
1788909	Aminobenzoate decarboxylase
1788914	Tyrosine decarboxylase
608408	Amine N-methyltransferase
1789446	Oxaloacetate decarboxylase
1790839	Pantothenoylcysteine decarboxylase
1796929	Uroporphyrinogen decarboxylase
402285	Coproporphyrinogen oxidase
1799406	Ribulose-bisphosphate carboxylase
1800723	Methylmalonyl-CoA decarboxylase
1801169	Phenylpyruvate decarboxylase
1802775	O-pyrocatechuate decarboxylase
1807839	Adenosylmethionine decarboxylase
1809239	Phenylalanine decarboxylase
1809375	Aconitate decarboxylase
1809390	4-hydroxybenzoate decarboxylase
1809444	Protocatechuate decarboxylase
1809451	2,2-dialkylglycine decarboxylase (pyruvate)
1813237	Glutaconyl-CoA decarboxylase
1813446	2-oxoglutarate decarboxylase
1813549	Tartrate decarboxylase
1813615	Indolepyruvate decarboxylase
1814725	4-hydroxyphenylpyruvate decarboxylase
1815611	Diaminobutyrate decarboxylase
1815909	4.1.2.-
1815912	Mandelonitrile lyase
1815928	Hydroxymandelonitrile lyase
1815947	2-dehydropantoate aldolase
1820660	2-dehydro-3-deoxy-phosphogluconate aldolase
1822421	L-fuculose-phosphate aldolase
1823490	2-dehydro-3-deoxy-L-pentonate aldolase
1823500	Rhamnulose-1-phosphate aldolase
1823768	Ketotetrose-phosphate aldolase
1824290	2-dehydro-3-deoxy-6-phosphogalactonate aldolase
1824556	Fructose-6-phosphate phosphoketolase
1826810	Phenylserine aldolase
1826816	Sphinganine-1-phosphate aldolase
1827056	5-dehydro-2-deoxyphosphogluconate aldolase
1827114	17alpha-hydroxyprogesterone aldolase
1827130	Fucosterol-epoxide lyase
1827152	Lactate aldolase
1827159	Hydroxynitrilase
1827179	Deoxyribose-phosphate aldolase
1829519	Tagatose-bisphosphate aldolase
1830243	D-threonine aldolase
1830251	Threonine aldolase
1831798	Indole-3-glycerol-phosphate lyase
1831814	Phosphoketolase
1832073	4.1.3.-
1832076	Isocitrate lyase
1833376	Oxalomalate lyase
1833382	3-hydroxyaspartate aldolase
1833390	4-hydroxy-2-oxoglutarate aldolase
1833497	4-hydroxy-4-methyl-2-oxoglutarate aldolase
1833541	Malyl-CoA lyase
1833576	3-hydroxy-3-isohexenylglutaryl-CoA lyase
1838966	Methylisocitrate lyase
1839706	2,3-dimethylmalate lyase
1839728	Citryl-CoA lyase
1844766	Citrate (pro-3S)-lyase
1846979	Tyrosine phenol-lyase
1849332	4.2.1.-
1858504	Methylthioribulose 1-phosphate dehydratase
1876675	Fumarate hydratase
1880949	Tryptophan synthase
1890362	Aconitate hydratase
193653	Isocitrate dehydrogenase (NAD+)
1894173	Glycerol dehydratase
1894513	L(+)-tartrate dehydratase
1908392	Prephenate dehydratase
1915538	3-hydroxybutyryl-CoA dehydratase
1917285	3-cyanoalanine hydratase
1917295	Cyanide hydratase
1919674	Long-chain-enoyl-CoA hydratase
1923411	D(-)-tartrate dehydratase
1923878	Octopamine dehydratase
1923885	Synephrine dehydratase
1923906	Dihydroxy-acid dehydratase
1927813	Arogenate dehydratase
1930556	Threonine synthase
2180629	Threonine---tRNA ligase
1935729	(4S)-limonene synthase
275139	(S)-limonene 6-monooxygenase
275167	(S)-limonene 7-monooxygenase
1935765	Ethanolamine-phosphate phospho-lyase
1935774	(R)-limonene synthase
277166	(R)-limonene 6-monooxygenase
1942717	Carboxymethyloxysuccinate lyase
1947929	Aspartate ammonia-lyase
1949099	Serine-sulfate ammonia-lyase
1949105	Ornithine cyclodeaminase
1950677	3-aminobutyryl-CoA ammonia-lyase
1950963	Threo-3-hydroxyaspartate ammonia-lyase
1954023	D-serine ammonia-lyase
1954579	Threonine ammonia-lyase
1958029	Erythro-3-hydroxyaspartate ammonia-lyase
1958046	Tyrosine ammonia-lyase
1958092	Phenylalanine/tyrosine ammonia-lyase
1959911	Formimidoyltetrahydrofolate cyclodeaminase
1960056	Ethanolamine ammonia-lyase
1961249	Argininosuccinate lyase
1963973	Adenylosuccinate lyase
1967079	Ureidoglycolate lyase
1967088	Purine imidazole-ring cyclase
620848	Site-specific DNA-methyltransferase (adenine-specific)
1967096	Peptidylamidoglycolate lyase
1967117	4.3.3.-
1967128	Strictosidine synthase
1967755	Cysteine lyase
1967762	Methionine gamma-lyase
1968293	1-aminocyclopropane-1-carboxylate synthase
1279399	Selenide, water dikinase
1969900	Holocytochrome-c synthase
1970184	Phosphosulfolactate synthase
1970319	Homocysteine desulfhydrase
1970386	S-ribosylhomocysteine lyase
1971318	S-(hydroxymethyl)glutathione synthase
172724	S-(hydroxymethyl)glutathione dehydrogenase
1971541	Lactoylglutathione lyase
1974387	Cystathionine beta-lyase
1976166	L-3-cyanoalanine synthase
1979737	2-C-methyl-D-erythritol 2,4-cyclodiphosphate synthase
1981613	Phosphatidylinositol diacylglycerol-lyase
1981800	Glycosylphosphatidylinositol diacylglycerol-lyase
1982506	4.99.1.-
1985283	Alkylmercury lyase
1986184	Sirohydrochlorin ferrochelatase
1986297	5.-.-.-
1986303	Alanine racemase
1990661	Amino-acid racemase
1990765	Ornithine racemase
1990800	Aspartate racemase
1994165	Proline racemase
1997138	4-hydroxyproline epimerase
1997146	Arginine racemase
1997154	Lactate racemase
2006288	Glucose-6-phosphate 1-epimerase
2013935	L-ribulose-5-phosphate 4-epimerase
2014846	UDP-N-acetylglucosamine 4-epimerase
2016449	5.2.1.-
2016452	Maleate isomerase
2017184	Retinol isomerase
2034660	5.3.1.-
2038909	Arabinose-5-phosphate isomerase
2047811	Galactose-6-phosphate isomerase
2049026	Xylose isomerase
2053869	Mannose isomerase
2062239	Vinylacetyl-CoA Delta-isomerase
2065417	Styrene-oxide isomerase
2065437	Lysolecithin acylmutase
2073717	Phosphoglucosamine mutase
2078133	Phosphoacetylglucosamine mutase
2078356	Phosphoglucomutase (glucose-cofactor)
2078363	Beta-phosphoglucomutase
2078760	Phosphopentomutase
2084175	D-ornithine 4,5-aminomutase
2084193	Glutamate-1-semialdehyde 2,1-aminomutase
2088531	5.4.99.-
2105950	Isobutyryl-CoA mutase
2106279	Maltose alpha-D-glucosyltransferase
2106999	5-(carboxyamino)imidazole ribonucleotide mutase
1780370	Phosphoribosylaminoimidazole carboxylase
2111721	5.5.1.-
2111724	Muconate cycloisomerase
1315744	Carboxymethylenebutenolidase
2113295	Chloromuconate cycloisomerase
2113398	Bornyl diphosphate synthase
2113407	Cycloeucalenol cycloisomerase
2126893	6.-.-.-
2201710	6.2.1.-
2205653	Acid---CoA ligase (GDP-forming)
2205660	Biotin---CoA ligase
2205839	Acetate---CoA ligase (ADP-forming)
2206174	Arachidonate---CoA ligase
2206473	Propionate---CoA ligase
2206962	Long-chain-fatty-acid---[acyl-carrier-protein] ligase
2207433	Phytanate---CoA ligase
2221236	Glutarate---CoA ligase
2221353	Aspartate---ammonia ligase
2229136	Aspartate---ammonia ligase (ADP-forming)
2230395	Pantoate---beta-alanine ligase
2235003	Carnosine synthase
2235012	Dihydrofolate synthase
2270044	5-formyltetrahydrofolate cyclo-ligase
2273820	GMP synthase
2324789	Acetyl-CoA carboxylase
2282743	Carbamoyl-phosphate synthase (ammonia)
2294015	Ribose-5-phosphate---ammonia ligase
2267114	Phosphoribosylformylglycinamidine cyclo-ligase
2315656	Asparaginyl-tRNA synthase (glutamine-hydrolysing)
2321982	Glutaminyl-tRNA synthase (glutamine-hydrolysing)
2323297	Pyruvate carboxylase
2333830	Acetone carboxylase
2333875	2-oxoglutarate carboxylase
2336750	DNA ligase (NAD+)
2340126	RNA ligase (ATP)
