# Supplementary material for: Integration of gene expression data with prior knowledge for network analysis and validation
Source: BMC Res Notes. 2011 Nov 28;4:520. doi: 10.1186/1756-0500-4-520 (PMC3298547; doi:10.1186/1756-0500-4-520)
Supplement: Additional file 1 — Data collection (compressed). This zip-file contains the networks and the background data. Further information is given in a README file. The TRANSPATH derived signaling network's adjacency list is excluded due to license agreements. [file 1756-0500-4-520-S1.ZIP › Data/Metabolic_networks/Reference_network/Reference_network.txt]

108524	279138
108524	338700
108524	338700
108524	349849
108524	349849
108524	357315
108524	788217
126082	868808
127000	343902
127142	950043
127142	968427
127142	987165
130960	168705
130975	1997821
130991	950043
130991	987165
130997	950043
130997	987165
131936	662353
131936	922323
131936	950825
131936	953617
132334	338700
132340	279138
132340	283024
132340	286468
132340	288104
132340	430420
132340	2059147
132483	203717
132609	788217
132609	1293941
132619	283024
132619	286468
132619	288104
132619	430420
132644	950043
132644	987165
132673	430420
132681	132681
132905	986289
140810	662353
140810	922323
140810	950825
140810	953617
141311	168596
141463	322177
141463	662353
141463	666911
141463	2034663
142630	278984
142641	132236
143043	168705
143080	132236
143133	338700
143141	338700
143150	2208853
146025	250885
146172	338700
146172	338700
146172	349849
146172	349849
146172	357315
146932	338700
146944	200525
146944	1419122
146944	2055789
146944	2112548
147128	840860
147128	1412372
147128	2297471
150699	430245
150705	150705
150705	338700
150705	338700
150705	950043
150705	970576
150705	2012287
150916	430245
151059	430245
152210	784415
152210	788217
152210	796910
152210	798117
152210	798129
152210	1794041
155167	259802
155167	259802
155167	941210
155167	2059069
155167	2059069
155179	2053876
155179	2079960
155218	1785895
155218	1789088
155218	1958098
155218	2174620
158013	259802
158013	941210
158013	2059069
158026	279138
158026	283024
161627	953617
161761	950043
161832	934514
161832	2043505
162167	727821
162167	1375840
167126	670188
167126	1282772
168705	168705
168705	787333
168705	806074
168705	806271
170984	430420
172626	168705
172919	364117
172925	968427
172955	934514
172955	2043505
177226	1296216
177226	1767144
177226	2206180
178344	336858
178344	338700
180945	765883
180945	1842984
180945	1874530
181598	336858
181598	338700
181598	699059
185961	1792527
194945	194945
197386	1997821
200525	1312429
203717	203717
203717	430245
203717	430420
203838	132340
203838	279138
203838	283024
203838	788217
203838	1293224
203838	1293941
203838	2059147
203870	203717
203870	430245
203870	430420
204806	336858
204811	986289
206611	336741
206747	788217
206747	1293941
207070	279138
207070	283024
207077	279138
207077	283024
207122	357315
207122	995017
207245	950043
207245	987165
208004	338700
208004	338700
208004	349849
208004	349849
208004	357315
208012	338700
208034	444738
208034	447094
208053	208230
208230	934514
208230	2043505
208273	727821
208273	1375840
208616	2043505
209284	1792527
209686	366280
212725	670188
215471	364117
215556	765883
215556	1842984
215556	1874530
215795	968427
215946	349849
216749	727821
216749	1375840
223001	950043
223001	987165
225339	357315
225339	995017
225346	338700
225346	349849
225346	357315
225357	921682
225357	934514
227525	228896
227525	608427
227562	727821
227562	1375840
227757	1792527
227869	950043
228344	236468
228344	479853
228896	228896
228896	286935
228896	608427
230332	286935
230332	1447334
230348	934514
230396	286935
230396	1792527
231545	286935
231648	338700
231648	349849
231648	357315
231655	286935
231826	986289
231899	1296216
231899	1767144
231899	2206180
231968	130997
231968	150705
231968	950043
232084	286935
232686	921682
232705	727821
232705	1375840
232714	286935
232714	727821
232714	1375840
236100	338700
236100	349849
236100	357315
236445	338700
236445	349849
236445	357315
236468	406340
236468	471467
236468	582005
241250	809096
242163	558005
252103	252103
252103	283909
252103	284334
252103	573945
252103	912157
252103	935258
252103	1789088
252103	2126896
252103	2253126
252154	558005
252154	558005
258252	1605777
258252	1767889
259344	551367
259344	1282772
259396	551367
259396	1282772
259636	912157
259636	1772671
259636	1789384
259802	263998
263072	252154
263072	279138
263164	252154
263164	263164
263164	1480854
263164	1970336
263727	1645366
263727	2286305
263969	1605777
263998	2016519
264838	1605777
264838	1767889
265020	1645366
265020	2286305
265092	935258
265092	1645366
265092	2286305
265109	1802633
265358	246832
265358	250885
265758	1645366
265758	2286305
265765	279138
265765	298553
265765	300338
265765	300338
265765	300338
265765	357315
265765	732381
266013	551367
266013	1282772
266141	610531
266141	805114
266141	807077
266141	960408
266141	1266962
266141	1292891
266141	1305163
266141	1580272
266144	406340
266144	934514
266144	2215882
266144	2216236
266147	406340
266147	741773
266147	2215882
266147	2216236
266363	406340
266363	2215882
266363	2216236
266369	406340
266369	2215882
266369	2216236
266377	406340
266377	2215882
266377	2216236
266404	406340
266404	2215882
266404	2216236
266424	406340
266424	2215882
266424	2216236
266432	406340
266432	2215882
266432	2216236
266451	406340
266451	2215882
266451	2216236
266778	406340
266778	551367
266778	1282772
266778	2215882
266778	2216236
268140	406340
268140	2215882
268140	2216236
268345	406340
268345	2215882
268345	2216236
268367	406340
268367	453612
268367	455773
268367	473559
268367	2215882
268367	2216236
268771	406340
268771	2215882
268771	2216236
268781	406340
268781	2215882
268781	2216236
268793	406340
268793	2215882
268793	2216236
268798	406340
268798	2215882
268798	2216236
268818	406340
268818	2215882
268818	2216236
268824	406340
268824	2215882
268824	2216236
268860	406340
268860	834985
268860	1006515
268860	2215882
268860	2216236
268872	406340
268872	2215882
268872	2216236
269034	406340
269034	2215882
269034	2216236
269042	406340
269042	2215882
269042	2216236
269052	406340
269052	2215882
269052	2216236
269109	406340
269109	2215882
269109	2216236
269143	610531
269217	610531
269682	610531
271368	551367
271368	1282772
271375	610531
271380	108524
271380	206747
271380	250885
271380	263998
271380	284076
271380	286935
271380	357315
271380	430245
271380	444738
271380	447094
271380	610531
271380	788217
271383	610531
272189	284334
272296	108524
272409	263998
273583	357315
273596	246832
273596	250885
273596	1480679
273830	610531
274668	610531
274697	279138
274697	282577
274697	1314819
274729	2290963
275184	1282772
275320	279138
275320	283024
275744	263998
275794	1480679
275800	610531
276114	391566
276114	1645366
276114	2286305
276422	141311
276422	141311
276422	276422
278673	1305163
278706	941636
278706	1767889
278984	430245
279041	203717
279041	272296
279057	279098
279138	279138
279138	300338
279138	732381
279138	858215
279138	1433544
279138	1480679
279138	1481194
280736	1166628
280736	1318181
280736	1394364
281188	338700
281188	349849
281188	357315
281188	551367
281188	1166628
281188	1282772
281188	1394364
282529	283024
282529	283087
282529	312466
282577	108524
282577	146172
283024	132340
283024	132483
283024	283080
283024	286468
283024	288104
283024	2059147
283087	132340
283087	132340
283087	283087
283087	283087
283087	286468
283087	286468
283087	288104
283087	288104
283087	2059147
283087	2059147
283155	228896
283258	283909
283258	284334
283258	464845
283258	912157
283258	935258
283258	1789088
283258	1927912
283258	2126896
283258	2253126
283909	284334
283909	464845
283909	1789088
283909	1927912
283969	265109
283969	464845
283978	264838
283978	464845
283978	1789088
283978	1927912
284059	464845
284069	464845
284076	444738
284076	593882
284076	610531
284289	1280609
284289	1282772
284334	284076
284334	284334
284334	444738
284334	447094
284334	610531
284334	1789088
284600	1189572
284659	1344369
285717	1341365
285969	1344369
286150	406340
286150	2215882
286150	2216236
286170	284334
286311	2065071
286311	2065171
286311	2065283
286311	2065331
286468	132340
286468	132483
286468	283024
286468	283080
286468	2059147
286558	1314940
286558	1424907
286585	1645366
286585	2286305
286935	228896
286935	231545
286935	232714
286935	405893
286935	418188
286935	419349
286935	420866
286935	426125
286935	430454
286935	453612
286935	1674422
286935	1982509
287893	272122
287946	2110834
288104	132340
288104	283024
288104	283087
288104	286468
288104	2059147
296040	848040
296040	848865
296040	869153
296040	906132
296040	2060571
298553	298553
298553	300338
300338	298553
300338	300338
300368	546383
300368	546383
300368	1135601
300368	1168671
300368	1672182
300368	1672522
308156	546383
308156	953617
308156	1001303
308156	1006515
308156	1122766
308156	1161610
308156	1166749
308156	1170817
308156	1178815
308156	1185164
308156	1189572
308156	1191195
308156	1195428
308156	1256722
308156	1629941
308156	1661252
308156	1672182
308156	1757119
308156	1766669
308156	1792527
308156	1976215
308156	1981842
308156	2215882
308156	2258696
308156	2282827
308156	2287568
312139	283024
312139	312466
312269	228896
312269	231545
312269	232714
312269	286935
312269	405893
312269	418188
312269	419349
312269	420866
312269	426125
312269	430454
312269	453612
312269	1674422
312269	2221258
317935	405893
317935	420866
317935	426125
317935	699059
317935	749385
322177	1672674
322177	2066795
322177	2078332
326899	1672674
326899	2066795
326899	2078332
326962	406340
326962	2215882
326962	2216236
329667	722556
329667	745594
329667	1815640
329667	2015767
329667	2107013
329693	662205
329693	927342
336357	161832
336357	208230
336357	225357
336570	167126
336730	171002
336730	921682
336741	406340
336741	2215882
336741	2216236
336825	418188
336825	426125
336825	703150
336858	426125
336858	699059
336858	2330063
338695	357315
338695	610531
338700	161832
338700	208230
338700	266147
338700	279138
338700	282577
338700	357315
338700	604973
338700	662205
338700	927342
338700	927342
338700	990161
338700	1314819
338700	1318181
338700	1499486
338700	2206928
338700	2221258
343739	343739
343739	343739
343739	930748
343902	788217
346974	2206928
347014	2221258
349509	390059
349509	405893
349509	419349
349509	426125
349509	714609
349509	732682
349509	1344369
349509	1344907
349652	1645366
349652	2286305
349819	266147
349830	1344907
349830	2208853
349838	921682
349849	610531
349849	2206928
350063	699059
350063	721798
350063	739272
350063	1296216
350093	405893
350093	420866
350093	426125
350093	699059
350093	749385
350103	1672674
350103	2066795
350103	2078332
351436	347026
351436	2154562
354289	608427
356091	219571
356091	1108057
357315	336858
357315	338700
357315	357315
357315	604973
357315	1318181
357377	788217
357402	1672674
357770	357770
357770	364117
357770	366280
357770	662353
357770	670188
357770	1151409
364117	357770
364117	364117
364117	366280
364117	430454
364117	662353
364117	670188
364117	739272
364117	1151409
366280	357770
366280	364117
366280	366280
366280	366280
366280	662353
366280	670188
366280	1151409
367795	283024
367795	312466
367795	426125
367795	699059
367795	2330063
369761	283024
369761	312466
369761	426125
369761	699059
369761	2330063
372526	283024
372526	312466
372530	2206928
373346	219571
373346	1108057
373359	283024
373359	312466
373359	426125
373359	703150
373701	283024
373701	312466
377945	279138
377945	282577
377945	338700
377945	1314819
377945	1318181
378016	246832
378016	250885
378016	1645366
378016	2286305
379013	1318181
379019	1318181
379054	588616
381016	558005
381016	588616
381222	444532
381457	444532
381457	447610
381457	546383
381457	593786
381457	637218
381457	641273
381457	662205
381457	695823
381457	715722
381457	721798
381457	741715
381457	1490232
381457	2141970
381457	2253501
381457	2273994
381767	468743
381767	472925
381767	546383
381787	546383
381787	608427
381808	610531
381808	1341365
382131	259802
382131	2059069
384350	259802
384350	2059069
384456	610531
384699	610531
384967	610531
388454	132340
388454	132483
388454	278984
388454	430245
388454	430420
388454	2059147
388473	283024
388473	286468
388473	288104
388473	430420
390059	284659
390059	389104
390059	405893
390059	419349
390059	420866
390059	426125
390059	699059
390059	1344369
390332	259802
390332	283909
390332	284334
390332	912157
390332	935258
390332	1789088
390332	2059069
390332	2126896
390332	2253126
390354	389104
390354	1864053
390535	259802
390535	2059069
391449	1767144
391566	2062659
391807	2059147
395781	283909
395781	284334
395781	912157
395781	935258
395781	1789088
395781	2126896
395781	2253126
395796	283909
395796	284334
395796	912157
395796	935258
395796	1789088
395796	2126896
395796	2253126
395804	696090
395804	714237
395804	732996
398102	284076
398102	284174
402279	284076
402279	284174
405893	286935
405893	389104
405893	390059
405893	1864053
406340	236468
406340	479853
406340	1767144
407922	283024
407922	312466
408084	286935
408084	390059
408084	1041355
408084	1864053
408087	286935
408087	1767144
418188	286935
418188	2332935
419341	286935
419341	1864053
419349	286935
419349	390059
419349	696090
419349	714237
419349	732996
420866	286935
420866	390059
420866	1864053
426056	127000
426125	286935
426125	390059
426125	471467
426125	696090
426125	714237
426125	732996
426125	1864053
426125	2332935
430245	132340
430245	207077
430245	279138
430245	283024
430245	788217
430245	2059147
430420	132340
430420	132483
430420	207077
430420	278984
430420	279138
430420	283024
430420	283080
430420	286468
430420	288104
430420	430245
430420	430420
430420	788217
430420	2059147
430454	286935
430454	1864053
431454	921682
432847	921682
432847	934514
432868	444532
432868	921682
432874	922323
432874	941210
432874	1578881
432874	2158874
432874	2282827
432874	2294045
432874	2297471
432874	2301096
432874	2306364
432874	2309529
437474	922323
437474	941210
437474	1578881
437474	2158874
437474	2282827
437474	2294045
437474	2297471
437474	2301096
437474	2306364
437474	2309529
437610	921682
437739	447094
437757	921682
437766	921682
438357	259802
438357	921682
438357	941210
438357	2059069
438379	1792527
438740	921682
439593	921682
440880	921682
440885	921682
440885	2043505
440892	366280
440892	921682
440904	366280
440904	921682
441405	934514
441414	921682
441414	1792527
441492	329693
441492	338700
441492	349849
441492	357315
441527	921682
441537	338700
441537	349849
441537	357315
441612	1792527
441619	1792527
443670	447094
443670	934514
444449	259802
444449	366280
444449	921682
444449	935258
444449	941210
444449	1792527
444449	2059069
444524	343739
444532	921682
444532	934514
444738	338700
444738	338700
444738	349849
444738	349849
444738	357315
444738	357315
444738	447094
445392	338700
445392	349849
445392	357315
445392	357315
445392	995017
445392	1418716
447094	329693
447094	338700
447094	338700
447094	349849
447094	349849
447094	357315
447598	921682
447605	338700
447605	349849
447605	357315
447610	641273
450643	922323
450643	941210
450643	1578881
450643	2158874
450643	2282827
450643	2294045
450643	2297471
450643	2301096
450643	2306364
450643	2309529
451311	259802
451311	921682
451311	941210
451311	2059069
453279	338700
453279	349849
453279	357315
453467	338700
453467	349849
453467	357315
453477	1282772
453507	343739
453596	274729
453596	662205
453596	836312
453596	1618116
453596	1775679
453596	2160408
453612	286935
453612	453612
453612	453612
453612	473559
453612	912157
455583	646303
455583	1645366
455583	2286305
455716	2190592
455726	929007
455726	934514
455726	2194921
455742	274729
455742	662205
455742	836312
455742	1618116
455742	1775679
455742	2160408
455773	453612
459119	455583
459119	455583
459119	465366
459119	465366
459119	605670
459119	605670
459119	637218
459119	637218
461095	444532
461095	447610
461095	593786
461095	637218
461095	641273
461095	662205
461095	695823
461095	715722
461095	721798
461095	741715
461095	1490232
461095	2141970
461095	2253501
461095	2273994
461102	741715
461102	756468
461108	658842
461108	921682
461108	1773715
461162	927342
461162	1499486
461209	1166628
461209	1394364
462142	462142
464622	983566
464845	132681
464845	283258
464845	283909
464845	283978
465366	646303
465366	1645366
465366	2286305
468239	462142
468239	641273
468239	1645366
468239	2239404
468239	2286305
468306	2190592
468658	2190592
468697	343739
468743	444532
468743	447610
468743	593786
468743	637218
468743	641273
468743	662205
468743	695823
468743	715722
468743	721798
468743	741715
468743	1490232
468743	2141970
468743	2253501
468743	2273994
471302	468743
471302	472925
471381	756468
471412	2190592
471467	236468
471467	426125
471467	479853
472767	459119
472767	582292
472772	447094
472772	471467
472777	471467
472925	444532
472925	447610
472925	593786
472925	637218
472925	641273
472925	662205
472925	695823
472925	715722
472925	721798
472925	741715
472925	1490232
472925	2141970
472925	2253501
472925	2273994
473323	468743
473323	472925
473521	286935
473553	329693
473553	338700
473553	447094
473559	453612
479853	406340
479853	406340
479853	471467
479853	582005
479853	582005
510745	286935
521639	732381
525645	837986
525645	840860
525645	1140587
525645	1412372
529159	406340
529159	471467
529159	582005
535849	1967195
535998	551367
535998	1282772
538095	741715
538095	756468
538105	357770
538105	364117
538105	366280
538105	447610
542972	1967195
542981	558005
546383	300368
546383	551737
551291	1181740
551367	1181740
551623	558005
551637	259636
551637	912157
551637	1285885
551637	1967195
551637	2150772
551637	2251127
551637	2258696
551719	558005
551722	558005
551727	546383
551727	981482
551737	546383
556270	546383
557975	546383
557996	546383
558005	558005
558077	259636
558077	756468
558077	858215
558077	912157
558077	1285885
558077	1967195
558077	1970336
558077	2150772
558077	2251127
558077	2258696
558088	558005
558109	300368
558109	551367
558109	551737
558109	1282772
558109	1417248
559867	981482
559911	284076
559911	284174
559911	558005
559946	283024
559946	312466
559946	551367
559946	1282772
561185	558005
561188	551367
561188	1282772
561196	981482
573930	1982509
573936	558005
573945	574021
574021	573945
574085	551737
574085	2130595
577492	279138
577492	858215
577498	1181740
577543	1123022
577543	1412372
577546	228301
577546	338700
577546	349849
577546	788217
577546	1477333
577546	1499486
577549	357315
577591	551737
577591	2130595
578570	1161610
578570	1418749
582137	284334
582292	462142
582292	551737
582292	641273
582292	1645366
582292	2130595
582292	2239404
582292	2286305
588681	551737
588681	2130595
590965	284334
591635	228896
591635	231545
591635	232714
591635	405893
591635	418188
591635	419349
591635	420866
591635	426125
591635	430454
591635	453612
591635	462142
591635	641273
591635	1143790
591635	1412372
591635	1645366
591635	1674422
591635	2239404
591635	2286305
593105	468743
593105	472925
593105	473323
593116	473323
593116	608427
593136	300338
593207	279138
593207	300338
593699	459119
593699	582292
593705	1117984
593786	468743
593786	472925
593882	444738
593882	610531
593940	551737
593940	2130595
604973	264838
604973	279138
605239	605239
605670	462142
605670	1143790
605670	1412372
608427	473323
608427	551737
608427	2130595
610354	447094
610360	462142
610520	605239
610531	444738
610682	605239
618702	406340
618702	471467
618702	582005
620787	250885
620833	695863
620833	727887
620833	1314940
620833	1318181
620833	1424907
627347	228896
627347	231545
627347	232714
627347	405893
627347	418188
627347	419349
627347	420866
627347	426125
627347	430454
627347	453612
627347	462142
627347	641273
627347	1645366
627347	1674422
627347	2239404
627347	2286305
632554	444738
636637	756468
636637	1886797
637215	462142
637215	641273
637215	1645366
637215	2239404
637215	2286305
637215	2301096
637218	462142
637218	641273
637218	732682
637218	935706
637218	1645366
637218	1886797
637218	1950971
637218	2134130
637218	2239404
637218	2286305
641273	455583
641273	465366
641273	538105
641273	605670
641273	637218
641273	646303
641273	1645366
641273	2286305
643727	462142
643727	641273
643727	1645366
643727	2239404
643727	2286305
646303	462142
646303	462142
646303	641273
646303	641273
646303	1645366
646303	1645366
646303	2239404
646303	2239404
646303	2286305
646303	2286305
646303	2301096
648745	462142
648745	641273
648745	1645366
648745	2239404
648745	2286305
651493	462142
651493	641273
651493	1645366
651493	2239404
651493	2286305
651501	462142
651501	462142
651501	641273
651501	641273
651501	1645366
651501	1645366
651501	2239404
651501	2239404
651501	2286305
651501	2286305
651703	462142
651703	641273
651703	1645366
651703	2239404
651703	2286305
651709	462142
651709	641273
651709	1645366
651709	2239404
651709	2286305
651719	462142
651719	641273
651719	1645366
651719	2239404
651719	2286305
655078	426125
655078	699059
655078	1792527
655078	2330063
658842	2290963
662205	593705
662205	658842
662205	658842
662205	921682
662205	921682
662205	1773715
662334	658842
662334	921682
662334	1773715
662353	322177
662353	662353
662353	662353
662353	662353
662353	662353
662353	666911
662353	666911
662353	953617
662353	1147220
662353	1147220
662353	2034663
662353	2049890
662353	2049890
666911	662353
666911	922323
666911	922323
666911	953617
670160	322177
670160	357770
670160	364117
670160	366280
670160	662353
670160	662353
670160	666911
670160	670188
670160	986289
670160	1151409
670160	2034663
670171	338700
670171	349849
670180	934514
670188	357770
670188	357770
670188	364117
670188	366280
670188	662353
670188	670188
670188	670188
670188	1151409
680266	338700
680266	349849
680274	116095
680274	150934
680274	181598
680274	381973
680274	426125
680274	430454
680274	699059
680274	699059
680274	703868
680274	721798
680274	722534
680274	722556
680274	725906
680274	739272
680274	739272
680274	745594
680274	1296216
680274	1341365
680274	1864053
680274	1917262
680274	2330063
683664	797392
683664	950043
683664	961361
683664	970576
683673	1314940
686889	1344369
689909	1314940
689909	1424907
689914	1451178
693890	703868
693890	722534
693890	722556
693890	725906
693890	745594
695863	1318181
696029	703868
696029	722534
696029	722556
696029	725906
696029	745594
696045	797392
696045	950043
696045	961361
696045	970576
696090	732996
696995	801606
697028	1170817
698956	714237
698956	1310286
698956	1314819
698956	1323997
699059	2332935
703100	343739
703100	930748
703421	1574223
703868	116095
703868	703868
703868	703868
703868	722534
703868	722556
703868	725906
703868	725906
703868	745594
703868	745594
707486	703868
707486	703868
707486	722534
707486	722556
707486	725906
707486	725906
707486	745594
707486	745594
711837	703868
711837	722534
711837	722556
711837	725906
711837	745594
711837	1290460
714237	390059
714237	405893
714237	419349
714237	426125
714237	695823
714237	696090
714237	699059
714237	714237
714237	714950
714237	727821
714237	732996
714237	951233
714237	1263849
714237	1310286
714237	1314819
714237	1323997
714609	714237
714609	1310286
714609	1314819
714609	1323997
714870	714237
714870	951233
714870	1263849
714870	1263849
714870	1310286
714870	1310286
714870	1323997
714879	390059
714879	405893
714879	419349
714879	426125
714879	695823
714879	695863
714879	696090
714879	699059
714879	714950
714879	727821
714879	727887
714879	732996
714879	1314940
714879	1318181
714879	1424907
714890	805114
714890	807077
714890	960408
714890	1266962
714890	1420722
714890	1580272
714942	1314940
714950	1304244
716900	808907
716900	1013130
716900	2014925
721679	658842
721679	921682
721679	1773715
721798	721798
722534	703868
722534	725906
722534	745594
722556	703868
722556	725906
722556	745594
725379	1580873
725570	593228
725570	703868
725570	722534
725570	722556
725570	725906
725570	745594
725570	1314940
725570	1424907
725906	116095
725906	703868
725906	703868
725906	722534
725906	722556
725906	725906
725906	725906
725906	745594
725906	745594
727821	868808
727887	1304244
727887	1314940
727887	1318181
732373	1175900
732996	390059
732996	405893
732996	419349
732996	426125
732996	695823
732996	696090
732996	699059
732996	714950
732996	727821
732996	732996
732996	1185164
732996	1404836
736535	732996
736535	1185164
736535	1404836
736547	426125
736547	699059
736547	1645366
736547	2286305
736547	2330063
738260	444738
739177	1323015
741695	695863
741695	727887
741695	1314940
741695	1318181
741695	1424907
741702	1314940
741743	1317779
742000	1260203
742014	797392
742014	950043
742014	961361
742014	970576
742023	1041898
742023	1304244
742023	1305822
742023	1323997
742417	1263849
742417	1310286
742417	1323997
742423	1455827
743115	1672674
745563	1314940
745563	1318181
745594	703868
745594	703868
745594	703868
745594	722534
745594	722556
745594	725906
745594	725906
745594	725906
745594	745594
745594	745594
745594	745594
745594	1344907
745594	2208853
745634	703868
745634	703868
745634	703868
745634	722534
745634	722556
745634	725906
745634	725906
745634	725906
745634	745594
745634	745594
745634	745594
749078	604973
755427	797392
755427	950043
755427	961361
755427	970576
755432	228896
755432	739177
755432	991840
755443	797392
755443	950043
755443	961361
755443	970576
755965	444532
755965	447610
755965	593786
755965	637218
755965	641273
755965	662205
755965	695823
755965	715722
755965	721798
755965	741715
755965	1490232
755965	2141970
755965	2253501
755965	2273994
755975	596882
755975	597418
755975	601394
755975	610689
755975	906132
755975	1166749
755975	1174024
756045	596882
756045	597418
756045	601394
756045	610689
756045	906132
756045	1166749
756045	1174024
756052	596882
756052	597418
756052	601394
756052	610689
756052	906132
756052	1166749
756052	1174024
756456	444532
756456	447610
756456	593786
756456	637218
756456	641273
756456	662205
756456	695823
756456	715722
756456	721798
756456	741715
756456	1490232
756456	2141970
756456	2253501
756456	2273994
756468	756468
756468	1490232
756468	1494187
759854	596882
759854	597418
759854	601394
759854	610689
759854	906132
759854	1166749
759854	1174024
759864	259636
759864	756468
759864	912157
759864	1285885
759864	1617012
759864	1967195
759864	2150772
759864	2251127
759864	2258696
760068	596882
760068	597418
760068	601394
760068	610689
760068	906132
760068	1166749
760068	1174024
761482	596882
761482	597418
761482	601394
761482	610689
761482	906132
761482	1166749
761482	1174024
761482	1621534
762564	1792527
766649	426125
766649	699059
766649	934514
766649	2330063
766659	934514
766668	366280
770631	551367
770631	1282772
770631	1672674
770682	390059
770682	405893
770682	419349
770682	426125
770682	699059
770682	1792527
770690	1792527
770703	390059
770703	405893
770703	419349
770703	426125
770703	699059
770711	426125
770711	699059
770711	1792527
770711	2330063
771655	670188
771664	405893
771664	420866
771664	426125
771664	699059
771664	749385
771664	934514
771671	1792527
771924	934514
773630	777673
773630	785778
773630	787253
773630	787333
773630	794904
773630	801087
773630	806271
773630	808969
773630	847448
773630	847973
773630	1135601
773630	1168671
773630	1293034
773630	1441004
773630	1446403
773630	1447334
773630	1672182
773630	1672522
773633	773633
773633	777195
773633	789361
773633	801606
773633	1256722
773633	2075958
776209	801606
776209	1441459
776209	1455772
776432	1436466
776661	777422
776661	807490
776661	1263391
777195	773633
777195	777195
777195	789361
777195	801606
777376	1135601
777376	1168671
777376	1672182
777376	1672522
777673	1435902
777673	1671935
778400	1443245
779066	776567
779066	847593
779129	1446403
779140	950043
779140	987165
783645	1135601
783645	1441459
783645	1441459
783645	1455772
783645	1672522
784080	1135601
784080	1168671
784080	1672182
784080	1672522
784281	784354
784354	784415
784415	789108
784415	797796
784644	1441459
784859	785235
785235	784080
785235	1135601
785235	1168671
785235	1672182
785235	1672522
785428	785508
785428	785576
785428	787413
785428	797188
785428	806171
785576	787413
787333	1135601
787333	1168671
787333	1672182
787333	1672522
787822	1437356
788177	1441459
788177	1455772
788217	1452285
789108	798129
789212	798129
789361	773633
789361	1434087
789361	1451818
789361	1452563
793180	714237
793180	951233
793180	1263849
793180	1310286
793180	1446403
793903	1452285
793969	1605606
794808	773633
794808	777195
794808	789361
794808	801606
794820	797392
794820	950043
794820	961361
794820	970576
794820	1256722
794820	2075958
795172	773633
795172	777195
795172	789361
795172	801606
796902	808907
796902	1013130
796902	1159513
796902	2014925
797298	200525
797298	1419122
797298	2055789
797298	2112548
797344	1135601
797344	1168671
797344	1672182
797344	1672522
797392	1436064
797392	1447334
797796	798117
798117	797938
798129	789212
798194	2223786
801087	806805
801087	1446403
801087	1456482
801150	797392
801150	950043
801150	961361
801150	970576
801373	950043
801373	970576
801373	1256722
801373	2012287
801373	2075958
801493	1446403
801514	773633
801514	777195
801514	789361
801514	801606
801514	1135601
801514	1672522
801543	801543
801606	1441459
803643	1443245
803653	1256722
803653	2075958
803661	797392
803661	950043
803661	961361
803661	970576
803661	1256722
803661	2075958
803666	1135601
803666	1168671
803666	1672182
803666	1672522
803674	1135601
803674	1168671
803674	1672182
803674	1672522
803832	1443245
803842	1135601
803842	1168671
803842	1672182
803842	1672522
803850	806074
803900	847387
803981	773633
803981	777195
803981	789361
803981	801606
803981	950043
803981	987165
804049	806074
804070	776567
804070	779066
804070	785715
804070	847544
805114	1293034
805114	1441004
805114	1455709
805163	1135601
805163	1168671
[truncated: 3,711 more rows]
