# Supplementary material for: Integration of gene expression data with prior knowledge for network analysis and validation
Source: BMC Res Notes. 2011 Nov 28;4:520. doi: 10.1186/1756-0500-4-520 (PMC3298547; doi:10.1186/1756-0500-4-520)
Supplement: Additional file 1 — Data collection (compressed). This zip-file contains the networks and the background data. Further information is given in a README file. The TRANSPATH derived signaling network's adjacency list is excluded due to license agreements. [file 1756-0500-4-520-S1.ZIP › Data/README]

This folder contains the background data sets and the networks.

BACKGROUND_DATA

All background data are derived fom the BioGPS table U133GNF1B.gcrma

U_new_***_rowsums.txt

These files comprise a table each the database identifiers with their corresponding averaged rowsum.

U_new_tissues.txt

This is a list of all tissues' names of the BioGPS data set.

Unew_normalized_rows_mappable.txt

This file is the row-normalized BioGPS matrix of those Affymetrix identifiers which could be mapped to TRANSPATH identifiers.


****_NETWORKS

Each of the two networks folder contains three subfolders. One for the expression set which was used for filtering and one folder containing the reference network and a table mapping database identifiers on common names. The two former comprise for each filtering method an adjacency list and a vertex list which contains also the orphan vertices.
|
|_Breast_cancer_filtered
	|
  	|_1xtd_edge_list.txt = adjacency list of the 1-extended network
	|_1xtd_vertex_set.txt = vertex list of the 1-extended network
  	|_strict_edge_list.txt = adjacency list of the strict network
	|_strict_vertex_set.txt = vertex list of the strict network
|
|_Reference_network
	|
	|_Reference_network.txt = adjacency list of the reference network ; signaling network file had to be removed due to license agreement.
	|_ID2Names.txt = table of the vertices' names
