# Supplementary material for: Integration of gene expression data with prior knowledge for network analysis and validation
Source: BMC Res Notes. 2011 Nov 28;4:520. doi: 10.1186/1756-0500-4-520 (PMC3298547; doi:10.1186/1756-0500-4-520)
Supplement: Additional file 1 — Data collection (compressed). This zip-file contains the networks and the background data. Further information is given in a README file. The TRANSPATH derived signaling network's adjacency list is excluded due to license agreements. [file 1756-0500-4-520-S1.ZIP › Data/Signaling_networks/Breast_cancer_filtered/1xtd_egde_list.txt]

9000116916	9000022420
9000107955	9000018952
9000100032	9000080947
9000090100	9000016987
9000090100	9000016986
9000086393	9000086393
9000085768	9000017354
9000070267	9000043524
9000069198	9000018952
9000068661	9000017540
9000065834	9000018952
9000064887	9000034151
9000064541	9000017740
9000064033	9000065687
9000064033	9000064033
9000063310	9000005991
9000062755	9000032482
9000045605	9000034588
9000045430	9000000277
9000045410	9000011271
9000045016	9000018839
9000045016	9000000277
9000045015	9000000277
9000045004	9000000277
9000044986	9000000277
9000044902	9000000277
9000044864	9000000277
9000044786	9000022528
9000044786	9000016573
9000044635	9000021940
9000044609	9000018950
9000044609	9000017740
9000044609	9000017205
9000044574	9000017428
9000044574	9000017380
9000044572	9000017428
9000044572	9000017380
9000044552	9000034273
9000044512	9000021610
9000044404	9000044134
9000044266	9000044356
9000044263	9000000218
9000044259	9000020088
9000044259	9000018821
9000044259	9000017913
9000043821	9000013126
9000043774	9000000277
9000043765	9000004272
9000043694	9000033331
9000043679	9000018838
9000043641	9000014949
9000043617	9000018171
9000043563	9000000277
9000043524	9000043563
9000043524	9000018952
9000043471	9000018171
9000043411	9000043563
9000043411	9000017740
9000043358	9000038176
9000043334	9000030956
9000043193	9000017874
9000043023	9000017913
9000042987	9000042984
9000042987	9000016672
9000042964	9000016984
9000042963	9000016984
9000042919	9000017876
9000042826	9000042838
9000042729	9000021757
9000042729	9000019863
9000042729	9000011483
9000042729	9000002553
9000042729	9000000071
9000042471	9000035951
9000042336	9000016899
9000042245	9000038176
9000042208	9000031298
9000042208	9000016968
9000042163	9000021513
9000041934	9000018845
9000041934	9000016939
9000041929	9000016938
9000041899	9000023227
9000041727	9000000277
9000041653	9000004676
9000041645	9000042471
9000041541	9000016574
9000041169	9000000212
9000041169	9000000209
9000041125	9000019331
9000041125	9000016608
9000039077	9000041433
9000039077	9000041419
9000039077	9000000213
9000039042	9000017658
9000039036	9000017458
9000038902	9000034151
9000038505	9000000306
9000038359	9000023227
9000038165	9000038169
9000038072	9000017224
9000038060	9000038053
9000038060	9000037486
9000038060	9000035644
9000038060	9000035626
9000038060	9000017428
9000038060	9000017399
9000038060	9000017383
9000038060	9000017377
9000038053	9000020571
9000038000	9000000179
9000038000	9000000174
9000037938	9000016577
9000037938	9000000021
9000037934	9000037938
9000037934	9000037911
9000037911	9000016577
9000037911	9000000021
9000037835	9000016627
9000037624	9000037200
9000037579	9000037096
9000037429	9000016577
9000037429	9000000021
9000037387	9000000166
9000037387	9000000021
9000037349	9000031328
9000037333	9000000021
9000037315	9000016577
9000037315	9000000166
9000037315	9000000165
9000037315	9000000164
9000037308	9000023551
9000037308	9000000277
9000037096	9000020759
9000037042	9000018996
9000036808	9000019944
9000036808	9000019881
9000036808	9000019001
9000036807	9000017157
9000036738	9000035107
9000036692	9000016912
9000036685	9000036686
9000036577	9000000156
9000036577	9000000021
9000036549	9000016958
9000036549	9000016903
9000036506	9000000021
9000036495	9000017679
9000036343	9000020748
9000036343	9000016966
9000036289	9000000021
9000036287	9000016577
9000036265	9000016577
9000036163	9000017189
9000035995	9000000212
9000035993	9000036060
9000035993	9000000203
9000035964	9000035954
9000035951	9000035954
9000035652	9000016995
9000035620	9000035652
9000035620	9000017550
9000035619	9000019248
9000035618	9000035620
9000035618	9000035619
9000035571	9000017414
9000035571	9000016724
9000035568	9000016724
9000035566	9000016724
9000035559	9000016724
9000035532	9000023102
9000035514	9000069921
9000035514	9000066457
9000035514	9000042941
9000035514	9000035548
9000035514	9000035532
9000035514	9000035519
9000035514	9000020748
9000035514	9000019984
9000035514	9000000154
9000035507	9000016577
9000035449	9000034588
9000035346	9000016577
9000035257	9000035229
9000035257	9000018992
9000035226	9000017587
9000035226	9000016724
9000035213	9000035221
9000035204	9000035221
9000035204	9000019984
9000035202	9000038399
9000035184	9000021956
9000035167	9000035170
9000035128	9000017059
9000035099	9000000171
9000035056	9000016724
9000035010	9000035014
9000035010	9000008399
9000034984	9000016577
9000034984	9000000166
9000034984	9000000021
9000034902	9000012455
9000034851	9000034588
9000034811	9000018996
9000034640	9000034588
9000034603	9000034588
9000034539	9000034540
9000034520	9000000154
9000034505	9000002735
9000034327	9000034327
9000034327	9000017377
9000034273	9000021757
9000034214	9000034151
9000034210	9000034151
9000034149	9000034588
9000034149	9000034151
9000034103	9000017893
9000034047	9000045611
9000034047	9000036691
9000033805	9000021607
9000033769	9000069047
9000033769	9000036702
9000033769	9000033769
9000033769	9000033748
9000033769	9000020748
9000033769	9000017837
9000033730	9000016872
9000033730	9000000012
9000033729	9000000012
9000033712	9000004670
9000033676	9000017181
9000033624	9000099776
9000033624	9000044060
9000033624	9000037664
9000033624	9000037652
9000033624	9000034588
9000033624	9000034151
9000033609	9000021432
9000033467	9000033564
9000033467	9000033562
9000033467	9000000318
9000033407	9000007822
9000033407	9000004676
9000033407	9000004670
9000033397	9000004670
9000033296	9000020433
9000033296	9000017121
9000033296	9000017004
9000033291	9000016632
9000033252	9000007822
9000033248	9000044572
9000033248	9000044552
9000033248	9000044263
9000033248	9000034328
9000033248	9000034327
9000033248	9000021757
9000033248	9000017377
9000033248	9000011894
9000033248	9000000233
9000032949	9000020631
9000032485	9000042739
9000032485	9000032418
9000032485	9000018971
9000032485	9000017877
9000032482	9000068504
9000032482	9000068402
9000032482	9000044846
9000032482	9000044189
9000032482	9000043679
9000032482	9000043293
9000032482	9000042769
9000032482	9000019597
9000032482	9000017229
9000032482	9000016757
9000032482	9000000277
9000032377	9000032357
9000032357	9000032449
9000032136	9000044746
9000032136	9000044742
9000032136	9000043150
9000032136	9000043102
9000032136	9000032470
9000032136	9000032469
9000032136	9000020424
9000032136	9000019353
9000032136	9000018845
9000032136	9000017462
9000032136	9000017102
9000032021	9000032295
9000032021	9000031360
9000032021	9000019004
9000032021	9000018303
9000032021	9000018302
9000032021	9000016899
9000032021	9000000208
9000031360	9000000277
9000031358	9000016627
9000031328	9000022570
9000031249	9000030956
9000031248	9000030956
9000031204	9000044682
9000031185	9000035015
9000031185	9000034588
9000031182	9000000277
9000031179	9000030956
9000031141	9000038107
9000031141	9000038104
9000031141	9000021757
9000031141	9000012555
9000031125	9000021757
9000031116	9000038107
9000031116	9000038104
9000031116	9000037868
9000031116	9000017509
9000031116	9000016673
9000031116	9000002553
9000031116	9000000068
9000031100	9000000277
9000031099	9000042471
9000031099	9000014949
9000031073	9000045747
9000031073	9000042471
9000031073	9000031298
9000031073	9000019984
9000031073	9000000277
9000031018	9000034588
9000030934	9000044134
9000030934	9000030897
9000030934	9000017189
9000030934	9000016984
9000030934	9000000277
9000030934	9000000233
9000030934	9000000080
9000030924	9000030897
9000030924	9000000277
9000030921	9000017202
9000030921	9000017161
9000030897	9000031360
9000030897	9000030897
9000030897	9000023446
9000030897	9000022401
9000030897	9000020433
9000030897	9000018821
9000030897	9000000277
9000030864	9000017152
9000023654	9000018539
9000023635	9000023446
9000023635	9000022401
9000023635	9000020088
9000023635	9000018808
9000023635	9000018171
9000023635	9000011271
9000023635	9000000277
9000023631	9000000277
9000023574	9000000277
9000023573	9000000277
9000023572	9000000277
9000023551	9000037308
9000023551	9000035120
9000023551	9000017658
9000023551	9000004793
9000023551	9000000277
9000023541	9000000277
9000023511	9000017850
9000023472	9000017161
9000023446	9000023635
9000023431	9000019722
9000023431	9000000233
9000023397	9000019897
9000023397	9000016691
9000023370	9000000277
9000023180	9000011894
9000022492	9000020759
9000022455	9000017142
9000022420	9000017536
9000022420	9000016647
9000022420	9000015010
9000022401	9000023635
9000022281	9000019552
9000022281	9000017536
9000022281	9000016647
9000022274	9000000318
9000022263	9000000279
9000022259	9000045605
9000022259	9000037096
9000022259	9000022259
9000022259	9000020788
9000022259	9000017543
9000022259	9000000279
9000022259	9000000233
9000022259	9000000059
9000022136	9000000209
9000022125	9000016574
9000021961	9000032253
9000021961	9000017726
9000021961	9000017725
9000021957	9000034273
9000021957	9000019868
9000021957	9000019833
9000021957	9000018452
9000021957	9000017585
9000021957	9000017271
9000021957	9000017214
9000021942	9000034151
9000021942	9000000277
9000021911	9000044134
9000021911	9000041605
9000021911	9000035132
9000021911	9000033284
9000021911	9000030897
9000021911	9000021911
9000021911	9000021494
9000021911	9000018318
9000021911	9000017411
9000021911	9000016627
9000021911	9000004272
9000021911	9000000080
9000021911	9000000050
9000021911	9000000049
9000021849	9000021803
9000021839	9000021453
9000021817	9000000279
9000021817	9000000059
9000021803	9000019001
9000021803	9000018318
9000021803	9000017585
9000021803	9000017549
9000021803	9000002186
9000021757	9000034273
9000021757	9000000277
9000021753	9000017142
9000021634	9000000033
9000021614	9000034588
9000021614	9000034273
9000021614	9000016922
9000021614	9000007822
9000021552	9000008597
9000021513	9000018440
9000021437	9000037938
9000021437	9000017441
9000021437	9000016996
9000021437	9000016953
9000021338	9000017428
9000021338	9000010139
9000021338	9000003235
9000021238	9000017658
9000021188	9000021203
9000021168	9000016577
9000021168	9000000164
9000020931	9000020852
9000020922	9000004595
9000020907	9000044058
9000020907	9000020748
9000020907	9000016681
9000020907	9000013122
9000020907	9000013119
9000020907	9000000147
9000020907	9000000145
9000020907	9000000008
9000020894	9000017536
9000020852	9000019123
9000020799	9000000040
9000020783	9000018841
9000020783	9000000113
9000020781	9000016966
9000020713	9000022492
9000020694	9000034327
9000020694	9000017377
9000020631	9000017152
9000020631	9000000039
9000020571	9000037315
9000020559	9000017725
9000020413	9000017658
9000020340	9000038176
9000020237	9000020748
9000020128	9000017320
9000020128	9000017318
9000020128	9000017301
9000020119	9000019394
9000020088	9000044609
9000020088	9000018952
9000020077	9000020028
9000020077	9000020014
9000020077	9000019919
9000020016	9000020014
9000019988	9000019971
9000019984	9000080947
9000019984	9000037598
9000019984	9000037308
9000019984	9000037243
9000019984	9000037181
9000019984	9000035120
9000019984	9000034151
9000019984	9000033284
9000019984	9000031298
9000019984	9000022492
9000019984	9000018997
9000019984	9000018996
9000019984	9000018318
9000019984	9000017658
9000019984	9000016631
9000019984	9000016627
9000019984	9000004793
9000019984	9000000277
9000019976	9000017318
9000019976	9000017301
9000019971	9000034151
9000019971	9000034149
9000019971	9000031310
9000019971	9000021453
9000019971	9000018845
9000019971	9000017462
9000019971	9000017458
9000019971	9000004927
9000019971	9000000233
9000019963	9000017320
9000019963	9000017318
9000019963	9000017312
9000019962	9000019959
9000019959	9000019962
9000019955	9000017301
9000019951	9000020028
9000019950	9000017320
9000019950	9000017312
9000019950	9000017301
9000019944	9000019937
9000019932	9000017320
9000019932	9000017312
9000019932	9000017301
9000019913	9000017320
9000019913	9000017318
9000019913	9000017312
9000019913	9000017301
9000019897	9000020028
9000019897	9000020020
9000019897	9000019919
9000019897	9000019907
9000019897	9000019875
9000019887	9000017301
9000019886	9000020028
9000019882	9000017320
9000019882	9000017318
9000019882	9000017312
9000019882	9000017301
9000019881	9000020028
9000019881	9000019937
9000019881	9000019919
9000019881	9000019875
9000019881	9000017281
9000019881	9000002553
9000019875	9000000318
9000019865	9000017318
9000019865	9000017312
9000019863	9000019860
9000019845	9000017318
9000019831	9000007545
9000019830	9000000233
9000019815	9000017301
9000019808	9000017318
9000019776	9000000082
9000019775	9000017623
9000019775	9000000080
9000019771	9000000021
9000019761	9000019760
9000019760	9000017617
9000019760	9000017105
9000019758	9000019760
9000019755	9000019760
9000019755	9000017038
9000019733	9000022401
9000019718	9000020775
9000019713	9000000115
9000019713	9000000114
9000019690	9000017445
9000019633	9000017617
9000019603	9000000164
9000019602	9000016577
9000019601	9000016577
9000019601	9000000164
9000019601	9000000021
9000019597	9000035532
9000019597	9000008563
9000019595	9000036569
9000019595	9000032418
9000019595	9000020748
9000019590	9000056682
9000019589	9000016577
9000019589	9000000021
9000019575	9000000047
9000019573	9000016872
9000019538	9000016673
9000019537	9000016673
9000019522	9000000148
9000019522	9000000145
9000019488	9000017617
9000019488	9000017112
9000019488	9000000040
9000019435	9000018857
9000019406	9000000213
9000019331	9000080947
9000019331	9000007702
9000019331	9000007694
9000019331	9000000234
9000019331	9000000233
9000019331	9000000211
9000019301	9000018326
9000019301	9000018325
9000019248	9000035626
9000019248	9000017446
9000019171	9000019165
9000019171	9000004573
9000019165	9000019161
9000019165	9000017406
9000019150	9000017445
9000019146	9000019760
9000019130	9000016886
9000019130	9000000040
9000019128	9000021934
9000019128	9000017044
9000019124	9000017044
9000019123	9000020852
9000019123	9000019130
9000019123	9000017044
9000019074	9000019043
9000019050	9000019074
9000019043	9000019074
9000019034	9000017730
9000019030	9000017729
9000019019	9000019074
9000019013	9000017189
9000019013	9000013122
9000019013	9000000062
9000019012	9000017557
9000019005	9000016961
9000019001	9000017157
9000018979	9000034652
9000018970	9000020001
9000018970	9000000218
9000018969	9000000218
9000018960	9000000145
9000018959	9000070267
9000018959	9000018838
9000018952	9000018950
9000018952	9000017205
9000018949	9000043563
9000018949	9000017740
9000018944	9000018996
9000018942	9000019435
9000018938	9000034151
9000018938	9000018946
9000018936	9000017850
9000018935	9000018938
9000018931	9000000233
9000018908	9000017603
9000018906	9000043150
9000018906	9000042937
9000018906	9000041787
9000018906	9000037243
9000018906	9000021453
9000018906	9000019353
9000018906	9000018845
9000018906	9000016645
9000018906	9000000206
9000018866	9000000233
9000018858	9000034151
9000018845	9000041816
9000018845	9000039050
9000018845	9000033284
9000018841	9000018841
9000018841	9000016997
9000018839	9000034151
9000018839	9000000277
9000018837	9000100032
9000018837	9000020088
9000018837	9000018835
9000018837	9000000233
9000018821	9000018996
9000018821	9000000277
9000018813	9000017837
9000018813	9000000277
9000018813	9000000049
9000018812	9000034151
9000018739	9000016962
9000018738	9000016962
9000018736	9000018743
9000018736	9000017871
9000018626	9000016962
9000018626	9000000212
9000018539	9000016965
9000018539	9000016963
9000018539	9000000209
9000018527	9000016962
9000018453	9000017400
9000018450	9000018920
9000018450	9000017400
9000018450	9000017380
9000018448	9000000047
9000018444	9000016752
9000018442	9000042941
9000018442	9000020748
9000018440	9000000321
9000018440	9000000318
9000018439	9000000321
9000018437	9000000321
9000018435	9000000316
9000018433	9000000316
9000018432	9000000316
9000018430	9000000321
9000018429	9000000321
9000018427	9000000318
9000018426	9000000318
9000018425	9000000318
9000018424	9000000318
9000018423	9000000318
9000018421	9000000321
9000018420	9000000321
9000018419	9000000321
9000018417	9000017304
9000018417	9000000322
9000018417	9000000318
9000018416	9000000316
9000018415	9000000321
9000018415	9000000318
9000018414	9000000316
9000018413	9000000321
9000018412	9000000321
9000018411	9000000316
9000018410	9000000321
9000018409	9000000316
9000018406	9000017318
9000018406	9000000324
9000018406	9000000318
9000018405	9000000321
9000018405	9000000316
9000018404	9000000321
9000018403	9000000321
9000018401	9000000321
9000018400	9000000321
9000018397	9000000321
9000018396	9000000321
9000018396	9000000318
9000018394	9000000318
9000018393	9000000318
9000018392	9000000318
9000018391	9000000324
9000018391	9000000318
9000018390	9000000318
9000018389	9000000318
9000018388	9000000316
9000018387	9000000316
9000018386	9000000316
9000018385	9000000316
9000018384	9000000316
9000018382	9000000321
9000018381	9000000321
9000018381	9000000318
9000018380	9000000321
9000018380	9000000318
9000018379	9000000318
9000018378	9000017308
9000018378	9000017306
9000018376	9000000321
9000018375	9000000321
9000018374	9000000321
9000018374	9000000318
9000018369	9000000316
9000018366	9000000321
9000018365	9000000321
9000018364	9000013122
9000018364	9000000321
9000018363	9000000318
9000018362	9000000318
9000018361	9000000318
9000018360	9000000318
9000018359	9000000316
9000018358	9000000316
9000018352	9000020748
9000018349	9000000318
9000018348	9000000316
9000018347	9000000321
9000018345	9000000322
9000018345	9000000321
9000018345	9000000318
9000018345	9000000316
9000018344	9000000321
9000018344	9000000318
9000018344	9000000316
9000018343	9000000316
9000018340	9000000318
9000018339	9000000321
9000018339	9000000318
9000018338	9000000318
9000018336	9000000321
9000018335	9000000321
9000018334	9000030897
9000018330	9000000316
9000018329	9000000316
9000018326	9000000321
9000018325	9000000321
9000018325	9000000316
9000018321	9000000321
9000018320	9000000321
9000018318	9000042769
9000018318	9000018318
9000018318	9000013298
9000018317	9000000321
9000018316	9000000321
9000018314	9000017308
9000018314	9000016752
9000018312	9000000318
9000018312	9000000316
9000018311	9000000318
9000018310	9000000318
9000018309	9000000318
9000018308	9000000321
9000018307	9000000321
9000018306	9000000321
9000018304	9000000318
9000018303	9000000321
9000018302	9000000321
9000018293	9000090100
9000018287	9000018975
9000018279	9000017754
9000018279	9000017178
9000018279	9000017102
9000018279	9000016804
9000018279	9000016673
9000018279	9000016672
9000018279	9000004597
9000018279	9000000085
9000018279	9000000032
9000018279	9000000012
9000018279	9000000008
9000018239	9000020631
9000018238	9000090100
9000018236	9000017871
9000018229	9000041787
9000018229	9000041780
9000018229	9000021453
9000018229	9000018845
9000018229	9000018229
9000018229	9000017102
9000018229	9000016984
9000018229	9000016647
9000018229	9000016645
9000018219	9000017819
9000018214	9000000144
9000018208	9000008301
9000018189	9000017876
9000018189	9000017432
9000018182	9000000324
9000018171	9000043641
9000018171	9000043563
9000018171	9000039049
9000018171	9000020433
9000018171	9000018952
9000018171	9000018936
9000018171	9000017110
9000018171	9000009858
9000018165	9000000318
9000018158	9000000316
9000018157	9000000316
9000018149	9000000324
9000018149	9000000318
9000018132	9000019397
9000018111	9000044430
9000018111	9000038072
9000018111	9000032503
9000018111	9000032418
9000018111	9000017557
9000018111	9000001470
9000018111	9000000059
9000018076	9000032503
9000018076	9000017557
9000018056	9000004676
9000018052	9000004676
9000018052	9000004670
9000018051	9000004676
9000018051	9000004670
9000018050	9000016958
9000018050	9000016903
9000018050	9000007822
9000018043	9000000318
9000018041	9000000318
9000018027	9000000324
9000018027	9000000318
9000018009	9000000318
9000018008	9000000318
9000018007	9000000324
9000018007	9000000318
9000017996	9000000324
9000017996	9000000318
9000017990	9000000324
9000017990	9000000318
9000017986	9000000324
9000017986	9000000318
9000017985	9000000316
9000017980	9000000318
9000017961	9000000318
9000017960	9000000318
9000017959	9000000318
9000017958	9000000321
9000017957	9000000318
9000017956	9000000318
9000017955	9000000318
9000017954	9000000318
9000017949	9000063263
9000017949	9000018229
9000017949	9000004676
9000017944	9000017949
9000017944	9000017669
9000017944	9000017151
9000017944	9000016962
9000017944	9000016924
9000017944	9000016900
9000017944	9000000209
9000017935	9000044746
9000017935	9000021911
9000017935	9000018906
9000017935	9000018239
9000017935	9000017833
9000017935	9000016984
9000017935	9000016907
9000017935	9000005916
9000017935	9000000126
9000017913	9000018831
9000017913	9000017023
9000017898	9000016886
9000017898	9000016884
9000017897	9000017094
9000017897	9000007256
9000017894	9000007256
9000017893	9000017292
9000017893	9000017094
9000017893	9000007256
9000017892	9000017431
9000017892	9000017094
9000017890	9000017728
9000017890	9000017329
9000017888	9000017094
9000017888	9000007256
9000017887	9000000126
9000017881	9000016886
9000017876	9000017603
9000017876	9000016924
9000017876	9000016588
9000017875	9000018189
9000017875	9000017603
9000017875	9000016962
9000017875	9000016924
9000017875	9000000209
9000017874	9000018189
9000017874	9000017603
9000017874	9000016962
9000017874	9000016924
9000017874	9000016599
9000017874	9000000209
9000017871	9000018736
9000017860	9000016752
9000017857	9000000144
9000017857	9000000143
9000017853	9000017853
9000017853	9000017106
9000017853	9000017102
9000017850	9000042471
9000017850	9000035951
9000017850	9000023446
9000017850	9000017837
9000017850	9000011894
9000017850	9000011879
9000017850	9000000277
9000017849	9000023180
9000017849	9000017850
9000017849	9000017547
9000017849	9000000277
9000017842	9000017786
9000017842	9000017547
9000017842	9000017546
9000017839	9000034151
9000017839	9000018839
9000017839	9000017547
9000017839	9000017546
9000017838	9000023635
9000017838	9000023180
9000017838	9000017850
9000017838	9000017786
9000017837	9000023180
9000017837	9000017850
9000017837	9000017786
9000017833	9000023180
9000017833	9000017850
9000017833	9000017787
9000017833	9000017786
9000017833	9000013122
9000017818	9000041787
9000017818	9000018239
9000017818	9000000277
9000017818	9000000050
9000017815	9000016996
9000017815	9000013122
9000017815	9000013119
9000017815	9000000046
9000017813	9000017814
9000017813	9000016886
9000017812	9000016886
9000017811	9000043150
9000017811	9000016645
9000017796	9000017617
9000017796	9000000040
9000017793	9000017792
9000017792	9000017791
9000017791	9000021803
9000017790	9000038601
9000017790	9000034327
9000017790	9000021956
9000017790	9000017432
9000017790	9000017428
9000017790	9000017383
9000017790	9000017377
9000017788	9000018841
9000017788	9000017428
9000017788	9000010139
9000017788	9000009818
9000017788	9000003165
9000017787	9000011894
9000017786	9000011894
9000017786	9000011879
9000017781	9000017445
9000017776	9000017617
9000017773	9000000040
9000017772	9000038505
9000017772	9000036692
9000017772	9000033407
9000017772	9000000080
9000017768	9000018841
9000017766	9000017719
9000017766	9000017445
9000017765	9000017762
9000017765	9000017721
9000017765	9000017719
9000017765	9000017658
9000017765	9000017445
9000017764	9000017458
9000017762	9000017458
9000017760	9000017730
9000017759	9000017725
9000017758	9000020748
9000017758	9000011894
9000017755	9000034047
9000017755	9000018279
9000017755	9000016672
9000017755	9000013122
9000017755	9000011894
9000017755	9000000078
9000017754	9000069133
9000017754	9000043736
9000017754	9000043147
9000017754	9000042941
9000017754	9000042739
9000017754	9000033331
9000017754	9000032470
9000017754	9000032418
9000017754	9000020748
9000017754	9000020424
9000017754	9000018949
9000017754	9000018279
9000017754	9000017877
9000017754	9000017540
9000017754	9000017206
9000017754	9000017202
9000017754	9000016627
9000017754	9000000283
9000017754	9000000186
9000017754	9000000080
9000017740	9000017205
9000017730	9000017726
9000017730	9000017725
9000017730	9000017723
9000017730	9000017722
9000017730	9000017721
9000017730	9000017718
9000017729	9000017725
9000017729	9000017718
9000017728	9000016886
9000017727	9000068259
9000017727	9000066742
9000017727	9000019488
9000017727	9000017727
9000017727	9000017350
9000017727	9000017124
9000017727	9000016804
9000017727	9000000008
9000017726	9000017719
9000017726	9000017718
9000017725	9000019488
9000017725	9000017722
9000017725	9000017721
9000017725	9000017719
9000017725	9000017718
9000017721	9000017876
9000017720	9000035968
9000017720	9000017763
9000017720	9000017762
9000017719	9000017658
9000017719	9000017450
9000017718	9000019488
9000017718	9000017764
9000017718	9000017763
9000017718	9000017762
9000017715	9000021192
9000017715	9000017727
9000017713	9000017718
9000017705	9000017112
9000017700	9000017458
9000017700	9000017161
9000017700	9000013119
9000017700	9000000277
9000017700	9000000049
9000017693	9000017112
9000017679	9000016627
9000017679	9000000021
9000017678	9000017669
9000017671	9000045410
9000017671	9000043150
9000017671	9000041787
9000017671	9000036692
9000017671	9000032423
9000017671	9000032418
9000017671	9000021911
9000017671	9000020424
9000017671	9000018322
9000017671	9000018318
9000017671	9000018239
9000017671	9000017876
9000017671	9000017833
9000017671	9000017423
9000017671	9000017202
9000017671	9000016645
9000017671	9000014949
9000017671	9000000059
9000017670	9000016984
9000017669	9000041787
9000017669	9000021453
9000017669	9000018279
9000017669	9000017102
9000017669	9000016900
9000017669	9000005991
9000017668	9000017602
9000017668	9000016907
9000017667	9000016907
9000017662	9000000179
9000017662	9000000174
9000017661	9000000179
9000017661	9000000174
9000017659	9000017658
9000017658	9000017458
9000017657	9000017730
9000017624	9000013122
9000017620	9000020088
9000017616	9000020748
9000017616	9000017616
9000017616	9000000080
9000017616	9000000015
9000017603	9000018318
9000017603	9000016631
9000017603	9000000059
9000017603	9000000047
9000017602	9000042941
9000017602	9000032469
9000017602	9000016995
9000017602	9000016906
9000017602	9000016900
9000017601	9000016631
9000017589	9000068624
9000017589	9000016879
9000017589	9000002317
9000017589	9000000029
9000017588	9000000115
9000017588	9000000114
9000017585	9000034273
9000017585	9000000115
9000017564	9000000039
9000017554	9000017553
9000017554	9000000154
9000017551	9000000008
9000017549	9000037486
9000017549	9000034327
9000017549	9000033248
9000017549	9000022077
9000017549	9000017550
9000017549	9000017431
9000017549	9000017383
9000017549	9000017377
9000017546	9000017658
9000017545	9000044609
9000017545	9000033284
9000017545	9000031328
9000017545	9000023631
9000017545	9000017161
9000017541	9000000113
9000017540	9000017543
9000017540	9000000154
9000017536	9000000211
9000017536	9000000210
9000017529	9000016879
9000017526	9000017445
9000017526	9000000143
9000017525	9000042471
9000017511	9000017400
9000017511	9000000176
9000017510	9000000021
9000017502	9000038176
9000017500	9000034902
9000017500	9000023131
9000017496	9000017354
9000017477	9000017207
9000017477	9000017102
9000017462	9000090268
9000017462	9000045747
9000017462	9000019788
9000017462	9000018318
9000017462	9000017658
9000017462	9000016627
9000017462	9000009617
9000017462	9000000277
9000017458	9000017456
9000017455	9000019722
9000017450	9000017458
9000017449	9000017759
9000017446	9000022570
9000017446	9000019248
9000017446	9000017720
9000017446	9000017445
9000017445	9000022570
9000017445	9000017659
9000017445	9000017658
9000017445	9000017450
9000017445	9000004387
9000017442	9000000143
9000017442	9000000142
9000017441	9000016995
9000017441	9000016879
9000017441	9000016878
9000017441	9000000144
9000017439	9000019666
9000017434	9000017001
9000017433	9000016872
9000017432	9000017908
9000017432	9000017790
9000017431	9000000008
9000017428	9000000008
9000017426	9000017398
9000017423	9000017142
9000017422	9000017553
9000017422	9000017509
9000017422	9000017377
9000017414	9000021494
9000017414	9000011143
9000017414	9000000277
9000017414	9000000082
9000017412	9000018996
9000017412	9000017876
9000017412	9000000210
9000017411	9000023652
9000017411	9000017853
9000017411	9000017833
9000017411	9000017354
9000017411	9000017189
9000017411	9000017140
9000017399	9000019130
9000017399	9000017432
9000017399	9000000085
9000017399	9000000082
9000017399	9000000008
9000017398	9000003495
9000017396	9000044294
9000017396	9000033748
9000017396	9000033331
9000017396	9000033284
9000017396	9000031062
9000017396	9000021942
9000017396	9000018839
9000017396	9000018266
9000017396	9000017541
9000017396	9000017509
9000017396	9000017102
9000017396	9000016632
9000017396	9000009958
9000017396	9000000277
9000017396	9000000049
9000017392	9000017304
9000017392	9000016577
9000017390	9000018370
9000017390	9000017445
9000017383	9000017432
9000017383	9000000143
9000017380	9000017511
9000017380	9000017422
9000017380	9000016995
9000017377	9000020340
9000017377	9000017529
9000017377	9000017510
9000017377	9000017422
9000017377	9000016995
9000017377	9000016828
9000017377	9000000008
9000017375	9000017318
9000017373	9000017318
9000017371	9000017318
9000017368	9000062060
9000017368	9000032295
9000017368	9000031317
9000017368	9000018266
9000017368	9000017202
9000017368	9000017161
9000017368	9000017102
9000017354	9000017496
9000017354	9000017152
9000017350	9000017913
9000017350	9000000082
9000017332	9000080947
9000017332	9000038505
9000017332	9000037236
9000017332	9000037096
9000017332	9000017509
9000017332	9000017161
9000017332	9000016627
9000017332	9000000238
9000017332	9000000047
9000017318	9000017617
9000017318	9000011134
9000017317	9000018975
9000017315	9000018975
9000017304	9000017392
9000017301	9000017326
9000017301	9000017325
9000017301	9000017324
9000017301	9000017323
9000017301	9000017322
9000017301	9000017321
9000017301	9000016746
9000017301	9000016745
9000017301	9000016744
9000017294	9000016858
9000017292	9000017377
9000017292	9000017291
9000017291	9000017526
9000017291	9000017520
9000017291	9000017432
9000017291	9000017422
9000017291	9000016995
9000017291	9000000143
9000017289	9000004927
9000017289	9000000233
9000017286	9000000209
9000017264	9000019821
9000017264	9000019815
9000017260	9000061136
9000017260	9000023652
9000017260	9000020788
9000017260	9000019138
9000017260	9000017623
9000017260	9000017543
9000017260	9000017260
9000017260	9000017206
9000017260	9000017189
9000017260	9000006875
9000017260	9000001470
9000017260	9000000277
9000017260	9000000233
9000017260	9000000122
9000017260	9000000067
9000017257	9000017102
9000017252	9000000148
9000017252	9000000145
9000017247	9000017254
9000017247	9000017252
9000017244	9000017193
9000017244	9000000167
9000017224	9000000015
9000017215	9000008301
9000017215	9000000147
9000017215	9000000143
9000017215	9000000138
9000017215	9000000008
9000017207	9000017208
9000017206	9000023635
9000017206	9000019733
9000017206	9000017754
9000017205	9000017740
9000017198	9000004676
9000017198	9000004670
9000017197	9000017206
9000017197	9000014949
9000017197	9000000277
9000017194	9000004676
9000017194	9000004670
9000017183	9000016872
9000017183	9000000080
9000017183	9000000054
9000017182	9000017441
9000017182	9000016996
9000017180	9000012087
9000017177	9000017177
9000017177	9000016681
9000017177	9000000082
9000017177	9000000012
9000017176	9000000082
9000017174	9000017102
9000017174	9000016996
9000017174	9000016995
9000017174	9000000148
9000017174	9000000146
9000017174	9000000082
9000017157	9000036808
9000017151	9000016984
9000017147	9000017112
9000017145	9000016872
9000017144	9000000168
9000017144	9000000033
9000017142	9000034451
9000017142	9000022259
9000017142	9000017540
9000017142	9000017500
9000017142	9000017458
9000017142	9000017450
9000017142	9000017423
9000017142	9000017411
9000017142	9000017383
9000017142	9000017260
9000017142	9000017142
9000017142	9000017065
9000017142	9000016647
9000017142	9000000078
9000017142	9000000046
9000017140	9000038280
9000017140	9000017540
9000017140	9000017411
9000017140	9000017256
9000017140	9000017140
9000017140	9000013122
9000017140	9000000154
9000017139	9000000321
9000017139	9000000318
9000017134	9000034782
9000017134	9000021757
9000017134	9000017893
9000017134	9000016691
9000017129	9000000316
9000017121	9000017728
9000017121	9000000146
9000017121	9000000145
9000017121	9000000092
9000017121	9000000082
9000017121	9000000032
9000017112	9000017700
9000017112	9000017696
9000017112	9000017695
9000017112	9000017690
9000017112	9000017148
9000017111	9000017071
9000017110	9000018009
9000017110	9000017071
9000017107	9000000321
9000017107	9000000318
9000017107	9000000148
9000017106	9000017112
9000017106	9000016884
9000017106	9000000008
9000017105	9000000012
9000017102	9000023336
9000017099	9000000316
9000017094	9000007228
9000017094	9000000082
9000017093	9000022267
9000017093	9000018343
9000017093	9000018027
9000017093	9000017281
9000017093	9000017093
9000017093	9000017076
9000017093	9000017071
9000017087	9000000324
9000017087	9000000318
9000017081	9000000316
9000017071	9000000316
9000017071	9000000012
9000017070	9000018378
9000017070	9000018336
9000017070	9000017958
9000017070	9000017071
9000017070	9000000113
9000017065	9000033609
9000017065	9000020748
9000017065	9000020424
9000017065	9000018334
9000017065	9000017958
9000017065	9000017833
9000017065	9000017557
9000017065	9000017380
9000017065	9000017177
9000017065	9000017134
9000017065	9000013122
9000017065	9000000277
9000017065	9000000047
9000017063	9000017286
9000017063	9000017285
9000017063	9000017217
9000017061	9000017217
9000017061	9000017216
9000017060	9000016996
9000017060	9000013126
9000017060	9000013122
9000017060	9000000054
9000017059	9000017124
9000017059	9000017060
9000017059	9000000147
9000017059	9000000146
9000017059	9000000145
9000017059	9000000008
9000017058	9000016884
9000017053	9000017059
9000017047	9000017027
9000017046	9000017045
9000017045	9000032348
9000017045	9000021881
9000017045	9000019775
9000017045	9000017045
9000017045	9000016902
9000017045	9000016879
9000017045	9000016804
9000017045	9000013470
9000017045	9000013119
9000017045	9000004597
9000017045	9000000146
9000017045	9000000144
9000017045	9000000092
9000017045	9000000012
9000017045	9000000008
9000017044	9000017044
9000017044	9000000032
9000017038	9000019776
9000017038	9000017617
9000017038	9000016879
9000017028	9000038490
9000017028	9000020855
9000017028	9000019774
9000017028	9000017105
9000017028	9000017104
9000017028	9000000008
9000017027	9000062983
9000017027	9000038490
9000017027	9000020855
9000017027	9000019774
9000017027	9000017755
9000017027	9000017105
9000017027	9000017104
9000017027	9000017027
9000017027	9000000008
9000017023	9000020748
9000017023	9000017105
9000017023	9000016858
9000017016	9000016886
9000017012	9000000088
9000017008	9000017428
9000017008	9000017017
9000017007	9000013126
9000017007	9000013122
9000017004	9000080947
9000017003	9000017001
9000017000	9000000047
9000016996	9000036577
9000016996	9000021416
9000016996	9000017529
9000016996	9000016879
9000016996	9000016878
9000016996	9000000144
9000016996	9000000040
9000016996	9000000012
9000016995	9000016996
9000016995	9000016879
9000016995	9000000143
9000016987	9000017616
9000016985	9000016986
9000016984	9000018293
9000016980	9000016921
9000016980	9000000206
9000016968	9000000277
9000016966	9000036738
9000016966	9000016961
9000016966	9000016959
9000016966	9000016958
9000016966	9000004690
9000016961	9000041944
9000016961	9000033748
9000016961	9000033422
9000016961	9000020748
9000016961	9000016939
9000016961	9000016628
9000016961	9000000062
9000016961	9000000038
9000016959	9000056687
9000016959	9000020748
9000016959	9000018111
9000016959	9000018076
9000016959	9000000062
9000016958	9000056687
9000016958	9000037096
9000016958	9000020748
9000016958	9000018111
9000016958	9000018076
9000016958	9000017396
9000016958	9000016984
9000016958	9000016631
9000016958	9000013122
9000016958	9000000062
9000016954	9000035120
9000016954	9000016966
9000016954	9000016916
9000016953	9000019005
9000016953	9000016966
9000016953	9000016917
9000016952	9000016916
9000016949	9000019409
9000016949	9000016943
9000016944	9000000145
9000016943	9000000145
9000016932	9000016922
9000016931	9000004927
9000016929	9000004676
9000016928	9000007822
9000016924	9000043150
9000016924	9000020631
9000016924	9000020424
9000016924	9000019602
9000016924	9000018398
9000016924	9000018334
9000016924	9000018322
9000016924	9000018318
9000016924	9000018239
9000016924	9000017815
9000016924	9000017616
9000016924	9000017602
9000016924	9000017423
9000016924	9000016996
9000016924	9000016752
9000016924	9000000059
9000016924	9000000047
9000016924	9000000039
9000016924	9000000021
9000016922	9000000209
9000016917	9000016961
9000016917	9000007822
9000016916	9000016961
9000016916	9000016958
9000016916	9000016916
9000016916	9000016903
9000016916	9000007822
9000016915	9000016952
9000016915	9000016912
9000016915	9000007822
9000016913	9000016966
9000016913	9000016916
9000016912	9000000047
9000016909	9000016984
9000016907	9000019602
9000016907	9000000047
9000016907	9000000015
9000016905	9000004676
9000016905	9000004670
9000016904	9000016903
9000016904	9000007822
9000016904	9000004676
9000016903	9000022259
9000016903	9000020748
9000016903	9000000277
9000016903	9000000062
9000016901	9000016902
9000016900	9000035010
9000016900	9000016984
9000016900	9000000080
9000016900	9000000047
9000016899	9000017669
9000016886	9000034984
9000016886	9000018456
9000016886	9000017908
9000016886	9000017529
9000016886	9000017147
9000016886	9000017106
9000016886	9000017102
9000016886	9000017045
9000016886	9000016969
9000016886	9000013126
9000016886	9000013119
9000016886	9000000146
9000016886	9000000113
9000016886	9000000080
9000016886	9000000012
9000016886	9000000008
9000016884	9000017215
9000016884	9000017045
9000016884	9000016872
9000016884	9000013122
9000016884	9000007995
9000016884	9000000148
9000016884	9000000145
9000016884	9000000144
9000016879	9000017592
9000016879	9000017591
9000016879	9000017589
9000016879	9000017584
9000016879	9000017144
9000016879	9000016912
9000016879	9000000080
9000016875	9000016945
9000016875	9000016944
9000016872	9000019161
9000016872	9000017772
9000016872	9000016879
9000016872	9000016878
9000016872	9000016681
9000016872	9000008301
9000016872	9000000302
9000016872	9000000143
9000016872	9000000044
9000016872	9000000014
9000016858	9000017112
9000016858	9000016886
9000016846	9000017853
9000016840	9000000143
9000016833	9000016837
9000016833	9000000145
9000016830	9000016833
9000016828	9000019449
9000016828	9000007330
9000016815	9000013476
9000016814	9000007822
9000016814	9000004676
9000016814	9000004670
9000016792	9000018279
9000016792	9000016673
9000016792	9000016672
9000016757	9000034613
9000016757	9000032482
9000016757	9000017679
9000016757	9000007937
9000016752	9000033294
9000016752	9000019815
9000016752	9000017850
9000016752	9000017332
9000016752	9000017322
9000016752	9000016753
9000016752	9000016661
9000016752	9000000015
9000016724	9000034047
9000016724	9000032295
9000016724	9000021200
9000016724	9000020759
9000016724	9000017546
9000016724	9000017326
9000016724	9000000067
9000016692	9000016673
9000016692	9000016672
9000016690	9000016673
9000016689	9000018279
9000016689	9000016673
9000016687	9000000146
9000016687	9000000145
9000016681	9000018279
9000016681	9000017617
9000016681	9000017526
9000016681	9000017389
9000016681	9000016879
9000016681	9000016673
9000016681	9000016672
9000016673	9000016804
9000016673	9000000008
9000016672	9000016804
9000016672	9000000008
9000016669	9000017525
9000016669	9000000148
9000016669	9000000145
9000016667	9000016669
9000016665	9000016687
9000016660	9000016669
9000016659	9000016886
9000016659	9000016669
9000016659	9000007548
9000016659	9000007545
9000016647	9000034782
9000016647	9000033609
9000016647	9000020748
9000016647	9000008003
9000016647	9000000211
9000016646	9000017380
9000016645	9000085535
9000016645	9000000154
9000016627	9000042471
9000016625	9000016602
9000016608	9000080947
9000016608	9000007702
9000016608	9000007694
9000016608	9000000233
9000016602	9000016823
9000016599	9000041169
9000016598	9000016595
9000016597	9000016595
9000016595	9000016594
9000016595	9000016577
9000016595	9000016573
9000016595	9000016566
9000016594	9000019406
9000016594	9000013122
9000016591	9000016592
9000016591	9000000212
9000016589	9000016595
9000016588	9000016958
9000016588	9000016574
9000016583	9000016577
9000016583	9000000021
9000016577	9000035514
9000016577	9000019597
9000016577	9000019595
9000016577	9000017637
9000016577	9000017423
9000016574	9000016966
9000016574	9000000211
9000016574	9000000210
9000016574	9000000203
9000016566	9000000212
9000014949	9000023635
9000014949	9000017850
9000014949	9000017787
9000014949	9000017754
9000014949	9000017545
9000013621	9000017658
9000013470	9000017407
9000013133	9000013126
9000013130	9000034634
9000013130	9000034418
9000013130	9000019466
9000013126	9000013133
9000013122	9000033805
9000012087	9000017076
9000011894	9000032501
9000011894	9000031330
9000011894	9000017525
9000011894	9000004272
9000011894	9000000080
9000011882	9000031372
9000011882	9000017850
9000011879	9000031372
9000011879	9000017850
9000011483	9000020064
9000011271	9000069198
9000011271	9000045536
9000011271	9000042739
9000011271	9000031204
9000011271	9000030897
9000011271	9000020088
9000011271	9000018171
9000011271	9000017740
9000011271	9000017206
9000011271	9000014949
9000011271	9000000277
9000011134	9000017318
9000010586	9000017428
9000010139	9000017028
9000010139	9000000068
9000009818	9000017023
9000009818	9000000068
9000009393	9000004676
9000009393	9000004670
9000009093	9000064816
9000009093	9000019005
9000009093	9000016966
9000009093	9000016917
9000009093	9000016916
9000009093	9000009411
9000009093	9000009393
9000009093	9000000078
9000009092	9000016916
9000009092	9000000078
9000008563	9000033364
9000008560	9000033364
9000008560	9000017189
9000008548	9000018967
9000008548	9000016945
9000008548	9000016943
9000008301	9000017112
9000008301	9000016872
9000008301	9000013126
9000008301	9000013122
9000008179	9000022570
9000008179	9000013122
9000008179	9000000233
9000008003	9000000238
9000007995	9000007995
9000007995	9000000012
9000007984	9000022570
9000007944	9000017658
9000007937	9000037429
9000007937	9000033748
9000007937	9000022401
9000007937	9000021757
9000007937	9000018370
9000007937	9000017323
9000007937	9000017189
9000007937	9000009958
9000007937	9000006875
9000007937	9000000059
9000007906	9000045692
9000007906	9000031062
9000007906	9000019758
9000007906	9000019755
9000007906	9000017670
9000007906	9000017644
9000007906	9000017102
9000007906	9000007906
9000007822	9000042590
9000007822	9000042208
9000007822	9000041645
9000007822	9000037579
9000007822	9000037159
9000007822	9000032295
9000007822	9000030864
9000007822	9000022492
9000007822	9000022259
9000007822	9000021453
9000007822	9000020759
9000007822	9000020748
9000007822	9000019004
9000007822	9000018995
9000007822	9000018135
9000007822	9000017825
9000007822	9000017658
9000007822	9000017529
9000007822	9000017354
9000007822	9000016937
9000007822	9000016627
9000007822	9000016588
9000007822	9000013122
9000007822	9000007832
9000007822	9000006875
9000007822	9000000277
9000007822	9000000154
9000007822	9000000067
9000007822	9000000062
9000007822	9000000049
9000007822	9000000039
9000007822	9000000038
9000007822	9000000008
9000007802	9000017617
9000007384	9000019429
9000007384	9000018458
9000007321	9000034204
9000007284	9000017725
9000007284	9000017720
9000007284	9000017719
9000007275	9000017725
9000007256	9000007228
9000007256	9000000126
9000007256	9000000082
9000007228	9000017353
9000007228	9000017352
9000007228	9000017350
9000007228	9000017065
9000007228	9000016995
9000007228	9000016886
9000007228	9000016879
9000007228	9000016866
9000007228	9000016865
9000007228	9000016858
9000007228	9000003495
9000007228	9000000154
9000007228	9000000146
9000007228	9000000145
9000007228	9000000044
9000007228	9000000008
9000006875	9000018334
9000006538	9000042471
9000006538	9000021168
9000006538	9000019714
9000006538	9000017852
9000006538	9000017617
9000006538	9000016872
9000006538	9000013133
9000006538	9000013122
9000006117	9000020695
9000005993	9000063310
9000005766	9000017722
9000005611	9000017392
9000005494	9000018340
9000005494	9000018339
9000005494	9000018338
9000005404	9000019074
9000005053	9000019764
9000004927	9000017678
9000004927	9000016968
9000004927	9000016899
9000004927	9000000208
[truncated: 564 more rows]
