# Supplementary material for: Integration of gene expression data with prior knowledge for network analysis and validation
Source: BMC Res Notes. 2011 Nov 28;4:520. doi: 10.1186/1756-0500-4-520 (PMC3298547; doi:10.1186/1756-0500-4-520)
Supplement: Additional file 1 — Data collection (compressed). This zip-file contains the networks and the background data. Further information is given in a README file. The TRANSPATH derived signaling network's adjacency list is excluded due to license agreements. [file 1756-0500-4-520-S1.ZIP › Data/Signaling_networks/Breast_cancer_filtered/1xtd_vertex_set.txt]

9000116916
9000022420
9000107955
9000018952
9000100032
9000080947
9000090100
9000016987
9000016986
9000086393
9000085768
9000017354
9000070267
9000043524
9000069198
9000068661
9000017540
9000065834
9000064887
9000034151
9000064541
9000017740
9000064033
9000065687
9000063310
9000005991
9000062755
9000032482
9000045605
9000034588
9000045430
9000000277
9000045410
9000011271
9000045016
9000018839
9000045015
9000045004
9000044986
9000044902
9000044864
9000044786
9000022528
9000016573
9000044635
9000021940
9000044609
9000018950
9000017205
9000044574
9000017428
9000017380
9000044572
9000044552
9000034273
9000044512
9000021610
9000044404
9000044134
9000044266
9000044356
9000044263
9000000218
9000044259
9000020088
9000018821
9000017913
9000043821
9000013126
9000043774
9000043765
9000004272
9000043694
9000033331
9000043679
9000018838
9000043641
9000014949
9000043617
9000018171
9000043563
9000043471
9000043411
9000043358
9000038176
9000043334
9000030956
9000043193
9000017874
9000043023
9000042987
9000042984
9000016672
9000042964
9000016984
9000042963
9000042919
9000017876
9000042826
9000042838
9000042729
9000021757
9000019863
9000011483
9000002553
9000000071
9000042471
9000035951
9000042336
9000016899
9000042245
9000042208
9000031298
9000016968
9000042163
9000021513
9000041934
9000018845
9000016939
9000041929
9000016938
9000041899
9000023227
9000041727
9000041653
9000004676
9000041645
9000041541
9000016574
9000041169
9000000212
9000000209
9000041125
9000019331
9000016608
9000039077
9000041433
9000041419
9000000213
9000039042
9000017658
9000039036
9000017458
9000038902
9000038505
9000000306
9000038359
9000038165
9000038169
9000038072
9000017224
9000038060
9000038053
9000037486
9000035644
9000035626
9000017399
9000017383
9000017377
9000020571
9000038000
9000000179
9000000174
9000037938
9000016577
9000000021
9000037934
9000037911
9000037835
9000016627
9000037624
9000037200
9000037579
9000037096
9000037429
9000037387
9000000166
9000037349
9000031328
9000037333
9000037315
9000000165
9000000164
9000037308
9000023551
9000020759
9000037042
9000018996
9000036808
9000019944
9000019881
9000019001
9000036807
9000017157
9000036738
9000035107
9000036692
9000016912
9000036685
9000036686
9000036577
9000000156
9000036549
9000016958
9000016903
9000036506
9000036495
9000017679
9000036343
9000020748
9000016966
9000036289
9000036287
9000036265
9000036163
9000017189
9000035995
9000035993
9000036060
9000000203
9000035964
9000035954
9000035652
9000016995
9000035620
9000017550
9000035619
9000019248
9000035618
9000035571
9000017414
9000016724
9000035568
9000035566
9000035559
9000035532
9000023102
9000035514
9000069921
9000066457
9000042941
9000035548
9000035519
9000019984
9000000154
9000035507
9000035449
9000035346
9000035257
9000035229
9000018992
9000035226
9000017587
9000035213
9000035221
9000035204
9000035202
9000038399
9000035184
9000021956
9000035167
9000035170
9000035128
9000017059
9000035099
9000000171
9000035056
9000035010
9000035014
9000008399
9000034984
9000034902
9000012455
9000034851
9000034811
9000034640
9000034603
9000034539
9000034540
9000034520
9000034505
9000002735
9000034327
9000034214
9000034210
9000034149
9000034103
9000017893
9000034047
9000045611
9000036691
9000033805
9000021607
9000033769
9000069047
9000036702
9000033748
9000017837
9000033730
9000016872
9000000012
9000033729
9000033712
9000004670
9000033676
9000017181
9000033624
9000099776
9000044060
9000037664
9000037652
9000033609
9000021432
9000033467
9000033564
9000033562
9000000318
9000033407
9000007822
9000033397
9000033296
9000020433
9000017121
9000017004
9000033291
9000016632
9000033252
9000033248
9000034328
9000011894
9000000233
9000032949
9000020631
9000032485
9000042739
9000032418
9000018971
9000017877
9000068504
9000068402
9000044846
9000044189
9000043293
9000042769
9000019597
9000017229
9000016757
9000032377
9000032357
9000032449
9000032136
9000044746
9000044742
9000043150
9000043102
9000032470
9000032469
9000020424
9000019353
9000017462
9000017102
9000032021
9000032295
9000031360
9000019004
9000018303
9000018302
9000000208
9000031358
9000022570
9000031249
9000031248
9000031204
9000044682
9000031185
9000035015
9000031182
9000031179
9000031141
9000038107
9000038104
9000012555
9000031125
9000031116
9000037868
9000017509
9000016673
9000000068
9000031100
9000031099
9000031073
9000045747
9000031018
9000030934
9000030897
9000000080
9000030924
9000030921
9000017202
9000017161
9000023446
9000022401
9000030864
9000017152
9000023654
9000018539
9000023635
9000018808
9000023631
9000023574
9000023573
9000023572
9000035120
9000004793
9000023541
9000023511
9000017850
9000023472
9000023431
9000019722
9000023397
9000019897
9000016691
9000023370
9000023180
9000022492
9000022455
9000017142
9000017536
9000016647
9000015010
9000022281
9000019552
9000022274
9000022263
9000000279
9000022259
9000020788
9000017543
9000000059
9000022136
9000022125
9000021961
9000032253
9000017726
9000017725
9000021957
9000019868
9000019833
9000018452
9000017585
9000017271
9000017214
9000021942
9000021911
9000041605
9000035132
9000033284
9000021494
9000018318
9000017411
9000000050
9000000049
9000021849
9000021803
9000021839
9000021453
9000021817
9000017549
9000002186
9000021753
9000021634
9000000033
9000021614
9000016922
9000021552
9000008597
9000018440
9000021437
9000017441
9000016996
9000016953
9000021338
9000010139
9000003235
9000021238
9000021188
9000021203
9000021168
9000020931
9000020852
9000020922
9000004595
9000020907
9000044058
9000016681
9000013122
9000013119
9000000147
9000000145
9000000008
9000020894
9000019123
9000020799
9000000040
9000020783
9000018841
9000000113
9000020781
9000020713
9000020694
9000000039
9000020559
9000020413
9000020340
9000020237
9000020128
9000017320
9000017318
9000017301
9000020119
9000019394
9000020077
9000020028
9000020014
9000019919
9000020016
9000019988
9000019971
9000037598
9000037243
9000037181
9000018997
9000016631
9000019976
9000031310
9000004927
9000019963
9000017312
9000019962
9000019959
9000019955
9000019951
9000019950
9000019937
9000019932
9000019913
9000020020
9000019907
9000019875
9000019887
9000019886
9000019882
9000017281
9000019865
9000019860
9000019845
9000019831
9000007545
9000019830
9000019815
9000019808
9000019776
9000000082
9000019775
9000017623
9000019771
9000019761
9000019760
9000017617
9000017105
9000019758
9000019755
9000017038
9000019733
9000019718
9000020775
9000019713
9000000115
9000000114
9000019690
9000017445
9000019633
9000019603
9000019602
9000019601
9000008563
9000019595
9000036569
9000019590
9000056682
9000019589
9000019575
9000000047
9000019573
9000019538
9000019537
9000019522
9000000148
9000019488
9000017112
9000019435
9000018857
9000019406
9000007702
9000007694
9000000234
9000000211
9000019301
9000018326
9000018325
9000017446
9000019171
9000019165
9000004573
9000019161
9000017406
9000019150
9000019146
9000019130
9000016886
9000019128
9000021934
9000017044
9000019124
9000019074
9000019043
9000019050
9000019034
9000017730
9000019030
9000017729
9000019019
9000019013
9000000062
9000019012
9000017557
9000019005
9000016961
9000018979
9000034652
9000018970
9000020001
9000018969
9000018960
9000018959
9000018949
9000018944
9000018942
9000018938
9000018946
9000018936
9000018935
9000018931
9000018908
9000017603
9000018906
9000042937
9000041787
9000016645
9000000206
9000018866
9000018858
9000041816
9000039050
9000016997
9000018837
9000018835
9000018813
9000018812
9000018739
9000016962
9000018738
9000018736
9000018743
9000017871
9000018626
9000016965
9000016963
9000018527
9000018453
9000017400
9000018450
9000018920
9000018448
9000018444
9000016752
9000018442
9000000321
9000018439
9000018437
9000018435
9000000316
9000018433
9000018432
9000018430
9000018429
9000018427
9000018426
9000018425
9000018424
9000018423
9000018421
9000018420
9000018419
9000018417
9000017304
9000000322
9000018416
9000018415
9000018414
9000018413
9000018412
9000018411
9000018410
9000018409
9000018406
9000000324
9000018405
9000018404
9000018403
9000018401
9000018400
9000018397
9000018396
9000018394
9000018393
9000018392
9000018391
9000018390
9000018389
9000018388
9000018387
9000018386
9000018385
9000018384
9000018382
9000018381
9000018380
9000018379
9000018378
9000017308
9000017306
9000018376
9000018375
9000018374
9000018369
9000018366
9000018365
9000018364
9000018363
9000018362
9000018361
9000018360
9000018359
9000018358
9000018352
9000018349
9000018348
9000018347
9000018345
9000018344
9000018343
9000018340
9000018339
9000018338
9000018336
9000018335
9000018334
9000018330
9000018329
9000018321
9000018320
9000013298
9000018317
9000018316
9000018314
9000018312
9000018311
9000018310
9000018309
9000018308
9000018307
9000018306
9000018304
9000018293
9000018287
9000018975
9000018279
9000017754
9000017178
9000016804
9000004597
9000000085
9000000032
9000018239
9000018238
9000018236
9000018229
9000041780
9000018219
9000017819
9000018214
9000000144
9000018208
9000008301
9000018189
9000017432
9000018182
9000039049
9000017110
9000009858
9000018165
9000018158
9000018157
9000018149
9000018132
9000019397
9000018111
9000044430
9000032503
9000001470
9000018076
9000018056
9000018052
9000018051
9000018050
9000018043
9000018041
9000018027
9000018009
9000018008
9000018007
9000017996
9000017990
9000017986
9000017985
9000017980
9000017961
9000017960
9000017959
9000017958
9000017957
9000017956
9000017955
9000017954
9000017949
9000063263
9000017944
9000017669
9000017151
9000016924
9000016900
9000017935
9000017833
9000016907
9000005916
9000000126
9000018831
9000017023
9000017898
9000016884
9000017897
9000017094
9000007256
9000017894
9000017292
9000017892
9000017431
9000017890
9000017728
9000017329
9000017888
9000017887
9000017881
9000016588
9000017875
9000016599
9000017860
9000017857
9000000143
9000017853
9000017106
9000011879
9000017849
9000017547
9000017842
9000017786
9000017546
9000017839
9000017838
9000017787
9000017818
9000017815
9000000046
9000017813
9000017814
9000017812
9000017811
9000017796
9000017793
9000017792
9000017791
9000017790
9000038601
9000017788
9000009818
9000003165
9000017781
9000017776
9000017773
9000017772
9000017768
9000017766
9000017719
9000017765
9000017762
9000017721
9000017764
9000017760
9000017759
9000017758
9000017755
9000000078
9000069133
9000043736
9000043147
9000017206
9000000283
9000000186
9000017723
9000017722
9000017718
9000017727
9000068259
9000066742
9000017350
9000017124
9000017720
9000035968
9000017763
9000017450
9000017715
9000021192
9000017713
9000017705
9000017700
9000017693
9000017678
9000017671
9000032423
9000018322
9000017423
9000017670
9000017668
9000017602
9000017667
9000017662
9000017661
9000017659
9000017657
9000017624
9000017620
9000017616
9000000015
9000016906
9000017601
9000017589
9000068624
9000016879
9000002317
9000000029
9000017588
9000017564
9000017554
9000017553
9000017551
9000022077
9000017545
9000017541
9000000210
9000017529
9000017526
9000017525
9000017511
9000000176
9000017510
9000017502
9000017500
9000023131
9000017496
9000017477
9000017207
9000090268
9000019788
9000009617
9000017456
9000017455
9000017449
9000004387
9000017442
9000000142
9000016878
9000017439
9000019666
9000017434
9000017001
9000017433
9000017908
9000017426
9000017398
9000017422
9000011143
9000017412
9000023652
9000017140
9000003495
9000017396
9000044294
9000031062
9000018266
9000009958
9000017392
9000017390
9000018370
9000016828
9000017375
9000017373
9000017371
9000017368
9000062060
9000031317
9000017332
9000037236
9000000238
9000011134
9000017317
9000017315
9000017326
9000017325
9000017324
9000017323
9000017322
9000017321
9000016746
9000016745
9000016744
9000017294
9000016858
9000017291
9000017520
9000017289
9000017286
9000017264
9000019821
9000017260
9000061136
9000019138
9000006875
9000000122
9000000067
9000017257
9000017252
9000017247
9000017254
9000017244
9000017193
9000000167
9000017215
9000000138
9000017208
9000017198
9000017197
9000017194
9000017183
9000000054
9000017182
9000017180
9000012087
9000017177
9000017176
9000017174
9000000146
9000017147
9000017145
9000017144
9000000168
9000034451
9000017065
9000038280
9000017256
9000017139
9000017134
9000034782
9000017129
9000000092
9000017696
9000017695
9000017690
9000017148
9000017111
9000017071
9000017107
9000023336
9000017099
9000007228
9000017093
9000022267
9000017076
9000017087
9000017081
9000017070
9000017063
9000017285
9000017217
9000017061
9000017216
9000017060
9000017058
9000017053
9000017047
9000017027
9000017046
9000017045
9000032348
9000021881
9000016902
9000013470
9000017028
9000038490
9000020855
9000019774
9000017104
9000062983
9000017016
9000017012
9000000088
9000017008
9000017017
9000017007
9000017003
9000017000
9000021416
9000016985
9000016980
9000016921
9000016959
9000004690
9000041944
9000033422
9000016628
9000000038
9000056687
9000016954
9000016916
9000016917
9000016952
9000016949
9000019409
9000016943
9000016944
9000016932
9000016931
9000016929
9000016928
9000018398
9000016915
9000016913
9000016909
9000016905
9000016904
9000016901
9000018456
9000016969
9000007995
9000017592
9000017591
9000017584
9000016875
9000016945
9000000302
9000000044
9000000014
9000016846
9000016840
9000016833
9000016837
9000016830
9000019449
9000007330
9000016815
9000013476
9000016814
9000016792
9000034613
9000007937
9000033294
9000016753
9000016661
9000021200
9000016692
9000016690
9000016689
9000016687
9000017389
9000016669
9000016667
9000016665
9000016660
9000016659
9000007548
9000008003
9000016646
9000085535
9000016625
9000016602
9000016823
9000016598
9000016595
9000016597
9000016594
9000016566
9000016591
9000016592
9000016589
9000016583
9000017637
9000013621
9000017407
9000013133
9000013130
9000034634
9000034418
9000019466
9000032501
9000031330
9000011882
9000031372
9000020064
9000045536
9000010586
9000009393
9000009093
9000064816
9000009411
9000009092
9000033364
9000008560
9000008548
9000018967
9000008179
9000007984
9000007944
9000007906
9000045692
9000017644
9000042590
9000037159
9000018995
9000018135
9000017825
9000016937
9000007832
9000007802
9000007384
9000019429
9000018458
9000007321
9000034204
9000007284
9000007275
9000017353
9000017352
9000016866
9000016865
9000006538
9000019714
9000017852
9000006117
9000020695
9000005993
9000005766
9000005611
9000005494
9000005404
9000005053
9000019764
9000004687
9000100096
9000085593
9000062192
9000059409
9000042976
9000041642
9000037629
9000036663
9000036662
9000036307
9000034789
9000033334
9000019417
9000017866
9000017284
9000017190
9000016723
9000016580
9000070834
9000061328
9000036200
9000019579
9000003590
9000003224
9000017883
9000003153
9000018968
9000016946
9000002563
9000002521
9000001935
9000001644
9000033503
9000033499
9000000308
9000000303
9000000287
9000000292
9000000291
9000000289
9000119277
9000000269
9000000112
9000000248
9000033653
9000016637
9000016636
9000000058
9000019842
9000018811
9000000217
9000000216
9000000139
9000000207
9000000192
9000000184
9000000035
9000063585
9000035462
9000013120
9000070011
9000069354
9000060656
9000019623
9000018210
9000018153
9000017889
9000017845
9000017821
9000017704
9000017405
9000017025
9000068914
9000064602
9000063196
9000062294
9000062230
9000021948
9000017802
9000016999
9000009956
9000017829
9000000106
9000042805
9000018267
9000000100
9000000099
9000000090
9000000094
9000017278
9000000089
9000017530
9000036133
9000017146
9000066449
9000066427
9000065071
9000062940
9000062503
9000045069
9000042499
9000032349
9000030937
9000018449
9000000079
9000000065
9000000055
9000008113
9000000045
9000000043
9000000042
9000000041
9000036776
9000033383
9000033371
9000019630
9000000017
9000000016
9000038659
9000019782
9000000004
9000021137
