# Supplementary material for: Integration of gene expression data with prior knowledge for network analysis and validation
Source: BMC Res Notes. 2011 Nov 28;4:520. doi: 10.1186/1756-0500-4-520 (PMC3298547; doi:10.1186/1756-0500-4-520)
Supplement: Additional file 1 — Data collection (compressed). This zip-file contains the networks and the background data. Further information is given in a README file. The TRANSPATH derived signaling network's adjacency list is excluded due to license agreements. [file 1756-0500-4-520-S1.ZIP › Data/Signaling_networks/Breast_cancer_filtered/strict_edge_list.txt]

9000100032	9000080947
9000086393	9000086393
9000069198	9000018952
9000064033	9000064033
9000062755	9000032482
9000045605	9000034588
9000045016	9000000277
9000044609	9000017740
9000044259	9000020088
9000044259	9000017913
9000043524	9000018952
9000043471	9000018171
9000043471	9000018171
9000043411	9000017740
9000042963	9000016984
9000042729	9000019863
9000042729	9000002553
9000042208	9000031298
9000041169	9000000212
9000039077	9000041433
9000038505	9000000306
9000038060	9000038053
9000038060	9000017428
9000038060	9000017399
9000038060	9000017377
9000037938	9000016577
9000037938	9000000021
9000037911	9000016577
9000037911	9000000021
9000037387	9000000021
9000037349	9000031328
9000037315	9000016577
9000037315	9000000164
9000037308	9000000277
9000035951	9000035954
9000035951	9000035954
9000035568	9000016724
9000035566	9000016724
9000035514	9000042941
9000035514	9000035548
9000035514	9000020748
9000035449	9000034588
9000035257	9000018992
9000035226	9000016724
9000035184	9000021956
9000035128	9000017059
9000035010	9000008399
9000034984	9000016577
9000034984	9000000021
9000034851	9000034588
9000034640	9000034588
9000034327	9000034327
9000034327	9000017377
9000034047	9000045611
9000034047	9000036691
9000033769	9000033769
9000033769	9000020748
9000033730	9000016872
9000033624	9000034588
9000033624	9000034151
9000033609	9000021432
9000033407	9000007822
9000033407	9000004676
9000033407	9000004670
9000033397	9000004670
9000033296	9000017121
9000033291	9000016632
9000033291	9000016632
9000033248	9000034328
9000033248	9000034327
9000033248	9000017377
9000033248	9000011894
9000033248	9000000233
9000032482	9000043293
9000032482	9000019597
9000032482	9000016757
9000032482	9000000277
9000032136	9000044746
9000032136	9000043150
9000032136	9000032470
9000032136	9000020424
9000032021	9000000208
9000031328	9000022570
9000031179	9000030956
9000031116	9000017509
9000031116	9000016673
9000031116	9000002553
9000031116	9000017509
9000031116	9000016673
9000031116	9000002553
9000031099	9000014949
9000031073	9000045747
9000031073	9000031298
9000031073	9000000277
9000030897	9000030897
9000030897	9000000277
9000023635	9000020088
9000023635	9000018171
9000023635	9000000277
9000023631	9000000277
9000023397	9000019897
9000023180	9000011894
9000023180	9000011894
9000022259	9000045605
9000022259	9000037096
9000022259	9000022259
9000022259	9000000279
9000022259	9000000233
9000022259	9000000059
9000021961	9000032253
9000021961	9000017725
9000021957	9000034273
9000021957	9000019833
9000021957	9000018452
9000021957	9000017585
9000021911	9000044134
9000021911	9000033284
9000021911	9000030897
9000021911	9000021911
9000021911	9000021494
9000021911	9000018318
9000021911	9000016627
9000021911	9000000080
9000021911	9000000050
9000021803	9000019001
9000021803	9000018318
9000021803	9000017585
9000021803	9000017549
9000021753	9000017142
9000020907	9000044058
9000020907	9000020748
9000020907	9000013122
9000020907	9000000145
9000020852	9000019123
9000020631	9000000039
9000020340	9000038176
9000020128	9000017318
9000020128	9000017301
9000020088	9000044609
9000020088	9000018952
9000020077	9000020028
9000019971	9000034151
9000019971	9000017458
9000019971	9000004927
9000019971	9000000233
9000019963	9000017318
9000019950	9000017301
9000019932	9000017301
9000019913	9000017318
9000019913	9000017301
9000019897	9000020028
9000019882	9000017318
9000019882	9000017301
9000019881	9000020028
9000019881	9000002553
9000019865	9000017318
9000019776	9000000082
9000019760	9000017617
9000019760	9000017105
9000019755	9000019760
9000019718	9000020775
9000019713	9000000115
9000019713	9000000114
9000019602	9000016577
9000019331	9000080947
9000019331	9000000234
9000019331	9000000233
9000019331	9000000211
9000019165	9000017406
9000019123	9000020852
9000019123	9000017044
9000019001	9000017157
9000018979	9000034652
9000018959	9000018838
9000018949	9000017740
9000018938	9000034151
9000018906	9000043150
9000018906	9000041787
9000018906	9000037243
9000018906	9000016645
9000018906	9000000206
9000018841	9000018841
9000018837	9000100032
9000018837	9000020088
9000018837	9000000233
9000018813	9000000277
9000018813	9000000277
9000018440	9000000321
9000018440	9000000318
9000018429	9000000321
9000018416	9000000316
9000018415	9000000321
9000018415	9000000318
9000018390	9000000318
9000018380	9000000321
9000018380	9000000318
9000018378	9000017308
9000018378	9000017306
9000018345	9000000322
9000018345	9000000321
9000018345	9000000318
9000018345	9000000316
9000018338	9000000318
9000018336	9000000321
9000018335	9000000321
9000018334	9000030897
9000018334	9000030897
9000018334	9000030897
9000018330	9000000316
9000018318	9000018318
9000018306	9000000321
9000018287	9000018975
9000018279	9000016804
9000018279	9000016673
9000018279	9000016672
9000018279	9000004597
9000018239	9000020631
9000018238	9000090100
9000018229	9000041787
9000018229	9000018229
9000018229	9000016984
9000018229	9000016645
9000018171	9000018952
9000018171	9000018952
9000018171	9000018952
9000018171	9000018952
9000018171	9000018952
9000018165	9000000318
9000018158	9000000316
9000018111	9000032418
9000018111	9000017557
9000018111	9000000059
9000018076	9000017557
9000018056	9000004676
9000018050	9000007822
9000018009	9000000318
9000017958	9000000321
9000017949	9000018229
9000017949	9000004676
9000017944	9000017949
9000017944	9000017669
9000017944	9000016962
9000017898	9000016886
9000017894	9000007256
9000017893	9000017094
9000017893	9000007256
9000017888	9000017094
9000017888	9000007256
9000017887	9000000126
9000017876	9000016588
9000017875	9000016962
9000017874	9000016962
9000017853	9000017853
9000017853	9000017106
9000017850	9000035951
9000017850	9000011894
9000017850	9000000277
9000017849	9000023180
9000017849	9000017850
9000017849	9000000277
9000017842	9000017786
9000017839	9000034151
9000017833	9000023180
9000017833	9000017850
9000017833	9000017786
9000017833	9000013122
9000017815	9000016996
9000017815	9000013122
9000017790	9000034327
9000017790	9000021956
9000017790	9000017432
9000017790	9000017428
9000017790	9000017377
9000017786	9000011894
9000017786	9000011894
9000017765	9000017719
9000017765	9000017658
9000017765	9000017445
9000017730	9000017725
9000017730	9000017718
9000017727	9000017727
9000017727	9000016804
9000017725	9000017719
9000017725	9000017718
9000017719	9000017658
9000017700	9000017458
9000017700	9000017161
9000017700	9000000277
9000017669	9000041787
9000017669	9000018279
9000017662	9000000179
9000017662	9000000174
9000017658	9000017458
9000017620	9000020088
9000017616	9000020748
9000017616	9000017616
9000017616	9000000080
9000017602	9000042941
9000017589	9000068624
9000017589	9000016879
9000017589	9000002317
9000017585	9000034273
9000017585	9000000115
9000017554	9000017553
9000017549	9000034327
9000017549	9000033248
9000017549	9000017550
9000017549	9000017431
9000017549	9000017377
9000017526	9000017445
9000017526	9000000143
9000017477	9000017207
9000017445	9000022570
9000017445	9000017658
9000017445	9000004387
9000017441	9000016879
9000017441	9000000144
9000017432	9000017790
9000017423	9000017142
9000017414	9000021494
9000017414	9000011143
9000017414	9000000277
9000017414	9000000082
9000017399	9000017432
9000017399	9000000082
9000017396	9000033331
9000017396	9000033284
9000017396	9000017509
9000017396	9000016632
9000017396	9000000277
9000017390	9000017445
9000017377	9000020340
9000017368	9000031317
9000017368	9000017202
9000017368	9000017161
9000017318	9000017617
9000017301	9000017326
9000017301	9000017325
9000017291	9000017526
9000017291	9000017432
9000017291	9000000143
9000017291	9000017526
9000017291	9000017432
9000017291	9000000143
9000017291	9000017526
9000017291	9000017432
9000017291	9000000143
9000017291	9000017526
9000017291	9000017432
9000017291	9000000143
9000017291	9000017526
9000017291	9000017432
9000017291	9000000143
9000017291	9000017526
9000017291	9000017432
9000017291	9000000143
9000017291	9000017526
9000017291	9000017432
9000017291	9000000143
9000017291	9000017526
9000017291	9000017432
9000017291	9000000143
9000017291	9000017526
9000017291	9000017432
9000017291	9000000143
9000017291	9000017526
9000017291	9000017432
9000017291	9000000143
9000017260	9000023652
9000017260	9000019138
9000017260	9000017623
9000017260	9000017260
9000017260	9000017206
9000017260	9000017189
9000017260	9000006875
9000017260	9000000277
9000017260	9000000233
9000017215	9000000143
9000017206	9000023635
9000017206	9000019733
9000017177	9000017177
9000017177	9000000082
9000017174	9000016996
9000017174	9000000148
9000017174	9000000082
9000017147	9000017112
9000017142	9000022259
9000017142	9000017540
9000017142	9000017458
9000017142	9000017423
9000017142	9000017260
9000017142	9000017142
9000017142	9000000078
9000017140	9000038280
9000017140	9000017540
9000017140	9000017140
9000017140	9000013122
9000017134	9000034782
9000017134	9000017893
9000017121	9000000145
9000017121	9000000082
9000017112	9000017700
9000017112	9000017148
9000017106	9000017112
9000017094	9000007228
9000017094	9000000082
9000017093	9000017093
9000017093	9000017071
9000017071	9000000316
9000017059	9000000145
9000017045	9000017045
9000017045	9000016879
9000017045	9000016804
9000017045	9000004597
9000017045	9000000144
9000017044	9000017044
9000017028	9000017105
9000017027	9000017105
9000017027	9000017027
9000017007	9000013126
9000017007	9000013122
9000016996	9000016879
9000016996	9000000144
9000016996	9000000040
9000016966	9000016961
9000016961	9000020748
9000016961	9000000062
9000016953	9000016966
9000016952	9000016916
9000016944	9000000145
9000016943	9000000145
9000016916	9000016961
9000016916	9000016916
9000016916	9000007822
9000016915	9000016952
9000016915	9000007822
9000016907	9000019602
9000016907	9000000047
9000016907	9000019602
9000016907	9000000047
9000016907	9000019602
9000016907	9000000047
9000016907	9000019602
9000016907	9000000047
9000016907	9000019602
9000016907	9000000047
9000016904	9000007822
9000016904	9000004676
9000016886	9000034984
9000016886	9000017147
9000016886	9000017106
9000016886	9000017045
9000016886	9000016969
9000016886	9000013126
9000016886	9000000113
9000016886	9000000080
9000016879	9000017589
9000016879	9000000080
9000016872	9000016879
9000016872	9000000143
9000016872	9000000014
9000016858	9000017112
9000016858	9000016886
9000016833	9000000145
9000016815	9000013476
9000016815	9000013476
9000016815	9000013476
9000016815	9000013476
9000016757	9000034613
9000016757	9000032482
9000016757	9000007937
9000016757	9000034613
9000016757	9000032482
9000016757	9000007937
9000016757	9000034613
9000016757	9000032482
9000016757	9000007937
9000016752	9000017850
9000016752	9000016661
9000016752	9000017850
9000016752	9000016661
9000016752	9000017850
9000016752	9000016661
9000016724	9000034047
9000016724	9000017326
9000016724	9000034047
9000016724	9000017326
9000016724	9000034047
9000016724	9000017326
9000016692	9000016673
9000016692	9000016672
9000016687	9000000145
9000016673	9000016804
9000016672	9000016804
9000016669	9000017525
9000016669	9000000148
9000016669	9000000145
9000016669	9000017525
9000016669	9000000148
9000016669	9000000145
9000016608	9000080947
9000016608	9000000233
9000016598	9000016595
9000016595	9000016577
9000016591	9000000212
9000016577	9000035514
9000016577	9000019597
9000016577	9000017423
9000014949	9000023635
9000014949	9000017850
9000013621	9000017658
9000013130	9000034634
9000013130	9000034418
9000013130	9000019466
9000013122	9000033805
9000011894	9000032501
9000011894	9000031330
9000011894	9000017525
9000011894	9000000080
9000010139	9000017028
9000009093	9000016966
9000009093	9000016916
9000009093	9000000078
9000008548	9000018967
9000008548	9000016945
9000008548	9000016943
9000008003	9000000238
9000007995	9000007995
9000007937	9000017189
9000007937	9000006875
9000007937	9000000059
9000007906	9000045692
9000007906	9000019755
9000007906	9000007906
9000007822	9000042208
9000007822	9000041645
9000007822	9000030864
9000007822	9000022492
9000007822	9000022259
9000007822	9000020748
9000007822	9000018135
9000007822	9000017658
9000007822	9000017354
9000007822	9000016627
9000007822	9000016588
9000007822	9000013122
9000007822	9000006875
9000007822	9000000277
9000007822	9000000062
9000007822	9000000039
9000007384	9000019429
9000007384	9000018458
9000007284	9000017725
9000007284	9000017720
9000007284	9000017719
9000007256	9000007228
9000007256	9000000126
9000007256	9000000082
9000007228	9000017353
9000007228	9000016886
9000007228	9000016879
9000007228	9000016858
9000007228	9000003495
9000007228	9000000145
9000006875	9000018334
9000006538	9000017617
9000006538	9000016872
9000006538	9000013122
9000005494	9000018338
9000004927	9000000208
9000004676	9000041642
9000004676	9000037629
9000004676	9000035015
9000004676	9000034151
9000004676	9000033284
9000004676	9000022492
9000004676	9000022281
9000004676	9000022259
9000004676	9000020748
9000004676	9000020631
9000004676	9000019417
9000004676	9000018997
9000004676	9000018996
9000004676	9000018135
9000004676	9000017740
9000004676	9000017658
9000004676	9000017284
9000004676	9000017260
9000004676	9000017190
9000004676	9000016945
9000004676	9000016627
9000004676	9000013122
9000004676	9000009617
9000004676	9000000277
9000004676	9000000206
9000004676	9000000078
9000004676	9000000062
9000004676	9000000039
9000004670	9000070834
9000004670	9000041934
9000004670	9000036200
9000004670	9000034151
9000004670	9000020748
9000004670	9000020631
9000004670	9000019788
9000004670	9000018135
9000004670	9000017658
9000004670	9000017284
9000004670	9000017260
9000004670	9000016886
9000004670	9000016627
9000004670	9000009617
9000004670	9000006875
9000004670	9000004670
9000004670	9000000062
9000004670	9000000039
9000003495	9000000144
9000003495	9000000143
9000003153	9000018968
9000000324	9000033499
9000000324	9000018975
9000000324	9000017325
9000000324	9000033499
9000000324	9000018975
9000000324	9000017325
9000000306	9000018920
9000000306	9000017400
9000000306	9000017380
9000000306	9000017377
9000000287	9000035204
9000000283	9000064033
9000000283	9000044259
9000000277	9000041642
9000000277	9000034151
9000000277	9000032482
9000000277	9000031330
9000000269	9000019165
9000000269	9000000112
9000000269	9000000082
9000000248	9000033653
9000000248	9000000233
9000000248	9000033653
9000000248	9000000233
9000000248	9000033653
9000000248	9000000233
9000000218	9000020088
9000000218	9000018971
9000000218	9000017740
9000000218	9000017658
9000000218	9000000279
9000000218	9000020088
9000000218	9000018971
9000000218	9000017740
9000000218	9000017658
9000000218	9000000279
9000000218	9000020088
9000000218	9000018971
9000000218	9000017740
9000000218	9000017658
9000000218	9000000279
9000000212	9000022281
9000000212	9000022125
9000000212	9000000203
9000000211	9000100032
9000000211	9000080947
9000000211	9000033653
9000000211	9000016591
9000000211	9000000234
9000000211	9000000233
9000000210	9000033653
9000000210	9000000234
9000000210	9000000233
9000000208	9000022281
9000000206	9000016901
9000000203	9000086393
9000000203	9000000211
9000000184	9000000035
9000000184	9000000033
9000000148	9000017181
9000000148	9000016872
9000000148	9000016858
9000000148	9000013122
9000000148	9000007545
9000000148	9000000144
9000000148	9000000143
9000000145	9000017215
9000000145	9000017121
9000000145	9000017105
9000000145	9000016858
9000000145	9000013130
9000000145	9000013126
9000000145	9000013122
9000000144	9000021911
9000000144	9000019623
9000000144	9000017617
9000000144	9000017405
9000000144	9000017147
9000000144	9000016886
9000000144	9000016872
9000000144	9000013126
9000000144	9000013122
9000000144	9000007906
9000000144	9000000144
9000000143	9000017617
9000000143	9000017526
9000000143	9000017441
9000000143	9000017405
9000000143	9000016872
9000000143	9000013122
9000000143	9000000080
9000000142	9000016872
9000000115	9000000113
9000000115	9000000112
9000000114	9000000112
9000000113	9000017617
9000000113	9000017105
9000000113	9000016886
9000000113	9000016804
9000000113	9000000113
9000000113	9000000040
9000000112	9000017617
9000000112	9000016886
9000000112	9000016879
9000000112	9000013122
9000000112	9000000112
9000000112	9000000040
9000000100	9000007995
9000000088	9000000148
9000000082	9000017407
9000000082	9000017121
9000000082	9000017106
9000000082	9000017071
9000000082	9000016872
9000000082	9000016858
9000000082	9000000145
9000000082	9000000082
9000000080	9000032423
9000000080	9000032349
9000000080	9000023631
9000000080	9000017526
9000000080	9000017441
9000000080	9000017142
9000000080	9000016879
9000000080	9000016872
9000000080	9000007906
9000000080	9000000113
9000000080	9000000112
9000000080	9000000047
9000000078	9000004676
9000000078	9000004670
9000000047	9000017658
9000000047	9000016916
9000000047	9000013122
9000000047	9000000211
9000000047	9000000210
9000000047	9000000078
9000000047	9000000047
9000000045	9000016577
9000000041	9000004670
9000000041	9000000078
9000000040	9000017623
9000000040	9000017423
9000000039	9000016984
9000000039	9000016724
9000000033	9000017257
9000000021	9000018975
9000000021	9000017616
9000000021	9000016953
9000000021	9000000047
9000000004	9000021137
