# Supplementary material for: Integration of gene expression data with prior knowledge for network analysis and validation
Source: BMC Res Notes. 2011 Nov 28;4:520. doi: 10.1186/1756-0500-4-520 (PMC3298547; doi:10.1186/1756-0500-4-520)
Supplement: Additional file 1 — Data collection (compressed). This zip-file contains the networks and the background data. Further information is given in a README file. The TRANSPATH derived signaling network's adjacency list is excluded due to license agreements. [file 1756-0500-4-520-S1.ZIP › Data/Signaling_networks/Breast_cancer_filtered/strict_vertex_set.txt]

9000000004
9000000014
9000000021
9000000033
9000000035
9000000039
9000000040
9000000041
9000000045
9000000047
9000000050
9000000054
9000000059
9000000062
9000000078
9000000080
9000000082
9000000088
9000000099
9000000100
9000000112
9000000113
9000000114
9000000115
9000000126
9000000142
9000000143
9000000144
9000000145
9000000148
9000000156
9000000164
9000000168
9000000171
9000000174
9000000176
9000000179
9000000184
9000000186
9000000203
9000000206
9000000208
9000000210
9000000211
9000000212
9000000218
9000000233
9000000234
9000000238
9000000248
9000000269
9000000277
9000000279
9000000283
9000000287
9000000292
9000000306
9000000316
9000000318
9000000321
9000000322
9000000324
9000002317
9000002553
9000003153
9000003165
9000003235
9000003495
9000004387
9000004573
9000004597
9000004670
9000004676
9000004793
9000004927
9000005494
9000005611
9000005766
9000005916
9000006538
9000006875
9000007228
9000007256
9000007284
9000007330
9000007384
9000007545
9000007548
9000007822
9000007906
9000007937
9000007995
9000008003
9000008113
9000008399
9000008548
9000008597
9000009093
9000009617
9000009818
9000010139
9000011143
9000011894
9000012087
9000013122
9000013126
9000013130
9000013476
9000013621
9000014949
9000016577
9000016588
9000016591
9000016595
9000016598
9000016602
9000016608
9000016627
9000016631
9000016632
9000016645
9000016661
9000016669
9000016672
9000016673
9000016687
9000016692
9000016724
9000016752
9000016757
9000016804
9000016815
9000016833
9000016858
9000016872
9000016879
9000016886
9000016901
9000016904
9000016907
9000016915
9000016916
9000016921
9000016922
9000016938
9000016943
9000016944
9000016945
9000016952
9000016953
9000016961
9000016962
9000016966
9000016969
9000016984
9000016985
9000016996
9000017003
9000017007
9000017017
9000017027
9000017028
9000017044
9000017045
9000017058
9000017059
9000017071
9000017093
9000017094
9000017105
9000017106
9000017112
9000017121
9000017134
9000017140
9000017142
9000017147
9000017148
9000017157
9000017161
9000017174
9000017177
9000017181
9000017189
9000017190
9000017202
9000017206
9000017207
9000017215
9000017216
9000017217
9000017224
9000017244
9000017247
9000017257
9000017260
9000017264
9000017278
9000017284
9000017285
9000017286
9000017291
9000017301
9000017304
9000017306
9000017308
9000017318
9000017325
9000017326
9000017353
9000017354
9000017368
9000017377
9000017380
9000017389
9000017390
9000017396
9000017399
9000017400
9000017405
9000017406
9000017407
9000017414
9000017423
9000017426
9000017428
9000017431
9000017432
9000017434
9000017439
9000017441
9000017445
9000017449
9000017458
9000017477
9000017509
9000017525
9000017526
9000017530
9000017540
9000017549
9000017550
9000017551
9000017553
9000017554
9000017557
9000017585
9000017589
9000017602
9000017616
9000017617
9000017620
9000017623
9000017658
9000017662
9000017669
9000017700
9000017718
9000017719
9000017720
9000017725
9000017727
9000017730
9000017740
9000017765
9000017786
9000017790
9000017792
9000017814
9000017815
9000017829
9000017833
9000017839
9000017842
9000017849
9000017850
9000017853
9000017874
9000017875
9000017876
9000017877
9000017887
9000017888
9000017890
9000017893
9000017894
9000017898
9000017913
9000017944
9000017949
9000017958
9000018009
9000018050
9000018056
9000018076
9000018111
9000018135
9000018158
9000018165
9000018171
9000018208
9000018219
9000018229
9000018236
9000018238
9000018239
9000018267
9000018279
9000018287
9000018306
9000018318
9000018322
9000018330
9000018334
9000018335
9000018336
9000018338
9000018345
9000018378
9000018380
9000018390
9000018398
9000018415
9000018416
9000018429
9000018440
9000018452
9000018458
9000018539
9000018736
9000018813
9000018837
9000018838
9000018841
9000018906
9000018908
9000018920
9000018938
9000018949
9000018952
9000018959
9000018967
9000018968
9000018971
9000018975
9000018979
9000018992
9000018996
9000018997
9000019001
9000019030
9000019074
9000019123
9000019138
9000019165
9000019248
9000019301
9000019331
9000019397
9000019406
9000019409
9000019417
9000019429
9000019435
9000019449
9000019466
9000019590
9000019597
9000019602
9000019623
9000019713
9000019718
9000019722
9000019733
9000019755
9000019760
9000019764
9000019776
9000019782
9000019788
9000019833
9000019863
9000019865
9000019881
9000019882
9000019897
9000019913
9000019932
9000019944
9000019950
9000019962
9000019963
9000019971
9000020001
9000020016
9000020028
9000020064
9000020077
9000020088
9000020119
9000020128
9000020340
9000020424
9000020631
9000020695
9000020748
9000020775
9000020852
9000020894
9000020907
9000020922
9000021137
9000021192
9000021203
9000021432
9000021494
9000021610
9000021753
9000021803
9000021839
9000021911
9000021934
9000021940
9000021956
9000021957
9000021961
9000022125
9000022136
9000022259
9000022281
9000022420
9000022492
9000022570
9000023102
9000023131
9000023180
9000023227
9000023336
9000023397
9000023631
9000023635
9000023652
9000030864
9000030897
9000030956
9000031073
9000031099
9000031116
9000031125
9000031141
9000031179
9000031204
9000031298
9000031317
9000031328
9000031330
9000031372
9000032021
9000032136
9000032253
9000032349
9000032377
9000032418
9000032423
9000032449
9000032470
9000032482
9000032501
9000033248
9000033284
9000033291
9000033296
9000033331
9000033364
9000033397
9000033407
9000033499
9000033562
9000033564
9000033609
9000033624
9000033653
9000033729
9000033730
9000033769
9000033805
9000034047
9000034151
9000034204
9000034273
9000034327
9000034328
9000034418
9000034505
9000034520
9000034539
9000034588
9000034613
9000034634
9000034640
9000034652
9000034782
9000034851
9000034902
9000034984
9000035010
9000035015
9000035107
9000035120
9000035128
9000035167
9000035184
9000035204
9000035213
9000035226
9000035257
9000035449
9000035514
9000035548
9000035566
9000035568
9000035618
9000035652
9000035951
9000035954
9000036060
9000036200
9000036495
9000036549
9000036569
9000036686
9000036691
9000036692
9000037096
9000037181
9000037236
9000037243
9000037308
9000037315
9000037349
9000037387
9000037598
9000037624
9000037629
9000037911
9000037938
9000038053
9000038060
9000038169
9000038176
9000038280
9000038399
9000038505
9000038659
9000039050
9000039077
9000041169
9000041433
9000041541
9000041642
9000041645
9000041787
9000041816
9000041934
9000042163
9000042208
9000042336
9000042729
9000042739
9000042805
9000042826
9000042941
9000042963
9000042984
9000043147
9000043150
9000043293
9000043411
9000043471
9000043524
9000043736
9000043765
9000044058
9000044134
9000044259
9000044356
9000044609
9000044746
9000044786
9000045016
9000045410
9000045536
9000045605
9000045611
9000045692
9000045747
9000056687
9000062755
9000063310
9000064033
9000068624
9000069133
9000069198
9000070834
9000080947
9000086393
9000090100
9000090268
9000100032
