# Supplementary material for: Integration of gene expression data with prior knowledge for network analysis and validation
Source: BMC Res Notes. 2011 Nov 28;4:520. doi: 10.1186/1756-0500-4-520 (PMC3298547; doi:10.1186/1756-0500-4-520)
Supplement: Additional file 1 — Data collection (compressed). This zip-file contains the networks and the background data. Further information is given in a README file. The TRANSPATH derived signaling network's adjacency list is excluded due to license agreements. [file 1756-0500-4-520-S1.ZIP › Data/Signaling_networks/Reference_network/ID2names.txt]

9000119277	Ubc7
9000044266	parkin
9000116916	ZIPK
9000022420	Par-4
9000107955	USP44
9000018952	Cdc20
9000106027	LPA
9000018381	LPA2
9000018379	LPA1
9000102220	Epicardin
9000023572	HDAC1
9000021453	AR (NR3C4)
9000100032	NF-kappaB1
9000080947	RelA-p65
9000099776	FXR (NR1H4)
9000018995	RXR-alpha (NR2B1)
9000090604	hnRNPA1
9000061373	ARA54
9000090100	Bcl-B
9000016987	Caspase-9
9000016986	Apaf-1
9000089777	FGR
9000019633	PLD2
9000086858	PRP4B
9000070857	C20orf14
9000035446	BRG1
9000086393	NF-kappaB2
9000085768	IGF-1R-beta
9000017354	14-3-3zeta
9000017352	14-3-3beta
9000070516	DMPK
9000065389	MYPT1
9000070423	SA-2
9000042937	Rad21
9000070298	INSIG-1
9000065687	Gp78
9000070267	p31-comet
9000043524	E2-C
9000069901	CUL3
9000036945	Nrf2
9000069219	borealin
9000032485	Aurora-B
9000069198	BubR1
9000069064	PBK
9000016958	p38alpha
9000068998	NPL4
9000067613	Ufd1
9000068807	Separin
9000068661	NEK6
9000017540	p70S6K1
9000068632	KEAP1
9000068551	Rae1
9000043563	securin
9000065590	VCP
9000066641	NRAGE
9000000068	p75NTR
9000065834	Bub1
9000044013	3-hydroxy-3-methylglutaryl-coenzyme A reductase
9000065337	SA-1
9000064887	ARD1
9000034151	HIF-1alpha
9000064769	PASKIN
9000069661	SLC12A2
9000064541	NIPA
9000017740	cyclin B1
9000064033	UBE2G2
9000063755	Nup98
9000063310	GluR3
9000005991	GluR1
9000062983	ARMS
9000016878	CrkL
9000062755	Chfr
9000032482	Aurora-A
9000062378	PTK6
9000066208	STAP2
9000016999	Sam68
9000062030	PINK1
9000064258	TRAP1
9000061931	NBS1
9000067917	RAD50
9000062489	Mre11
9000061219	CDK11
9000067151	EIF3S5
9000045605	STIP1
9000034588	AhR
9000045430	Sel-1
9000000277	p53
9000045421	STK10
9000011271	Plk1
9000045410	SLK
9000045069	Rad9a
9000017151	Bcl-xL
9000045031	L11
9000045015	PML
9000045016	HAUSP
9000018839	Mdm2
9000045004	ING1
9000023370	SIRT1
9000044986	Sin3A
9000044980	RanBPM
9000042471	p73
9000017023	trkA
9000044940	HMGB1
9000044904	ASPP1
9000042287	p63
9000044902	ASPP2
9000044864	Set9
9000044786	ST2
9000022528	TIRAP
9000016573	MyD88
9000044635	IL-17E
9000021940	IL-17Rh1
9000044609	Fzr1
9000018950	APC7
9000017205	Cdc27
9000044574	Fibrinogen gamma
9000037486	alpha IIb-integrin
9000017428	alpha V-integrin
9000017383	beta3-integrin
9000017380	beta2-integrin
9000044573	fibrinogen-beta
9000044572	fibrinogen-alpha
9000044552	MK
9000034273	CD91
9000044512	CHIP
9000021614	Hsp70
9000021610	Hsc70
9000044404	BARD1
9000044134	H2AX
9000018821	BRCA1
9000044350	dorfin
9000044294	Synphilin-1
9000044263	alpha-synuclein
9000044368	synaptotagmin-11
9000044356	Septin5
9000017591	Eps15
9000000218	26S proteasome
9000044259	Ubc5C
9000020088	Emi1
9000017913	Nedd4
9000044015	TAF(II)250
9000013298	TFIIF-alpha
9000043821	CypB
9000013126	STAT5A
9000043774	PIRH2
9000043765	cyclin A1
9000004272	E2F-1
9000043751	SMC1
9000043694	Nek2
9000043706	C-Nap1
9000042702	Hec1
9000033331	HMGI-C
9000043679	RASSF1
9000018838	cyclosome:Cdc20
9000043641	Tome-1
9000014949	Wee1
9000043617	MAD2B
9000018171	cyclosome
9000043607	IL-12B
9000034025	IL-12Rbeta1
9000043471	cyclin B1:Cdk1:Cks1
9000043411	APC11
9000043358	zyxin
9000038176	VASP
9000043334	Mfng
9000030956	Notch2
9000043193	Omi
9000017874	cIAP-1
9000043130	NADE
9000018189	Smac
9000043126	tBid-p13
9000017152	Bax
9000043023	UbcH6
9000042997	MAGE4
9000043576	Miz-1
9000042987	Nrdp1
9000042984	apollon
9000016672	ErbB3
9000042964	cathepsin H
9000016984	Bid
9000042963	cathepsin B
9000042919	Septin4
9000017876	XIAP
9000042838	PTPN21
9000000085	Src
9000042826	AKAP1
9000042780	Unc18A
9000042729	ADAM10
9000021757	APP
9000019863	fractalkine
9000011483	PrPc
9000002553	CD44
9000000071	EGF
9000042633	PP1-beta
9000016995	FAK1
9000042482	MM-1
9000042475	NEDL2
9000035951	NF-Y
9000042336	HIPK3
9000016899	FADD
9000042299	YAP
9000017766	Smad7
9000042252	RabGGTase-alpha
9000045272	Rab3A
9000042245	FYB
9000042208	HIPK1
9000031298	PEBP2alphaB/AML1
9000016968	Daxx
9000042201	mRNA
9000019398	TLR3
9000042163	PREP
9000021513	oxytocin
9000042004	Hippi
9000032397	Hip-1
9000041944	PSD-95
9000009966	NR1
9000009958	NR2B
9000041938	CTAK1
9000022401	Cdc25C
9000000217	KSR
9000041934	calpain-2
9000018845	Htt
9000016939	Tau
9000041929	MARK1
9000016938	MAP-4
9000016937	MAP-2
9000041910	MELK
9000063474	ZNF622
9000023446	Cdc25B
9000041899	Wnt-7
9000023227	Fz5
9000023158	LRP6
9000041733	CUL4A
9000013119	STAT1
9000041727	COP1
9000000049	c-Jun
9000041653	JKAP
9000004676	ERK2
9000041645	WOX1
9000041605	LKB1
9000041541	TAB3
9000016574	TAK1
9000041507	GAK
9000045732	mu-adaptin 1A
9000036146	mu-adaptin 2
9000041501	Fbw7
9000041358	AP2-associated protein kinase 1
9000041287	PC1
9000017665	ADAM17
9000041169	CYLD
9000000212	TRAF6
9000000209	TRAF2
9000041132	TRAM
9000041125	TRIF
9000019331	TBK1
9000016608	IKK-i
9000007694	IRF-3
9000039077	IRAK-4
9000041433	Pellino2
9000041419	Pellino1
9000000213	IRAK1
9000039042	c-Ski
9000017658	Smad2
9000017450	Smad3
9000039036	SMIF
9000017458	Smad4
9000038964	p160MBP
9000020713	PGC-1
9000038902	FIH-1
9000038884	TCP-1
9000018858	VHL
9000038865	AhRR
9000034149	ARNT
9000038605	HSPG1
9000016691	HB-EGF
9000038505	Muc1
9000000306	ICAM-1
9000038359	Wnt-5
9000038165	Plk2
9000038169	SPAR
9000038077	ILKAP
9000017422	ILK
9000038072	tuberin
9000017224	rheb
9000038060	vitronectin
9000038053	alpha v beta5
9000035644	beta5-integrin
9000035626	alpha8-integrin
9000017399	alpha v beta3
9000017377	beta1-integrin
9000020571	PAK4
9000038025	p33Rul
9000000092	EpoR
9000038000	DDEF2
9000000179	ARF6
9000000178	ARF5
9000000174	ARF1
9000037938	Graf2
9000016577	RhoA
9000000021	Cdc42
9000037934	PKNb
9000037911	Graf
9000037871	AICD59
9000033473	Fe65
9000037868	APP-C99
9000037874	Abeta42
9000037835	Tip60
9000016627	c-Myc
9000037624	TFIIH
9000037200	RAR-gamma (NR1B3)
9000037579	PU.1
9000037096	MITF
9000037508	PEN-2
9000037429	RICS
9000000166	Rac1
9000037387	GEFT
9000037349	neurabin-II
9000031328	PP1-alpha
9000037333	zizimin1
9000037315	GEF-H1
9000000165	RhoC
9000000164	RhoB
9000037308	YY1
9000023551	p/CAF
9000020759	NF-AT2
9000037042	ISL-1
9000018996	ER-alpha
9000036810	ADA
9000036808	CD26
9000017087	A1R
9000019944	MDC
9000019886	MIP-1alpha
9000019881	RANTES
9000019001	SDF-1
9000036807	gp120
9000017157	CXCR4
9000036738	Dyrk1B
9000035107	HNF-1alpha
9000036704	Ral-GAP
9000017229	RalA
9000036692	HIP-55
9000016912	HPK1
9000036685	dynamin-1{p}
9000036686	Ca:dynamin-1{p}
9000036663	Mnk2
9000020752	eIF-4E
9000036662	Mnk1
9000036577	BCAR-3
9000017227	R-Ras
9000000156	Rap1A
9000036549	MKP-7
9000016903	JNK2
9000036506	PEM-2
9000036495	NDKA
9000017679	Tiam-1
9000036402	PP5
9000000079	ASK1
9000036343	TAO2
9000020748	MBP
9000019005	MKK6
9000016966	MKK3
9000036289	MgcRacGAP
9000000167	Rac2
9000036287	p190RhoGAP
9000036265	RhoGAP7
9000011153	PLCdelta1
9000036163	Dyrk1A
9000017189	CREB1
9000035995	XEDAR
9000016963	TRAF3
9000035993	EDAR
9000036060	EDARADD
9000000203	NIK
9000035989	EDA
9000035964	CIITA
9000035954	RFX5:RFXAP:RFXANK
9000035652	alpha8 beta1
9000035620	LAP1
9000017550	alpha v beta1
9000017443	TGFbeta1
9000035619	LAP3
9000019248	TGFbeta3
9000035618	alpha v beta6
9000035571	AKAP5
9000017414	PKCbeta
9000016724	calcineurin
9000000106	PKCalpha
9000035568	calcipressin-2
9000035566	Calcipressin-1
9000035559	Cabin1
9000035532	MLCP
9000023102	moesin
9000035514	ROCK-II
9000069921	CRMP2
9000066457	GFAP
9000042941	desmin
9000035548	radixin
9000035519	myosin
9000019984	p300
9000000154	IRS-1
9000035507	rhotekin
9000035449	COUP-TF1 (NR2F1)
9000035346	Trio
9000019606	RhoG
9000035257	PKAc-alpha
9000035229	MAZ
9000018992	Sox9
9000035226	NCS-1
9000017587	PtdIns4Kbeta
9000035213	Rad23B
9000035221	MPG
9000035204	Rad23A
9000035202	REP-1
9000038399	Rab5A
9000035201	RabGGTase:GGpp:Rab7:REP-1
9000035205	Rab7{ger}
9000035199	RabGGTase
9000035198	RabGGTase:GGpp
9000035184	MRP-8
9000021956	GP4
9000035167	Ugt8
9000035170	seminolipid
9000035128	SOCS-5
9000017059	IL-4R
9000035099	RanGAP1
9000000171	Ran
9000035056	P22
9000035062	NHE-1
9000023140	NHE-3
9000035010	SRPK1
9000035014	SF2
9000008399	LBR
9000035007	SRPK2
9000034984	RhoGAP5
9000034902	Nedd4-2
9000012455	alphaENaC
9000034874	SHP (NR0B2)
9000034851	ERAP140
9000034811	RIP140
9000034058	RAR-alpha (NR1B1)
9000034789	tankyrase-1
9000042162	TRF-1
9000034698	flotillin-1
9000019573	CAP
9000034651	AIP
9000034640	importin-alpha2
9000034603	ITE
9000034539	TFIIF
9000034540	RNA polymerase II:TFIIF
9000034520	AMPK
9000034512	AMPKbeta-2
9000017498	eNOS
9000034505	AMPKalpha-1
9000002735	CFTR
9000034486	ML-IAP
9000034451	WISK
9000017495	FOXO1
9000000122	PFKFB-2
9000000067	Bad
9000034327	alpha4-integrin
9000034214	HIF-PH2
9000034210	egln2
9000034103	PAPP-A2
9000017893	IGFBP-5
9000034047	dynamin-1
9000045611	profilin2
9000036691	dynamin-1:GTP
9000033824	Hap1
9000018370	IP3R1
9000033805	STAT3:StIP1:Jak1
9000021607	STAT3{p}
9000033769	KIS
9000069047	PAM
9000036702	synapsin I
9000033748	stathmin
9000017837	p27Kip1
9000033730	Sprouty2
9000016872	c-Cbl
9000000012	Grb-2
9000033729	Sprouty1
9000033712	AEBP1
9000004670	ERK1
9000033676	IL-12R
9000033717	IL-12R{pY}
9000017181	STAT4
9000033624	SRC-1
9000044060	histone H3
9000037664	FXRbeta
9000037652	CAR (NR1I3)
9000033609	p47phox
9000021432	NADPH oxidase
9000033607	C5a
9000022274	C5aR
9000033467	fMLP-R
9000033564	Gz
9000033562	Go-1
9000017317	G-alpha-15
9000000318	Gi
9000033407	DUSP3
9000007822	JNK1
9000033397	DUSP5
9000033371	MRCKalpha
9000033390	MLC-2
9000033296	Pim-1
9000020433	Cdc25A
9000017121	SOCS-3
9000017004	SOCS-1
9000033291	IKK-alpha:IKK-beta
9000016632	p50:RelA-p65
9000033289	Pim-2
9000033259	CtBP1
9000045285	E1A-243R
9000033252	Evi-1
9000033248	TGC
9000034328	alpha9-integrin
9000011894	pRb
9000000233	IkappaB-alpha
9000032949	alpha-tubulin 1
9000020631	Bim
9000045289	MCAK
9000042769	CENP-A
9000042739	INCENP
9000042706	Nuf2
9000032418	vimentin
9000018971	topoisomerase-II-alpha-protein
9000017877	survivin
9000068504	DLG7
9000068402	CPEB1
9000044846	Eg5
9000044189	MBD3
9000043293	Lats2
9000019597	ROCK
9000016757	PP1
9000032431	ANG-2
9000032357	Tie2
9000016900	Caspase-8
9000032377	ANG-1
9000032449	Nck-1:p56Dok-2:PAK:Tie2
9000032254	MAGI-2
9000017102	beta-catenin
9000032180	c-Kit{pY}
9000032136	proCaspase-6
9000044746	UFD2
9000044742	Ufd2a
9000043150	Keratin-18
9000043102	NuMA
9000032470	lamin A
9000032469	AP-2alpha
9000020424	lamin B1
9000019353	T6BP
9000017462	CBP
9000032021	CKI-alpha
9000032295	NF-AT1
9000031360	Mdm4
9000019004	NF-AT4
9000018303	M1
9000018302	M3
9000000208	RIP
9000031358	GCN5
9000022570	eIF-2alpha
9000031249	Jagged2
9000031248	Jagged1
9000031204	Cdc14A
9000044682	cyclin E1
9000031185	SMRT
9000035015	T3R-alpha (NR1A1)
9000031182	S100b
9000031179	Delta
9000031141	Asp2
9000038107	APLP2
9000038104	APLP1
9000012555	SELPLG
9000031125	Nicastrin
9000031116	gamma-secretase
9000017509	E-cadherin
9000016673	ErbB4
9000031100	Plk3
9000031099	cyclin B1:Cdk1
9000031073	HIPK2
9000045747	HMGI
9000031018	CRM1
9000030937	Rad51
9000042499	Rad52
9000030934	ATM
9000067040	WS
9000062226	Artemis
9000060811	RAD17
9000033665	CtIP
9000031233	53BP1
9000030897	Chk2
9000023541	Chk1
9000017256	4E-BP1
9000000080	Abl
9000030924	ATR
9000045126	nucleophosmin
9000030921	CKI-delta
9000018266	Dvl-1
9000017202	APC
9000017161	axin
9000030864	14-3-3sigma
9000023654	CD70
9000018539	TNFRSF7
9000023635	cyclin B:Cdk1
9000018808	MyoD
9000023631	Cables
9000023610	p202
9000031350	E2F-4:p107
9000023574	HDAC3
9000032474	GATA-2
9000023573	HDAC2
9000036887	CDP
9000035120	NeuroD1
9000033786	NRF-1
9000016580	C/EBPbeta
9000004793	ER81
9000059543	BLM
9000023511	KAP
9000017850	cyclin A:Cdk2
9000023472	PP2Calpha
9000017547	Cdk6
9000016917	MKK4
9000023471	PP2Cbeta
9000017545	Cdk2
9000023431	CKII-beta
9000019722	TCF-4
9000023397	stromelysin-1
9000019897	MCP-3
9000067331	CTIP2
9000023180	cyclin D:Cdk6
9000022533	PACT
9000008179	PKR
9000022532	p58IPK
9000016566	IRAK-2
9000022492	PPARgamma (NR1C3)
9000022455	14-3-3tau
9000017142	PDK1
9000017536	PKCiota
9000016647	PKCzeta
9000015010	WT1
9000022281	p62
9000019552	NRIF
9000022263	RSK3
9000017543	S6
9000000279	c-Fos
9000022259	RSK1
9000020788	ABP-280
9000000059	SRF
9000022224	dsRNA
9000022187	RKIP
9000000015	Raf-1
9000022136	Ubc13
9000022131	MD-2
9000019394	TLR4
9000022125	TAB2
9000021961	activin A
9000032253	ActR-II:ActR-IB:MAGI-2:Smad3
9000017726	ActR-IIB
9000017725	ActR-II
9000021957	gelatinase B
9000019868	PF4
9000019833	GROalpha
9000018452	VE-cadherin
9000017585	alpha2M
9000017271	IP-10
9000017214	IL-2Ralpha
9000021949	Hip
9000019821	CXCR2
9000021945	Grx
9000021942	Ref-1
9000000276	AP-1
9000021911	DNA-PKcs
9000035132	POU2F1
9000033284	Sp1
9000021494	VDR (NR1I1)
9000018318	PARP
9000017411	AKT-1
9000000050	GR (NR3C1)
9000021876	SP
9000018419	NK1
9000021873	G-beta-1:G-gamma-2
9000000046	PAK1
9000021849	activated protein C
9000044193	EPCR
9000021803	MMP2
9000021839	Hsp40
9000021817	CaMKIV
9000016744	Adenylate cyclase type 1
9000017549	fibronectin
9000002186	calcitonin
9000063226	CKMT1B
9000021980	ERAB
9000016902	N-SMase
9000021753	14-3-3eta
9000021706	c-Mer
9000021702	Gas6
9000014073	Tyro-3
9000021648	neurolysin
9000019419	NT
9000021634	RasGRF1
9000000033	H-Ras
9000018132	CD14
9000016922	CD40
9000021603	RAP
9000021552	sortilin
9000021586	Siah-2
9000021577	ECE-1
9000008597	LpL
9000018440	OTR
9000018439	V1b
9000018437	V1a
9000021437	Pyk2
9000020776	Hic-5
9000017529	paxillin
9000017441	HEF1
9000017425	Pyk2:Shc-1:Grb-2
9000016996	Cas
9000016953	MEKK4
9000021400	angiotensin IV
9000021408	AT4 receptor
9000021338	SPC4
9000022077	alpha5-integrin
9000010139	NT-3
9000003235	stromelysin-3
9000001644	BDNF
9000021238	HRS
9000021188	NTN
9000021203	NTN:GFR-alpha-2:Ret
9000021168	Vav-2
9000020931	Sema3A
9000020852	NP-1
9000020922	ephrin-B1
9000004595	EphB1
9000020907	TC-PTP
9000044058	FKBP52
9000016681	ErbB1
9000013122	STAT3
9000000147	Jak3
9000000145	Jak1
9000000008	Shc-1
9000020894	PAR3
9000019123	VEGF-A
9000020799	TNIK
9000000040	Nck-1
9000020783	CD148
9000018841	Met
9000017776	LAT
9000000113	PDGFRbeta
9000020781	TAO1
9000020694	TSP-2
9000000039	Bcl-2
9000020559	Nodal
9000020523	alpha-PIX
9000018442	PAK3
9000020434	Nod1
9000020413	Smurf-2
9000020340	vinculin
9000020315	VDAC-2
9000018293	Bak
9000020237	RPTPmu
9000020128	SDF-1alpha:CXCR4
9000017320	G-alpha-o
9000017318	G-alpha-q
9000017301	G-alpha-s
9000020119	Hsp60
9000020077	CCL28
9000020028	D6
9000020014	CCR10
9000019919	CCR3
9000020016	ESkine
9000019988	Aos1
9000019971	SUMO-1
9000107382	ZNF76
9000089750	PLZF
9000079328	KLF1 (EKLF)
9000065071	OGG1
9000062574	COM1
9000060913	FEN1
9000042338	TDG
9000037598	C/EBPdelta
9000037247	SREBP-2
9000037243	SREBP-1
9000037181	PEBP2alphaC1/AML2
9000034742	BCL-6
9000033334	GATA-4
9000032476	GATA-1
9000019579	Tal-1
9000018997	SF-1 (NR5A1)
9000018096	MEF-2C
9000016631	Max
9000013294	TFIIE-beta
9000019976	MIP-3beta:CCR7
9000019974	MIP-3beta
9000019967	CCR7
9000031310	C/EBPepsilon
9000004927	Fas
9000019963	MIP-3alpha:CCR6
9000017312	G-alpha-z
9000019962	MIP-3alpha
9000019959	CCR6
9000019955	MIP-1alpha:CKR-5
9000019951	MIP-1beta
9000017281	CKR-5
9000019950	RANTES:CKR-5
9000019937	CCR4
9000019940	TARC
9000019932	RANTES:CCR3
9000019913	MCP-1:CCR2
9000020020	CCR11
9000019907	CCR2
9000019875	CCR1
9000019887	MIP-1alpha:CCR1
9000019882	RANTES:CCR1
9000019843	CXCR3
9000019865	fractalkine:CX3CR1
9000019860	CX3CR1
9000019855	BCA-1
9000019853	CXCR5
9000019850	I-TAC
9000019846	MIG
9000019845	IP-10:CXCR3
9000019831	HOS
9000007545	IFNAR1
9000019830	SCF-HOS
9000019842	IkappaB-alpha{p}{ub(n)}
9000019815	CXCR1
9000017315	G-alpha-14
9000019808	LTN:XCR-1
9000019795	Cdk5:p35
9000036417	NUDEL
9000019793	p35
9000019796	beta-catenin:p35
9000019776	Grb-14
9000000082	InsR
9000019775	Grap
9000017623	Sos1
9000019771	BNIP-2
9000019761	FGF-9
9000019760	FGFR-3
9000017617	PLCgamma1
9000017105	SH2-B
9000019758	FGF-1
9000017038	FGFR-1
9000019755	FGF-2
9000019733	cyclin A:Cdk1
9000019718	Cdc42:GTP
9000020775	Nck-1:paxillin:PAK:PIX:CAT2
9000019714	ACK-1
9000019713	osteonectin
9000000115	PDGF B
9000000114	PDGF A
9000019690	NMA
9000017445	TGFbetaR-I
9000019653	C3d
9000017883	CD21
9000019635	PITPalpha
9000033503	p101:p110gamma
9000019603	RhoGDI-3
9000019602	RhoGDI-2
9000019601	RhoGDI-1
9000008563	LIMK2
9000019595	PRK1
9000070041	CDR2
9000036569	MLTK
9000019590	mDia1
9000056682	Pax-6
9000019589	ECT2
9000019575	GLK
9000000047	MEKK1
9000019538	NRG4
9000019537	NRG3
9000019522	IL-22R1:IL-10R2
9000000148	Tyk2
9000019512	IL-21
9000019508	IL-21R
9000019488	p62Dok-1
9000017112	SHIP
9000000032	RasGAP
9000019435	Ubc12
9000018857	Cul-1
9000019433	PI31
9000000291	20S proteasome
9000018397	NTS2
9000018396	NTS1
9000019414	MSH
9000018388	MC5
9000018387	MC4
9000018386	MC3
9000018385	MC2-R
9000018384	MC1
9000019406	Tollip
9000019399	TLR5
9000007702	IRF-7
9000000234	IkappaB-beta
9000000211	IKK-beta
9000019307	luteinizing hormone
9000018344	LH-R
9000019301	CCK
9000018326	CCK2
9000018325	CCK1
9000017446	TGFbetaR-II
9000019171	ephrin-A1
9000019165	Eck
9000004590	EphA8
9000004578	EphA5
9000004573	EphA4
9000019161	SLAP
9000017406	p85beta
9000017773	SLP-76
9000017772	ZAP-70
9000000044	Vav
9000019150	STRAP
9000019146	FGF-8
9000019145	FGF-4
9000019131	VEGFR-3
9000019130	VEGFR-2
9000020856	VRAP
9000020855	Sck
9000016886	SHP-2
9000016884	SHP-1
9000019129	VEGF-E
9000019128	PlGF
9000021934	neuropilin2
9000018409	DP
9000017044	VEGFR-1
9000019126	VEGF-D
9000019125	VRP
9000019124	VEGF-B
9000019110	xolloid
9000017760	chordin
9000019080	PS2
9000019074	Cos2:Fu:Su(fu):Ci
9000019043	Ci
9000019050	Cos2
9000019036	Cer1
9000017729	BMP2
9000019034	Caronte
9000017759	BMP4
9000017730	BMP7
9000019032	Drm
9000019030	DAN
9000019029	Oep
9000019024	squint
9000019023	cyclops
9000019019	Smo
9000019013	MSK1
9000000062	ATF-2
9000019012	MAPKAPK5
9000017557	Hsp27
9000019011	Ihh
9000019041	Ptc2
9000019040	Ptc1
9000019010	Dhh
9000019009	Shh
9000016961	p38delta
9000016959	p38beta
9000004690	p38gamma
9000018979	COX-1
9000034652	TEBP-p23
9000018970	E1A
9000020001	E1A:p300:pRb:p130:p107
9000018969	Tat
9000018960	IL-9R
9000018959	MAD2
9000018949	APC2
9000018946	elongin C
9000018947	elongin B
9000018944	Uba3
9000018943	APP-BP1
9000018942	APP-BP1:Uba3
9000018938	Cul-2
9000018936	Skp2
9000018935	Nedd8
9000018866	Roc1
9000018931	Cdc34
9000018908	cathepsin G
9000017603	Caspase-7
9000018906	proCaspase-7
9000041787	atrophin-1
9000016645	PKCepsilon
9000000206	TNFR1
9000018864	Skp1
9000041816	REST
9000039050	NCOR1
9000016954	MLK2
9000018844	HIP2
9000016997	cortactin
9000018840	SCF-Skp2
9000018837	SCF-betaTrCP
9000018835	Vpu
9000017819	CD4
9000018829	clasto-lactacystin beta-lactone
9000018820	BAP1
9000018817	UCH-L1
9000018813	CSN
9000018812	JAB1
9000017546	Cdk4
9000018746	GITRL
9000018739	GITR
9000018744	LIGHT
9000018738	HVEM
9000018737	DcR3
9000016981	LT-betaR
9000018743	RANKL
9000018626	RANK
9000016962	TRAF1
9000016965	TRAF5
9000018736	OPG
9000017871	Apo2L
9000018588	prostacyclins
9000018411	IP
9000018538	OX40L
9000018537	OX40
9000018530	4-1BBL
9000018527	4-1BB
9000018453	ICAM-3
9000017400	alphaL-integrin beta2
9000018450	ICAM-2
9000018920	alphaL-integrin
9000018448	Nik
9000018444	CTLA-4
9000016752	PP2A
9000000146	Jak2
9000000321	Gq
9000018435	PAC 1
9000000316	Gs
9000018433	VPAC2
9000018432	VPAC1
9000018430	TRHR2
9000018429	TRHR1
9000018427	sst5
9000018426	sst4
9000018425	sst3
9000018424	SS2R
9000018423	sst1
9000018421	NK3
9000018420	NK2
9000018417	PAR1
9000017304	G-alpha-13
9000000322	G12/13
9000018416	EP4
9000018415	EP3
9000018414	EP2
9000018413	EP1
9000018412	TP
9000018410	FP
9000018406	P2YADP
9000000324	G-beta:G-gamma
9000018405	P2Y11
9000018404	P2Y6
9000018403	P2Y4
9000018401	P2Y2
9000018400	P2Y1
9000018394	NPY6-R
9000018393	NPY5-R
9000018392	NPY4-R
9000018391	NPY2-R
9000018390	NPY1-R
9000018389	MT2
9000018382	edg5
9000018380	edg3
9000018378	edg1
9000017308	G-alpha-i-3
9000017306	G-alpha-i-1
9000018376	CysLT2
9000018375	CysLT1
9000018374	BLT
9000018369	5-ht-4R
9000018366	5-HT-2C
9000018365	5-HT-2B
9000018364	5-HT-2A
9000018363	5-ht-1F
9000018362	5-ht-1E
9000018361	5-HT-1D
9000018360	5-HT-1B
9000018359	5-ht-7R
9000018358	5-ht-6R
9000018353	Mst2
9000043297	Lats1
9000018352	Mst1
9000018349	H3
9000018348	H2
9000018347	H1
9000018345	TSH-R
9000018343	FSH-R
9000018340	gal3
9000018339	gal2
9000018338	GAL1
9000018336	ETB
9000018335	ETA
9000018334	DNA-PK
9000018330	CRF2
9000018329	CRF1
9000018321	B2
9000018320	B1
9000018317	BB2
9000018316	BB1
9000018314	AT2 receptor
9000017307	G-alpha-i-2
9000016814	MKP-1
9000018312	beta3-AR
9000018311	alpha2C-AR
9000018310	alpha2B-AR
9000018309	alpha2A-AR
9000018308	alpha1D-AR
9000018307	alpha1A-AR
9000018306	M5
9000018305	PS1
9000018304	M4
9000018287	G-alpha-q:GTP
9000018975	PLCbeta2
9000018279	ErbB2
9000017754	Cdk1
9000017178	RPTPepsilon
9000016804	Grb-7
9000004597	EphB4
9000018239	Mcl-1
9000018238	Bik
9000018236	DCR2
9000018235	DcR1
9000018233	Blast-1
9000017802	CD3zeta
9000018229	proCaspase-1
9000041780	ataxin-3
9000018219	IL-16
9000018216	antigen:IgE
9000017705	FcepsilonRI
9000018215	FcgammaRIIA
9000008301	Syk
9000018214	FcepsilonRI beta
9000000144	Lyn
9000018210	FcRgamma
9000018208	FcgammaRI
9000017432	IAP
9000018182	GABA-BR
9000018174	PA28
9000039049	SnoN
9000017110	betaARK-2
9000009858	NIMA
9000018165	A3R
9000018158	A2B
9000018157	A2A
9000018149	5-HT-1A
9000019397	TLR2
9000018111	MAPKAPK2
9000044430	p16arc
9000032503	E2A
9000001470	ATF-1
9000018076	MAPKAPK3
9000018058	NPY
9000018056	HePTP
9000018052	STEP
9000018051	PTP-SL
9000018050	MKP-5
9000018043	CB2
9000018041	CB1
9000018027	M2
9000018009	MOR
9000018008	KOR
9000018007	DOR
9000017996	D4
9000017990	D3
9000017986	D2
9000017985	D1
9000017980	MT1
9000017961	mGluR8
9000017960	mGluR7
9000017959	mGluR6
9000017958	mGluR5
9000017957	mGluR4
9000017956	mGluR3
9000017955	mGluR2
9000017954	mGluR1
9000017950	Toso
9000017949	RIP2
9000063263	CARD6
9000017944	c-FLIP
9000017669	proCaspase-8
9000016924	Caspase-3
9000017935	granzyme B
9000017833	p21Cip1
9000017671	proCaspase-3
9000016907	Caspases
9000005916	GluR7
9000000126	IGF-2R
9000017924	sFasL
9000016931	FasL
9000018831	ENaC
9000017908	SHPS1
9000017898	BGPI
9000017897	IGFBP-4
9000017094	IGF-1
9000007256	IGF-2
9000017894	IGFBP-6
9000017292	ECM
9000017892	IGFBP-1
9000017431	alpha5 beta1
9000017890	GH
9000017728	PRLR
9000017329	GHR
9000017889	CD5
9000017888	IGFBP-3
9000017887	uPAR
9000017881	PIR-B
9000017880	LIR-1
9000016588	TAB1
9000017875	cIAP-2
9000016599	IKK-gamma
9000017873	CD72
9000017870	DR5
9000017869	DR4
9000016906	Caspase-10
9000017867	Apo3L
9000017866	DR3
9000000207	TRADD
9000017860	alpha4
9000017857	CD19
9000017690	BCR
9000000143	Fyn
9000017854	proMSP
9000016846	MSP
9000017853	RON
9000017106	Gab-1
9000011879	p107
9000017849	CAK
9000017845	CD22
9000017842	p19INK4d
9000017786	cyclin D:Cdk4
9000017841	p18INK4c
9000017840	p15INK4b
9000017839	p16INK4a
9000017838	p57Kip2
9000031086	cyclin E:Cdk3
9000017787	cyclin E:Cdk2
9000017826	RIBP
9000017816	Txk
9000007802	Itk
9000017825	SAB
9000001935	Btk
9000017821	Igalpha:Igbeta
9000000138	Lck
9000017818	JNK3
9000036622	stathmin 2
9000000038	Elk-1
9000017815	Bmx
9000017813	SLAM
9000017814	SH2D1A
9000017812	SIT
9000017811	proCaspase-9
9000017800	Shb
9000017796	SLP-65
9000017793	Lp
9000017792	plasminogen
9000017791	plasmin
9000017790	TSP-1
9000038601	alpha3-integrin
9000017788	furin
9000017713	AMH
9000017091	PTH
9000009818	NGF
9000003165	complement C3
9000017781	Smurf-1
9000031302	PEBP2alphaA/AML3
9000017763	smad5
9000017762	Smad1
9000017777	TCR
9000017775	GADS
9000018194	SKAP55
9000017768	HGF
9000017722	BMPR-IB
9000017721	BMPR-IA
9000017719	ActR-IB
9000017765	Smad6
9000017764	Smad8
9000017723	BMPR-II
9000017758	Cdk9
9000017756	MO15
9000017755	Cdk5
9000068526	PPP1R1B
9000061328	tyrosine 3-monooxygenase
9000044145	Dab1
9000041632	doublecortin
9000036273	amphiphysin1
9000023103	ezrin
9000009956	NR2A
9000000078	MEK1
9000069133	PKA-RII-alpha
9000067374	DAB2
9000044566	SF2-P33
9000044191	GRASP65
9000043736	IPP-2
9000043408	Cdc23
9000043401	APC4
9000043147	Keratin-8
9000043053	golgin-95
9000032416	Cdc6
9000031062	nucleolin
9000023129	NHERF-1
9000018948	APC1
9000017206	pkmyt1
9000000283	E1
9000000186	Rap1-GAP
9000017733	TGFbetaR-III
9000017718	ActR-I
9000013470	Tec
9000017727	Ret
9000068259	DOK5
9000066742	DOK4
9000017350	Grb10
9000017124	p56Dok-2
9000017724	AMHR-II
9000017720	ALK-1
9000035968	LXR-beta
9000017715	GDNF
9000021192	GFR-alpha-1
9000017700	PIAS1
9000017693	FcgammaRIIB
9000017537	PKCmu
9000017678	FAF1
9000039018	Nup153
9000032423	TopoI
9000021948	DCC
9000021776	calsenilin
9000018322	alpha-fodrin
9000017615	gelsolin
9000017496	FOXO3a
9000017423	PRK2
9000017065	PKCdelta
9000016994	ICAD
9000017670	proCaspase-2
9000017668	P35
9000017602	Caspase-6
9000016828	Caspase-1
9000017667	CrmA
9000044064	proamphiregulin
9000000289	TNF-alpha
9000017662	ARNO
9000017661	Grp1
9000017659	SARA
9000017657	noggin
9000017624	Fer
9000018253	plakoglobin
9000017620	beta-TrCP1
9000017616	PAK2
9000017601	Caspase-5
9000017589	Arg
9000068624	glutathione peroxidase 1
9000016879	Crk
9000002317	catalase
9000000029	RIN1
9000017588	PAP1
9000017564	B56alpha
9000017554	Nck-2
9000017553	PINCH-1
9000017551	alpha1 beta1
9000031149	MyoD:E12
9000031148	MyoD:MyoD
9000011882	p130
9000018998	PR
9000017541	PTEN
9000017539	p70S6K2
9000089774	L-selectin
9000066361	GAPDH
9000000210	IKK-alpha
9000017535	PKCgamma
9000069452	diacylglycerol kinase gamma
9000017332	GSK3beta
9000016740	neurogranin
9000005996	GluR4
9000021416	alpha-actin
9000017182	PTP-PEST
9000017526	caveolin-1
9000017525	RACK1
9000017514	beta3-endonexin
9000017398	alpha IIb beta3
9000017511	cytohesin-1
9000000176	ARF3
9000017510	ICAP-1
9000017502	cGKI
9000070868	CRIP2
9000065773	GKAP1
9000065629	MRVI1
9000017822	TFII-I
9000017500	SGK-1
9000023131	NHERF-2
9000000905	FOXO4
9000000017	B-Raf
9000017477	Fam
9000017207	AF-6
9000095489	GCMa
9000090268	MafG
9000036836	A-Myb
9000033344	HNF-6
9000033338	HNF-4alpha (NR2A1)
9000021912	Ku70
9000019788	UBF
9000009617	c-Myb
9000017456	LEF-1
9000017455	NLK
9000017449	follistatin
9000035719	Dnlc2a
9000020474	TRIP-1
9000004387	endoglin
9000017442	Efs
9000000142	Yes
9000017439	CD81
9000019666	Leu-13
9000017434	alpha3 beta1
9000017001	proHB-EGF
9000017433	PKCtheta
9000065176	SPAK
9000017382	RGS9
9000017426	Fibrinogen
9000037559	beta-parvin
9000017417	axin{p}n
9000011143	PLCbeta3
9000017412	AKT-2
9000069883	SORBS2
9000023652	Nur77
9000017444	PDE-3B
9000017140	mTOR
9000016913	MLK3
9000017404	p110delta
9000017402	Frat1
9000017516	CIB
9000003495	Csk
9000017396	CKII
9000017392	RhoGEF
9000017390	FKBP12
9000017388	rgs14
9000017375	rgs4
9000017373	rgs2
9000017371	RGS-GAIP
9000017368	CKI-epsilon
9000062060	PER2
9000031317	TCF-3
9000061568	DNM1L
9000037236	SNA
9000000238	Bcl-3
9000017331	conductin
9000011134	PLCbeta1
9000017321	AC5
9000017326	AC9
9000017325	AC7
9000017324	AC4
9000017323	AC3
9000017322	AC6
9000016746	AC8
9000016745	AC2
9000017294	IRR
9000016858	IRS-2
9000017291	integrins
9000017520	calreticulin
9000017289	FAP-1
9000044167	Ril
9000017286	IL-15Ralpha
9000017282	RGSZ1
9000017270	CD86
9000002521	CD28
9000017269	CD80
9000017264	IL-8
9000017262	PDK2
9000017260	RSK2
9000061136	MRLC2
9000019138	ATF-4
9000006875	HSF1
9000017257	p110alpha
9000017252	IL-10R
9000017251	IQGAP1
9000017247	IL-10
9000017254	IL-10R2
9000017244	SmgGDS
9000017193	K-Ras
9000017235	IL-9Ralpha
9000016837	gamma-c
9000017215	IL-2Rbeta
9000017209	Mpl
9000017208	zo-1
9000017198	MKP-4
9000017197	Pin1
9000017194	MKP-X
9000017183	PEP
9000000054	Bcr
9000017180	recoverin
9000012087	RK
9000017177	RPTPalpha
9000017176	LAR
9000017174	PTP1B
9000017147	Gab-2
9000017145	APS
9000017144	C3G
9000000168	TC10
9000038280	4E-BP2
9000017139	alpha1B-AR
9000017134	MDC9
9000034782	IRAP
9000017129	beta1-AR
9000017116	CIS
9000017696	PECAM-1
9000017695	gp49B1
9000017148	SHIP:SHP-2
9000017111	GRK5
9000022267	C3aR
9000017071	beta2-AR
9000017108	angiotensin II
9000021406	AT3 receptor
9000021404	angiotensin(1-7)
9000021399	angiotensin III
9000017107	AT1A receptor
9000017074	beta-arrestin2
9000016723	PLA2
9000017104	rAPS
9000023336	TCF:beta-catenin
9000017099	V2
9000007228	IGF-1R
9000017093	GPRK6
9000017076	rhodopsin
9000017092	GRK4
9000017081	GL-R
9000017070	betaARK-1
9000070005	PDE6G
9000056278	Smo-prim
9000017066	Epo
9000090612	cTnI
9000066250	Ebp1
9000017561	PP2ACalpha
9000017063	IL-15
9000017285	IL-15R
9000017217	IL-2R(intermediate affinity)
9000017062	IL-9
9000017061	IL-2
9000017216	IL-2R(high affinity)
9000017060	Fes
9000017058	IL-4Ralpha
9000017053	IL-4
9000017047	NT-5
9000017027	trkB
9000017046	SCF
9000017045	c-Kit
9000032348	STAP-1
9000021881	Lnk
9000019774	FRS3
9000017030	trypsin
9000017394	PAR2
9000017028	trkC
9000038490	Tid-1
9000017016	beta-c
9000017013	IL-5
9000017025	IL-5Ralpha
9000000089	IL-5R
9000017012	IL-3
9000000088	IL-3R
9000017008	thrombin
9000017017	PAR4 precursor
9000013668	PAR-1
9000011545	prolactin
9000017007	PIAS3
9000017003	CD9
9000017002	DT
9000017000	GCK
9000068691	PMCA4
9000020575	CAT2
9000016993	CAD
9000016985	Cytochrome C
9000016980	LT-alpha
9000016921	TNFR2
9000033422	FGF-12
9000016628	SAP-1
9000056687	MEF2A
9000037099	MRF4
9000033504	PPARalpha (NR1C1)
9000016630	CHOP-10
9000016916	MKK7
9000016952	DLK
9000016949	IL-11
9000019409	IL-11R:gp130
9000016943	gp130
9000016944	OSMR
9000016932	CD154
9000016929	PAC-1
9000016928	M3/6
9000042929	MLH1
9000018398	PITSLREbeta
9000016909	Caspase-2
9000018999	RAR-beta (NR1B2)
9000016915	JIP-1
9000043046	golgin-160
9000016905	MKP-3
9000016904	MKP-2
9000036307	Tob1
9000035110	TCFbeta1
9000007832	JunD
9000016901	FAN
9000018919	p28Bap31
9000017675	plectin
9000018456	p120CAS
9000016969	Grb-2:Sos:SHP-2
9000007995	M-CSF-1-R
9000017592	reps1
9000017584	DOCK180
9000016875	OSM
9000016945	LIFR
9000000302	Ubc5B
9000000014	Grb-2:Sos
9000016840	IL-7R
9000016833	IL-7Ralpha
9000016830	IL-7
9000019449	IL-1beta
9000007330	IL-18
9000016823	IL-18Rbeta
9000016815	R2C2
9000013476	TEF-1
9000016792	NRG2
9000034613	glycogen synthase
9000007937	CaMKII
9000033294	p50:RelA-p65{pS}
9000016753	I1
9000016661	IKK-alpha:IKK-beta:(IKK-gamma)2
9000021200	nNOS
9000016692	NRG
9000016690	EPR
9000016689	BTC
9000016688	amphiregulin
9000016687	IFNRII
9000066849	STAM2
9000066234	SCAMP3
9000062028	EPS8
9000017389	RGS16
9000000177	ARF4
9000016669	IFNRI
9000016667	IFNomega
9000016665	IFNgamma
9000016660	IFNbeta
9000016659	IFNalpha1
9000007548	IFNAR2
9000089868	PTK9L
9000066500	MYH10
9000063611	FEZ1
9000042727	Ajuba
9000008003	GSK3alpha
9000016646	PKCeta
9000085535	Connexin-43
9000016625	IL-18-p18
9000016602	IL-18Ralpha
9000016598	IL-1RA
9000016595	IL-1RI
9000016597	IL-1beta-p17
9000016600	sIL-1RI
9000016596	IL-1RII
9000016594	IL-1RAcP
9000017824	A-SMase
9000016591	A20
9000016592	ABIN
9000016589	IL-1alpha
9000016583	Ost
9000017637	PLD1
9000014442	E7 protein
9000018792	S4
9000013775	TPO
9000013690	TIMP-3
9000013621	TGIF
9000013618	LTBP1
9000013604	TGFbeta2
9000066441	PTPN18
9000017407	p55gamma
9000013133	STAT5B
9000013130	STAT6
9000034634	GATA-3
9000034418	STAT6:SND1-p100:RNA polymerase II
9000019466	STAT6:STAT6
9000032501	CLIM2:E2A:RBTN2:Tal-1:pRb
9000031330	E2F:DP
9000031372	E2F-4:DP-1
9000020064	LRP
9000099027	Evi5
9000045536	TCTP
9000045525	MKlp1
9000045521	PRC1
9000045517	MKlp2
9000045502	NudC
9000045488	BRCA2
9000045460	Nlp
9000010586	PC6
9000009962	NR2C
9000009411	MKK5
9000004687	ERK5
9000009393	MEK2
9000009093	MEKK3
9000064816	TRAF7
9000009092	MEKK2
9000033364	cofilin-1
9000008560	LIMK1
9000008548	LIF
9000018967	LIFR:gp130
9000031010	Vav-3
9000018153	HS1
9000017704	PLCgamma2
9000007984	HRI
9000007944	CaMKII-alpha
9000055958	SAP-97
9000007917	CK2A2
9000007906	CKII-alpha
9000045692	Hsp90-beta
9000017644	TBP
9000042590	hnRNPK
9000037159	Pax-2
9000018135	c-Ets-1
9000007384	IL-6
9000019429	IL-6R:gp130:gp130
9000018458	IL-6R
9000007321	IL-13
9000045622	IL-13Ralpha2
9000045621	IL-13Ralpha1
9000034204	IL-13R
9000007284	inhibin beta A
9000007275	inhibin alpha
9000017353	14-3-3epsilon
9000016866	IRS-4
9000016865	IRS-3
9000006538	Hck
9000017852	WASP
9000006117	GRP78
9000020695	TSP-5
9000006031	glucagon
9000005993	GluR2
9000005766	GDF5
9000005611	G-alpha-12
9000005494	galanin
9000005404	Fu
9000005216	FLT3
9000005053	FGF-6
9000019764	FGFR-4
9000056642	MEF-2D
9000100096	NURR1
9000085593	ALOX5
9000062192	PDE4D
9000059409	vinexin
9000042976	HDAC4
9000041642	Net
9000037629	SK1
9000019417	C/EBPalpha
9000017284	c-Ets-2
9000017190	Egr-1
9000070834	Calnexin
9000036200	SPIN90
9000004586	EphA7
9000003590	CT-1
9000003224	MT1-MMP
9000003153	CNTF
9000018968	CNTFR:LIFR:gp130
9000016946	CNTFR
9000002563	CD45
9000017083	calcitonin receptor
9000001759	Blk
9000033499	p85:p110beta
9000000308	VCAM-1
9000000303	UbcH7
9000000287	E6-AP
9000000292	PA700
9000000269	LMW-PTP
9000000112	PDGFRalpha
9000000260	antigen
9000000248	IKK
9000033653	pCIP
9000016637	p52:p52
9000016636	(p50)2
9000000237	IkappaB-epsilon
9000016635	RelA-p65:c-Rel
9000016634	RelA-p65:RelA-p65
9000000058	NF-kappaB
9000018811	Id1
9000000216	ubiquitin
9000070622	PELI3
9000000139	ECSIT
9000000192	c-Rel
9000000184	NF1
9000000035	N-Ras
9000000182	MSS4
9000033616	p67phox
9000063585	PTAFR
9000016854	STAM
9000035462	Syk{pY}
9000013120	STAT2
9000070011	GADD34
9000069354	PDIA5
9000060656	Ig-alpha
9000019623	BAM32
9000017405	p85alpha
9000068914	ADD2
9000064602	Kv2.1
9000063196	Prap
9000062294	SRCASM
9000062230	PECAM1
9000017829	CD3zeta:STAT5
9000105061	Tropomodulin
9000065812	Cspg4
9000063328	cytosolic phospholipase A2
9000042805	beta4-integrin
9000018267	Dvl-2
9000005905	GluR5
9000000105	TGFalpha
9000000100	M-CSF
9000000099	GM-CSF
9000000090	GM-CSFR
9000000094	CD2
9000017278	LFA-3
9000089894	Alix
9000089888	Annexin 7
9000066449	PLSCR1
9000065528	KCNMA1
9000065463	SELP
9000042798	GRP3
9000020572	Cat-1
9000018371	IP3R2
9000017530	TENS1
9000036133	CHC
9000017146	SHIP2
9000066427	ABI2
9000062940	Rd5
9000062503	TOP2BP1
9000032349	p62Dok-1{pY}:SHIP{pY}:Shc-1{pY}
9000018449	Khs
9000030898	JSAP1
9000019630	N-WASP
9000019556	SC-1
9000000065	RIP1
9000000055	Dbl
9000116936	p41-Arc
9000108588	ESE-1
9000107123	TCoB
9000020992	LC8
9000008113	MLCK
9000000045	AKAP13
9000000043	FGD1
9000000042	Mos
9000000041	Cot
9000036776	Borg3
9000033383	MRCKbeta
9000000016	A-Raf
9000035957	RFXANK
9000038659	PI3K-C2beta
9000019782	Grb-2:c-Cbl
9000000004	Ras:GTP
9000021137	14-3-3:Hsp50:Hsp90:Raf-1:Ras:GTP
