# Supplementary material for: Integration of gene expression data with prior knowledge for network analysis and validation
Source: BMC Res Notes. 2011 Nov 28;4:520. doi: 10.1186/1756-0500-4-520 (PMC3298547; doi:10.1186/1756-0500-4-520)
Supplement: Additional file 2 — Code collection (compressed). This zip-file contains the code for all pathway over-representation tests. Further information is given in a README file. [file 1756-0500-4-520-S2.ZIP]

Archive with 9 entries (8 files):
- Code/
- Code/lib.pl
- Code/NCFET.pl
- Code/NCFISHER.R
- Code/NCFTK.pl
- Code/PMT.pl
- Code/PMTK.pl
- Code/README
- Code/Sampler.R
