# Supplementary material for: Integration of gene expression data with prior knowledge for network analysis and validation
Source: BMC Res Notes. 2011 Nov 28;4:520. doi: 10.1186/1756-0500-4-520 (PMC3298547; doi:10.1186/1756-0500-4-520)
Supplement: Additional file 2 — Code collection (compressed). This zip-file contains the code for all pathway over-representation tests. Further information is given in a README file. [file 1756-0500-4-520-S2.ZIP › Code/lib.pl]

sub DoBenjaminiHochberg {       # eats a ref to a hash full of p-values, and the total number of tests, and the siginificance level

    my ($list, $totalnumber, $signi_level) = @_ ;
    

    my $ordernumber = 0;
    my %result;
    my %name;
    my %order;

    foreach (sort { $list->{$a} <=> $list->{$b} } keys %$list) {
	$ordernumber ++;
	$order{$_} = $ordernumber;
	$name{$ordernumber} = $_;

	$result{'preliminary_adjusted'}{$_} = $list->{$_} * $totalnumber / $ordernumber;
    }


    foreach my $name (sort { $list->{$a} <=> $list->{$b} } keys %$list) {  # find the smallest below
	my $smallest =  $result{'preliminary_adjusted'}{$name};
#	print $order{$name}; print scalar keys %$list;
	for my $counter ($order{$name} .. (scalar keys %$list)){
	    
#print $result{'preliminary_adjusted'}{$name{$counter}}."\n";
	    if ($smallest >= $result{'preliminary_adjusted'}{$name{$counter}}){
		$smallest = $result{'preliminary_adjusted'}{$name{$counter}};
	    }
	}
	$result{'adjusted'}{$name} = $smallest;
	$result{'adjusted'}{$name} = 1 if $smallest > 1;
	
    }


    foreach my $name ( keys %$list) {
	if ($result{'adjusted'}{$name} <= $signi_level){
		$result{'sig'}{$name} = 1;
	}
    }

    $result{'sig'}{$_} += 0 for keys %$list;


    return \%result;

}


sub Rqueryq {


    my ($pvals, $tmpdir, $lambda) = @_;


    my $string;
    my %qvalues;
    
    my $j;
    my %hyp;
    my @pvalu;
    
    for (keys %$pvals){
	$j ++;
	$hyp{$j} = $_;
	push @pvalu, $pvals->{$_};
    }
    
    $string = "source(\"NCq.R\");\n";
    $string .= "x = c(";
    
    $string .= join ", ", @pvalu ;
    $string .= ");\n";
    
    $string .= "y = qvals(x, $lambda ) ;\n";
    $string .= "write (y, file = \"$tmpdir/qvaluesoutput.txt\", ncolumns = 1)\n";
    
    open RCODE, ">$tmpdir/qcalculator.R";
    print RCODE $string;
    close RCODE;


    qx(R --no-restore --no-save --no-readline -f $tmpdir/qcalculator.R 2>&1);
    
    open ROUT, "$tmpdir/qvaluesoutput.txt";
    $j =0;
    while (<ROUT>){
	$j ++;
	chomp;
	$qvalues{$hyp{$j}} = $_;
    }

    close ROUT;

    return \%qvalues;
}


1;
