# Supplementary material for: Integration of gene expression data with prior knowledge for network analysis and validation
Source: BMC Res Notes. 2011 Nov 28;4:520. doi: 10.1186/1756-0500-4-520 (PMC3298547; doi:10.1186/1756-0500-4-520)
Supplement: Additional file 2 — Code collection (compressed). This zip-file contains the code for all pathway over-representation tests. Further information is given in a README file. [file 1756-0500-4-520-S2.ZIP › Code/NCFET.pl]

#!/usr/bin/perl

use strict;
use warnings;
use diagnostics;
require 'lib.pl';

my @times = localtime();
my $tmpdir = "/tmp/"."$times[4]"."$times[3]"."$$"; 


system "mkdir $tmpdir";


open I, "$ARGV[0]" or die "$ARGV[0] $!";
my $input = join "", <I>;
close I;


	    
$input =~ s/\r?\n\r?/\n/g;    # clean from line breaks
$input =~ s/\n+/\n/g;

my %inputs;

    foreach ( split /\n/, $input){ # avoid multiple occurences
	$inputs{$_} = 1 unless length($_) != 10;
    }
    
    my $refsubsetlist = [ keys %inputs ];


    foreach my $mol ( @$refsubsetlist ){ # check if only numbers

	if ($mol =~ /[^0-9]/){
	    print "Failure: Wrong format in gene/molecule list in entry ---> $mol <----, which has ".(length($mol)). " characters.
";
	    foreach my $character (split //, $mol){
		print $character;
		print "<- this one" if ($character =~ /[^0-9]/);
	    }
	    return;
	}
    }    

    print "I collected the following data:
  number of genes/molecules: ", (scalar @$refsubsetlist),"\n";

    outerloop($refsubsetlist);
  


sub outerloop {
    
    use DBI;
    my $refsubsetlist = $_[0];

    my $dbh = DBI->connect("dbi:Pg:dbname=;host=", "", "");					# connection to local TRANSPATH database
    my $molshortquery = $dbh->prepare("select short from tp_molecule where molecule_id = ?");
    my $molaccquery = $dbh->prepare("select molecule_acc from tp_molecule where molecule_id = ?");


    my $refpathways = GetPathways($refsubsetlist);


    return if (scalar keys %$refpathways == 0);
         
    my $results = getNCFisherpvalues($refsubsetlist, $refpathways);
    my $BH = DoBenjaminiHochberg($results, (scalar keys %$results), 0.05);
    my $qcorrections = Rqueryq($results, $tmpdir, .5);


    open RES, ">$tmpdir/NCFETanalysis.txt";

    foreach (sort {$results->{$a} <=> $results->{$b}} keys %$results){
	
	my @pathwaymembernames;
	my @overlapmembernames;
	
	for my $memberid (@{${$refpathways}{$_}{'members'}}){
	    $memberid -= 9000000000;
	    $molshortquery -> execute($memberid);
	    my $name = $molshortquery -> fetchrow_array;


	    $molaccquery -> execute($memberid);
	    my $acc = $molaccquery -> fetchrow_array;
	    my $link =
		"<a href=\"http://localhost/transpath/cgi-bin/biobase/transpath/2008.4/bin/get.cgi?$acc\"> $name </a>";
	    push @pathwaymembernames, $link;


	    if (exists ${$refpathways}{$_}{'overlaphash'}{$memberid + 9000000000}){
		push @overlapmembernames, $link;
	    }

	}


	my $name = ${$refpathways}{$_}{'name'};
	my $pval = $results->{$_};
	my $correction = $BH->{'adjusted'}{$_};
	my $odds = sprintf("%.4g", ${$refpathways}{$_}{'odds'});
	my $size = ${$refpathways}{$_}{'size'};
	my $sizeandmembers = ${$refpathways}{$_}{'size'}.@pathwaymembernames;
	my $overlsize = scalar @{${$refpathways}{$_}{'overlap'}};
	my $overlandmembers = (scalar @{${$refpathways}{$_}{'overlap'}}).@overlapmembernames;
	my $exp = ${$refpathways}{$_}{'size'}*(scalar @$refsubsetlist)/1843;
	$exp = sprintf("%.2f", $exp);
	my $significant = $BH->{'sig'}{$_};
	my $qval = $qcorrections->{$_};
	print RES ("$name \t  $pval \t $correction \t $odds \t $size \t $overlsize \t $exp \t $significant \n" );


    }   

    close RES;
    print "The results are available in tab-separated text format <A HREF=\"file://${tmpdir}/NCFETanalysis.txt\"> here.</A>";
}


sub getNCFisherpvalues {

    my ($subsetlist, $pathways) = @_;
    my %results;


    foreach my $pw (keys %$pathways){
	my $overlap = ${$pathways}{$pw}{'overlap'};
	if (scalar @$overlap >=1) {
	    my $size = ${$pathways}{$pw}{'size'};
	    my $odds = ${$pathways}{$pw}{'odds'};
	    my $pvalue;
	    $pvalue = RqueryFisher(
		scalar @$overlap,
		$size - scalar @$overlap,
		scalar @$subsetlist - scalar @$overlap,
		1793 - $size - scalar @$subsetlist + scalar @$overlap,
		$odds);
	    $results{$pw} = $pvalue;
	}
	else {
	    $results{$pw} = 1;
	}
    }

    return \%results;
}


sub RqueryFisher {

    my @contingency = @_[0..3];
    my $odds = $_[4];
    
    my $string;

    $string = "source(\"NCFISHER.R\");\n";
    $string .= 'x <- matrix(c(';
    $string .= join ',', @contingency;
    $string .= "), 2, 2);\n";
    $string .= "NCFISHER(x, odds = $odds);";
    $string .= "\n";
    
    open RCODE, ">$tmpdir/NCFishertester.R";
    print RCODE $string;
    close RCODE;


    my @resultlines = grep /\[1\]/, qx(R --no-restore --no-save --no-readline -f $tmpdir/NCFishertester.R 2>&1);
    $resultlines[0] =~ /\[1\](.*)/;

    return $1;
}


sub GetPathways {
    use DBI;

    my @subsetlist = @{$_[0]};
    my @graphfiles = glob("../pathway_data/*"); 
    my %produceddata;
    my @mappingfile = glob("../../U_new_rowsums_mapped.txt");

    open I, "$mappingfile[0]" or die "$mappingfile[0]: $!";
    my @table = map [split /\t/], <I>;
    close I;
    my %hash;
    foreach my $line (@table){
	chomp ${$line}[1];
	if (exists $hash{${$line}[0]}){
	    $hash{${$line}[0]} += ${$line}[1]  
	}
	else{
	    $hash{${$line}[0]} = ${$line}[1]
	}
    }
    my $sumofall;
    $sumofall += $hash{$_} for keys %hash;

    my $dbh = DBI->connect("dbi:Pg:dbname= ;host= ", " ", "");				# connection to a local TRANSPATH database
    my $sthtype = $dbh->prepare("select type from tp_pathway where pathway_id = ?");
    my $sthshort = $dbh->prepare("select short from tp_pathway where pathway_id = ?");

  PATHWAYS:
    foreach my $graphfile (@graphfiles){

	$graphfile =~ /([0-9]+)/;
	my $id = $1;

	$sthtype->execute($id);
	my $type = $sthtype -> fetchrow_array;


	next PATHWAYS unless ($type eq "pathway");

	$sthshort->execute($id);
	my $name = $sthshort -> fetchrow_array;
	$produceddata{$graphfile}{'name'} = $name;
	print "pathway type = $type shortname = $name";

	my %knotts;
	my @graphnodes;
	
	
	my @overlap = ();
	my $sumofgraph;

	my %count = ();

	open GRAPH, "$graphfile" || return {};
	
	while (<GRAPH>){

	    chomp;

	    if (/^[\t|\s]*(\w+)[\t|\s]+(\w+)[\t|\s]*$/) {
		$knotts{$1} = 1;
		$knotts{$2} = 1;
	    }

	    elsif (/^[\t|\s]*$/) {
		next readloop
	    }

	    else {
		print "read line  $_ \n";
		print "so I can't read $graphfile ...";
		return {};
	    }    
	}

	close GRAPH;

	@graphnodes = keys %knotts;
	$sumofgraph += $hash{$_} for @graphnodes;	
	foreach my $element (@graphnodes, @subsetlist) {
	    $count{$element}++
	}
	foreach my $element (keys %count) {
	    push @overlap, $element if ($count{$element} > 1);
	}

	my %overlaphash;
	$overlaphash{$_} = 1 for @overlap;
	$produceddata{$graphfile}{'overlap'} = [ @overlap ];
	$produceddata{$graphfile}{'overlaphash'} = { %overlaphash };
	$produceddata{$graphfile}{'size'} = scalar @graphnodes;
	$produceddata{$graphfile}{'members'} = [ @graphnodes ];
	$produceddata{$graphfile}{'odds'} =  $sumofgraph * (1843 - scalar @graphnodes) / (($sumofall - $sumofgraph) * (scalar @graphnodes)); 
    }
    return \%produceddata;

}
