# Supplementary material for: Integration of gene expression data with prior knowledge for network analysis and validation
Source: BMC Res Notes. 2011 Nov 28;4:520. doi: 10.1186/1756-0500-4-520 (PMC3298547; doi:10.1186/1756-0500-4-520)
Supplement: Additional file 2 — Code collection (compressed). This zip-file contains the code for all pathway over-representation tests. Further information is given in a README file. [file 1756-0500-4-520-S2.ZIP › Code/NCFISHER.R]

if (library(BiasedUrn, logical = TRUE, lib = "/tmp/") == F){
   install.packages("BiasedUrn", lib = "/tmp/", repos="http://ftp5.gwdg.de/pub/misc/cran/")
   library(BiasedUrn, lib="/tmp/")
}

NCFISHER = function(x, odds = 1){
   p = 0
   if (x[1,2] > x[2,1]){
      x = t(x)	
   }
   for ( i in x[1,1]:(x[1,1]+x[1,2]) ) {
      p = p + dFNCHypergeo(i, x[1,1]+x[1,2], x[2,1] + x[2,2], x[1,1] + x[2,1], odds)
   }
   p
}
