# Supplementary material for: Integration of gene expression data with prior knowledge for network analysis and validation
Source: BMC Res Notes. 2011 Nov 28;4:520. doi: 10.1186/1756-0500-4-520 (PMC3298547; doi:10.1186/1756-0500-4-520)
Supplement: Additional file 2 — Code collection (compressed). This zip-file contains the code for all pathway over-representation tests. Further information is given in a README file. [file 1756-0500-4-520-S2.ZIP › Code/NCFTK.pl]

#!/usr/bin/perl

use strict;
use warnings;

use diagnostics;

require 'lib.pl';

my @times = localtime();
my $tmpdir = "/tmp/"."$times[4]"."$times[3]"."$$"; # date, month, and pid are used to create
                                                   # the process' directory for temporary files.
system "mkdir $tmpdir";

open I, "$ARGV[0]" or die "$ARGV[0] $!";
my $input = join "", <I>;
close I;


	    
$input =~ s/\r?\n\r?/\n/g;    # clean from line breaks
$input =~ s/\n+/\n/g;

my %inputs;

    foreach ( split /\n/, $input){ # avoid multiple occurences
	$inputs{$_} = 1 unless length($_) != 10;
    }

 	    my $refsubsetlist = [ keys %inputs ];
	    
	    
	    foreach my $mol ( @$refsubsetlist ){    # check if only numbers
		if ($mol =~ /[^0-9]/){
		    print "Failure: Wrong format in enzyme list in entry ---> $mol <----, which has ".(length($mol)). " characters.<br>";
		    
		    foreach my $character (split //, $mol){
			print $character;
			print "<- this one" if ($character =~ /[^0-9]/);
		    }
		    return;
		}
	    }    
	    
	    
	    
	    
	    print "I collected the following data: number of enzymes: ", (scalar @$refsubsetlist),"\n";
	    
 	    outerloop ($refsubsetlist);
 	


sub outerloop {
    
    my $refsubsetlist = $_[0];

    my $refpathways;
    my $refFisherResults;
    
    $refpathways = GetPathways($refsubsetlist);
    
    return if (scalar keys %$refpathways == 0);
        
    $refFisherResults = getFisherpvalues($refsubsetlist, $refpathways);

    
    presentresults($refFisherResults, $refpathways);   
   
    
}


sub getFisherpvalues {

    my ($subsetlist, $pathways) = @_;
    my %results;

    foreach my $pw (keys %$pathways){
	my $overlap = ${$pathways}{$pw}{'overlap'};
	my $size = ${$pathways}{$pw}{'size'};
	my $odds = ${$pathways}{$pw}{'odds'};
	my $pvalue;
	if ($overlap >= 1){
	    $pvalue = RqueryFisher(
		scalar @$overlap,
		$size - scalar @$overlap,
		scalar @$subsetlist - scalar @$overlap,
		1793 - $size - scalar @$subsetlist + scalar @$overlap,
		$odds);
	    $results{$pw} = $pvalue;
	}
	else {
	    $results{$pw} = 1;
	}
    }
    return \%results;
}


sub RqueryFisher {

    my @contingency = @_[0..3];
    my $odds = $_[4];
    
    my $string;

    $string = "source(\"NCFISHER.R\");\n";
    $string .= 'x <- matrix(c(';
    $string .= join ',', @contingency;
    $string .= "), 2, 2);\n";
    $string .= "NCFISHER(x, odds = $odds);";
    $string .= "\n";
    
    open RCODE, ">$tmpdir/NCFishertester.R";
    print RCODE $string;
    close RCODE;


    my @resultlines = grep /\[1\]/, qx(R --no-restore --no-save --no-readline -f $tmpdir/NCFishertester.R 2>&1);
    $resultlines[0] =~ /\[1\](.*)/;

    return $1;
}


sub GetPathways {

    use DBI;
    my @subsetlist = @{$_[0]};
    my $answer;
    my %produceddata;
    my $dbh;
    my $getpathwaynames;
    my $getpathwaymembers;

    my @mappingfile = glob("../..//U_new_kegg_mapped_rowsum.txt");

    open I, "$mappingfile[0]" or die "$mappingfile[0]: $!";
    my @table = map [split /\t/], <I>;
    close I;
    my %hash;
    foreach my $line (@table){
	chomp ${$line}[1];
	if (exists $hash{${$line}[0]}){
	    $hash{${$line}[0]} += ${$line}[1]  
	}
	else{
	    $hash{${$line}[0]} = ${$line}[1]
	}
    }
    my $sumofall;
    $sumofall += $hash{$_} for keys %hash;


    $dbh = DBI -> connect("dbi:Pg:dbname =  ; host =  ", " ", "");			#connection to a local KEGG database

    $getpathwaynames = $dbh -> prepare("SELECT distinct pw_name from human_pathway2enzymes");
    $getpathwaynames -> execute();
    $answer = $getpathwaynames -> fetchall_arrayref; 


    $getpathwaymembers = $dbh -> prepare("SELECT enzyme_id from human_pathway2enzymes where pw_name = ?");

H:    foreach my $pathwayname ( map {$_ -> [0]} @$answer ){


	my %knotts;
	my @graphnodes;	
	my @overlap;
	my %count;
	my $answer;


	$getpathwaymembers -> execute($pathwayname);
	$answer = $getpathwaymembers -> fetchall_arrayref;   
	$knotts{$_} = 1 foreach (map {$_ -> [0]} @$answer);

	@graphnodes = keys %knotts;
	my $sumofgraph;
	$sumofgraph += $hash{$_} for @graphnodes;	
	foreach my $element (@graphnodes, @subsetlist) {
	    $count{$element}++
	}
	
	foreach my $element (keys %count) {
	    push @overlap, $element if ($count{$element} > 1);
	}

	my %overlaphash;
	$overlaphash{$_} = 1 for @overlap;


	$produceddata{$pathwayname}{'overlap'} = [ @overlap ];
	$produceddata{$pathwayname}{'overlaphash'} = { %overlaphash };
	$produceddata{$pathwayname}{'size'} = scalar @graphnodes;
	$produceddata{$pathwayname}{'members'} = [ @graphnodes ];
	$produceddata{$pathwayname}{'expected'} = (scalar @graphnodes)*(scalar @subsetlist) / 1793;
	$produceddata{$pathwayname}{'odds'} = $sumofgraph * (1793 - scalar @graphnodes) / (($sumofall - $sumofgraph) * (scalar @graphnodes)); 


    }
    return \%produceddata;
}


sub presentresults {

    my ($refResults, $pathways) = @_;

    my $BH = DoBenjaminiHochberg($refResults, (scalar keys %$refResults), 0.05);

    my $qvalues = Rqueryq($refResults, $tmpdir, .5);

    my $j = 0;
    foreach (keys %$refResults){$j ++ if ($refResults->{$_} == 1)};
    
    print ("There were ", scalar keys %$pathways," pathways in the database. Of these, $j had no overlap.\n");

    open RES, ">${tmpdir}/NCFTKanalysis.txt";
 
    
    foreach (sort {$refResults->{$a} <=> $refResults->{$b}} keys %{$refResults}){


	print RES (
	       $_, "\t",
	       $refResults->{$_}, "\t",
	       $BH->{'adjusted'}{$_}, "\t",
	       ${$pathways}{$_}{'odds'}, "\t",
	       ${$pathways}{$_}{'size'}, "\t",
	       (scalar @{${$pathways}{$_}{'overlap'}}), "\t",
	       $BH->{'sig'}{$_}, "\t",
	       $qvalues->{$_}, "\n"
	    );


   }
    
 
    print "The results are available in tab-separated text format <A HREF=\"file://${tmpdir}/NCFTKanalysis.txt\"> here.</A>\n";
    close RES;

    return;
}
