# Supplementary material for: Integration of gene expression data with prior knowledge for network analysis and validation
Source: BMC Res Notes. 2011 Nov 28;4:520. doi: 10.1186/1756-0500-4-520 (PMC3298547; doi:10.1186/1756-0500-4-520)
Supplement: Additional file 2 — Code collection (compressed). This zip-file contains the code for all pathway over-representation tests. Further information is given in a README file. [file 1756-0500-4-520-S2.ZIP › Code/PMT.pl]

#!/usr/bin/perl

use strict;
use diagnostics;

require 'lib.pl';

my @times = localtime();
my $tmpdir = "/tmp/"."$times[4]"."$times[3]"."$$"; 

my $testnumber;

system "mkdir $tmpdir";


open I, "$ARGV[0]" or die "$ARGV[0] $!";
my $input = join "", <I>;
close I;


	    
$input =~ s/\r?\n\r?/\n/g;    # clean from line breaks
$input =~ s/\n+/\n/g;

my %inputs;

foreach ( split /\n/, $input){ # avoid multiple occurences
    $inputs{$_} = 1 unless length($_) != 10;
}

my $refsubsetlist = [ keys %inputs ];


foreach my $mol ( @$refsubsetlist ){ # check if only numbers
    
    if ($mol =~ /[^0-9]/){
	print "Failure: Wrong format in gene/molecule list in entry ---> $mol <----, which has ".(length($mol)). " characters.\n";
	foreach my $character (split //, $mol){
	    print $character;
	    print "<- this one" if ($character =~ /[^0-9]/);
	}
	return;
    }
}    

	    print "I collected the following data:\n
          number of genes/molecules: ", (scalar @$refsubsetlist),"\n\n";

outerloop ($refsubsetlist);

   


sub outerloop {
    

    
    my $refsubsetlist = $_[0];
    my $refpathways = GetPathways($refsubsetlist);


    return if (scalar (keys %$refpathways) == 0);
   


    my %results;
    my $subsetsize = scalar @$refsubsetlist;

    if ($subsetsize == 1410 or $subsetsize == 1512 ){
	print "Subsetsize has been presampled!\n"
    }
    else
    {
	system "R --no-restore -f Sampler.R --args = $subsetsize $tmpdir > $tmpdir/Rmessages 2>&1" 
    }

    foreach my $graphfile (keys %$refpathways){ # this loops over the pathways
	unless (scalar @{${$refpathways}{$graphfile}{'overlap'}} < 1){
	    my $pvalue = innerloop(${$refpathways}{$graphfile}{'members'},
				   scalar @{${$refpathways}{$graphfile}{'overlap'}}, $subsetsize);
	    $results{$graphfile} = $pvalue;
	    
	}
    }


    my $BH = DoBenjaminiHochberg(\%results, $testnumber, 0.05);

    print "Ranking of network/disease combinations with respect to one-sided Monte Carlo test:\n\n";


    open RES, ">$tmpdir/FETanalysis.txt";


    my $ordernumber = 0;
    my %ordernumber;
    my %correction;
    my %pwname;

    foreach (sort {$results{$a} <=> $results{$b}} keys %results){
	
	$ordernumber ++;
	my $name = ${$refpathways}{$_}{'name'};
	my $pval = $results{$_};
	my $correction = $BH -> {'adjusted'}{$_};
	my $size = ${$refpathways}{$_}{'size'};
	my $overl = (scalar @{${$refpathways}{$_}{'overlap'}});
	my $overlmembers = join "_", @{${$refpathways}{$_}{'overlap'}};
	my $exp = ${$refpathways}{$_}{'size'} * (scalar @$refsubsetlist) / 1843;
	$exp = sprintf("%.2f", $exp);
	my $significant = 0 + scalar ($correction <= .01);


	print RES ("$name \t  $pval \t $correction \t $size \t $overl \t $exp \t $significant \n" );
    }

    close RES;
    print "\nThe results are available in tab-separated text format as \"file://${tmpdir}/FETanalysis.txt\".\n";
}


sub innerloop {

    my ($pathwaymembers, $overlapsize, $subsetsize) = @_;

    print (" ... treating pathway with ", scalar @$pathwaymembers, " members ...\n");
    my $pvalue;
    my $file = "$tmpdir/Samples.txt";

    if ($subsetsize == 1410){
	my @paths = glob("../../609-xtd-ounew.txt");
	$file = $paths[0]
    }
    if ($subsetsize == 1512){
	my @paths = glob("/../../783-xtd-ounew.txt");
	$file = $paths[0]
    }
    

    open S, "$file" or die "$file $!";

    my $alternativecounter = 0;  
    my $linecounter = 0;
    while (<S>){
	$linecounter ++;
	my $overlap=0;
	chomp;
	my @samplesubset = split /\t/, $_;
	my @uniquesamplesubset;
	my %count = ();
	my %hash;


	$hash{$_} = 1 for @samplesubset;	
	@uniquesamplesubset = keys %hash;


	foreach my $element (@uniquesamplesubset, @$pathwaymembers) {
	    $count{$element}++
	}

	foreach my $element (keys %count) {
	    $overlap ++ if ($count{$element} >= 2);
	}


	$alternativecounter ++ if $overlap >= $overlapsize;

    }
    close S;
    $pvalue = $alternativecounter / $linecounter;
    return $pvalue;
}


sub GetPathways {
    use DBI;

    my @subsetlist = @{$_[0]};
    my @graphfiles = glob("../htdocs/data/pathway_data/*"); 
    my %produceddata;
    my @mappingfile = glob("../../Unew_normalized_rows_mappable.txt");

    open I, "$mappingfile[0]" or die "$mappingfile[0]: $!";
    my @table = map [split /\t/], <I>;
    close I;
    my %hash;
    foreach my $line (@table){
	chomp ${$line}[1];
	if (exists $hash{${$line}[0]}){
	    $hash{${$line}[0]} += ${$line}[1]  
	}
	else{
	    $hash{${$line}[0]} = ${$line}[1]
	}
    }
    my $sumofall;
    $sumofall += $hash{$_} for keys %hash;

    my $dbh = DBI->connect("dbi:Pg:dbname= ;host=", "", ""); 				# connection to a local TRANSPATH database
    my $sthtype = $dbh->prepare("select type from tp_pathway where pathway_id = ?");
    my $sthshort = $dbh->prepare("select short from tp_pathway where pathway_id = ?");

  PATHWAYS:
    foreach my $graphfile (@graphfiles){

	$graphfile =~ /([0-9]+)/;
	my $id = $1;

	$sthtype->execute($id);
	my $type = $sthtype -> fetchrow_array;


	next PATHWAYS unless ($type eq "pathway");
	$testnumber ++;
	$sthshort->execute($id);
	my $name = $sthshort -> fetchrow_array;
	$produceddata{$graphfile}{'name'} = $name;

	my %knotts;
	my @graphnodes;
	
	
	my @overlap = ();
	my $sumofgraph;

	my %count = ();

	open GRAPH, "$graphfile" || return {};
	
	while (<GRAPH>){

	    chomp;

	    if (/^[\t|\s]*(\w+)[\t|\s]+(\w+)[\t|\s]*$/) {
		$knotts{$1} = 1;
		$knotts{$2} = 1;
	    }

	    elsif (/^[\t|\s]*$/) {
		next readloop
	    }

	    else {
		print "read line\n $_ \n";
		print "so I can't read $graphfile ...";
		return {};
	    }    
	}

	close GRAPH;

	@graphnodes = keys %knotts;
	$sumofgraph += $hash{$_} for @graphnodes;	
	foreach my $element (@graphnodes, @subsetlist) {
	    $count{$element}++
	}
	foreach my $element (keys %count) {
	    push @overlap, $element if ($count{$element} > 1);
	}


	$produceddata{$graphfile}{'overlap'} = [ @overlap ];
	$produceddata{$graphfile}{'size'} = scalar @graphnodes;
	$produceddata{$graphfile}{'members'} = [ @graphnodes ];
	$produceddata{$graphfile}{'relativeexpressionsum'} = $sumofgraph / $sumofall; 
    }
    return \%produceddata;

}
