# Supplementary material for: Integration of gene expression data with prior knowledge for network analysis and validation
Source: BMC Res Notes. 2011 Nov 28;4:520. doi: 10.1186/1756-0500-4-520 (PMC3298547; doi:10.1186/1756-0500-4-520)
Supplement: Additional file 2 — Code collection (compressed). This zip-file contains the code for all pathway over-representation tests. Further information is given in a README file. [file 1756-0500-4-520-S2.ZIP › Code/PMTK.pl]

#!/usr/bin/perl

use strict;
use warnings;
use diagnostics;
require 'lib.pl';


my @times = localtime();
my $tmpdir = "/tmp/"."$times[4]"."$times[3]"."$$"; # date, month, and pid are used to create
                                                   # the process' directory for temporary files.
system "mkdir $tmpdir";
my $totalnumberoftests = 147;
my $testnumber;


open I, "$ARGV[0]" or die "$ARGV[0] $!";
my $input = join "", <I>;
close I;

$input =~ s/\r?\n\r?/\n/g;
$input =~ s/\n+/\n/g;

my %inputs;

foreach ( split /\n/, $input){          # avoid multiple occurences
    $inputs{$_} = 1;
}

my $refsubsetlist = [ keys %inputs ];


foreach my $mol ( @$refsubsetlist ){    # check if only numbers
    if ($mol =~ /[^0-9]/){
	
	
	foreach my $character (split //, $mol){
	    print $character;
	    print "<- this one" if ($character =~ /[^0-9]/);
	}
	die "Failure: Wrong format in enzyme list in entry ---> $mol <----, which has ".(length($mol)). " characters.";
    }
}    

	    
	    
	    
print "I collected the following data:\n
          number of enzymes: ", (scalar @$refsubsetlist),"\n
          Please scroll down for the resulting pathway lists.\n";

outerloop ($refsubsetlist);
 	
    

sub outerloop {

    my $refsubsetlist = $_[0];

    my $refpathways;
    my $Results;


    
    $refpathways = GetPathways($refsubsetlist);
    
    return if (scalar keys %$refpathways == 0);
    my %results;

    my $subsetsize = scalar @$refsubsetlist;
    if ( $subsetsize == 1091 or $subsetsize == 934 ){
	print "Subsetsize has been presampled!\n"
    }
    else
    {
	system "R --no-restore -f KEGGSampler.R --args = $subsetsize $tmpdir > $tmpdir/Rmessages 2>&1" 
    } 

    

    foreach my $graphfile (keys %$refpathways){ # this loops over the pathways
	unless (scalar @{${$refpathways}{$graphfile}{'overlap'}} < 1){
	    my $pvalue = getpvalue(${$refpathways}{$graphfile}{'members'},
				   scalar @{${$refpathways}{$graphfile}{'overlap'}}, $subsetsize);
	    $results{$graphfile} = $pvalue;
	    
	}
	
    }

    $Results = { %results };


    
    presentresults($Results, $refpathways);   
   
}


sub getpvalue {

    my ($pathwaymembers, $overlapsize, $subsetsize) = @_;
    print (" ... treating pathway with ", scalar @$pathwaymembers, " members ...\n");
    my $pvalue;
    my $file = "$tmpdir/Samples.txt";

    if ($subsetsize == 1091){
	my @paths = glob("../../k172-xtd-ounew.txt");
	$file = $paths[0]
    }
    if ($subsetsize == 934){
	my @paths = glob("../../k235-xtd-ounew.txt");
	$file = $paths[0]
    }

    

    open S, "$file" or die "$file $!";

    my $alternativecounter = 0;  
    my $linecounter = 0;
    while (<S>){
	$linecounter ++;
	my $overlap = 0;
	chomp;
	my @samplesubset = split /\t/, $_;
	my @uniquesamplesubset;
	my %count = ();
	my %hash;


	$hash{$_} = 1 for @samplesubset;	
	@uniquesamplesubset = keys %hash;


	foreach my $element (@uniquesamplesubset, @$pathwaymembers) {
	    $count{$element}++
	}

	foreach my $element (keys %count) {
	    $overlap ++ if ($count{$element} >= 2);
	}


	$alternativecounter ++ if $overlap >= $overlapsize;

    }
    close S;
    $pvalue = $alternativecounter / $linecounter;
    return $pvalue;
}


sub GetPathways {

    use DBI;
    my @subsetlist = @{$_[0]};
    my $answer;
    my %produceddata;
    my $dbh;
    my $getpathwaynames;
    my $getpathwaymembers;
    $dbh = DBI -> connect("dbi:Pg:dbname = ; host = ", "", "");					# connection to a local KEGG database

    $getpathwaynames = $dbh -> prepare("SELECT distinct pw_name from human_pathway2enzymes");
    $getpathwaynames -> execute();
    $answer = $getpathwaynames -> fetchall_arrayref; 


    $getpathwaymembers = $dbh -> prepare("SELECT enzyme_id from human_pathway2enzymes where pw_name = ?");

    foreach my $pathwayname ( map {$_ -> [0]} @$answer ){

    $testnumber ++;

	my %knotts;
	my @graphnodes;	
	my @overlap;
	my %count;
	my $answer;

	$getpathwaymembers -> execute($pathwayname);
	$answer = $getpathwaymembers -> fetchall_arrayref;   
	$knotts{$_} = 1 foreach (map {$_ -> [0]} @$answer);

	@graphnodes = keys %knotts;
	
	foreach my $element (@graphnodes, @subsetlist) {
	    $count{$element}++
	}
	
	foreach my $element (keys %count) {
	    push @overlap, $element if ($count{$element} > 1);
	}


	unless (scalar @overlap < 2){
	    $produceddata{$pathwayname}{'overlap'} = [ @overlap ];
	    $produceddata{$pathwayname}{'size'} = scalar @graphnodes;
	    $produceddata{$pathwayname}{'members'}= [ @graphnodes ];
	}

    }
    $totalnumberoftests = scalar keys %produceddata;
    return \%produceddata;
}


sub presentresults {

    my ($refResults, $pathways) = @_;

    my $BH = DoBenjaminiHochberg($refResults, $testnumber-55, 0.01);


    open RES, ">${tmpdir}/PMTKanalysis.txt";

    
    foreach (sort {$refResults->{$a} <=> $refResults->{$b}} keys %{$refResults}){
	

	print RES (
	       $_, "\t",
	       $refResults->{$_}, "\t",
	       ${$pathways}{$_}{'size'}, "\t",
	       (scalar @{${$pathways}{$_}{'overlap'}}), "\t",
	       $BH->{'adjusted'}{$_}, "\t",
	       $BH->{'sig'}{$_}, "\n"
	    );


 
   }
    

    print "The results are available in tab-separated text format \"file://${tmpdir}/PMTKanalysis.txt\"> here.";
    close RES;

    return;
}
