# Supplementary material for: Integration of gene expression data with prior knowledge for network analysis and validation
Source: BMC Res Notes. 2011 Nov 28;4:520. doi: 10.1186/1756-0500-4-520 (PMC3298547; doi:10.1186/1756-0500-4-520)
Supplement: Additional file 2 — Code collection (compressed). This zip-file contains the code for all pathway over-representation tests. Further information is given in a README file. [file 1756-0500-4-520-S2.ZIP › Code/README]

NCFISHER.R

A R-script for calculating the non-central Fisher's exact test's p-value.

- input: contingency table, odds value
- output: non-central Fisher's exact test's p-value
- procedure:
	- transpose table if necessary
	- calculate the p-value using the Fisher's non-central hypergeometric distribution

SAMPLER.R

A sampler for strict-like random vertex sets of a given size.

- input: size n, identifier-expression table
- output: table of 10000 samples each having n elements
- procedure:
	- sample 10000 times n-elements from the list of identifiers with the expression value without replacement.
	- write the 10000 x n matrix into a file.


LIB.PL

Often used procedures for FDR correction (Benjamini-Hochberg) and q-value calculation.


PMT(K).PL

A test for pathway over-representation using Monte Carlo simulation data as background set

- input: vertex list, sample file
- output: ordered table of pathways with their corresponding p-values
- procedure: 
	- computing via SQL-queries for each pathway the overlap size with the given set and the number of pathway members
	- using vertex sets of the sample file to calculate the fraction of samples having a greater overlap with the pathway than the input data
	- the pathways are ordered according to their obtained p-value which are subsequently FDR-corrected using Benjamini-Hochberg method as well as q-values

NCFET/NCFTK.PL

A test for pathway over-representation using a non-central hypergeometric distribution as null-distribution.

- input: vertex list, expression vector
- output: ordered table of pathways with their corresponding p-values
- procedure:
	- computing via SQL-queries for each pathway the overlap size with the given set and the number of pathway members
	- for each pathway:
		- calculating the portion of the expression sum of the given vertices to the expression sum of the reference vertices without the given ones
		- starting the NCFISHER.R R-script for calculating the p-value
		- the pathways are ordered according to their obtained p-value which are subsequently FDR-corrected using Benjamini-Hochberg method as well as q-values
