# Supplementary material for: Integration of gene expression data with prior knowledge for network analysis and validation
Source: BMC Res Notes. 2011 Nov 28;4:520. doi: 10.1186/1756-0500-4-520 (PMC3298547; doi:10.1186/1756-0500-4-520)
Supplement: Additional file 2 — Code collection (compressed). This zip-file contains the code for all pathway over-representation tests. Further information is given in a README file. [file 1756-0500-4-520-S2.ZIP › Code/Sampler.R]

x = read.csv("../../U_new_rowsums_mapped.txt", sep = "\t", header = F,colClasses=c("character","numeric"))

x[,2]=x[,2]/sum(x[,2])

mySample = function(n){
   res = c()
   for (i in 1:10000){
       res = rbind(res,sample(x[,1],n,replace=F, prob=x[,2]))
   }
}

n = as.numeric(commandArgs()[7])
print(n)
tdir= commandArgs()[8]
tdat=paste(tdir,"/Samples.txt",sep="")
print(tdat)
write.table(mySample(n), tdat, sep = "\t", col.names = F, row.names = F, quote = F)
