# Supplementary material for: Integration of gene expression data with prior knowledge for network analysis and validation
Source: BMC Res Notes. 2011 Nov 28;4:520. doi: 10.1186/1756-0500-4-520 (PMC3298547; doi:10.1186/1756-0500-4-520)
Supplement: Additional file 3 — Summary of the pathway over-representation analysis (compressed). For each pathway analysis, the corresponding Fisher's exact p- and q-values are included. GSEA was performed on the pure expression data set as well as those subsets of the gene identifier which could be mapped to the reference networks' or the filtered networks' vertices. Further information is given in a README document. [file 1756-0500-4-520-S3.ZIP]

Archive with 10 entries (8 files):
- PathwayAnalysis/GSEA/
- PathwayAnalysis/GSEA/gsea_report_for_Cancer_Met_ref_BC-data_genmap.xls
- PathwayAnalysis/GSEA/gsea_report_for_Genmap-BC-data_BC-sample.xls
- PathwayAnalysis/GSEA/gsea_report_for_KEGG-BC-data_BC-sample.xls
- PathwayAnalysis/PathwayAnalysis/
- PathwayAnalysis/PathwayAnalysis/MC-NCFET-Met-BC-1xtd.xls
- PathwayAnalysis/PathwayAnalysis/MC-NCFET-Sig-BC-1xtd.xls
- PathwayAnalysis/PathwayAnalysis/NCFET-Met-BC-strict.xls
- PathwayAnalysis/PathwayAnalysis/NCFET-Sig-BC-strict.xls
- PathwayAnalysis/README.txt
