# Supplementary material for: Integration of gene expression data with prior knowledge for network analysis and validation
Source: BMC Res Notes. 2011 Nov 28;4:520. doi: 10.1186/1756-0500-4-520 (PMC3298547; doi:10.1186/1756-0500-4-520)
Supplement: Additional file 3 — Summary of the pathway over-representation analysis (compressed). For each pathway analysis, the corresponding Fisher's exact p- and q-values are included. GSEA was performed on the pure expression data set as well as those subsets of the gene identifier which could be mapped to the reference networks' or the filtered networks' vertices. Further information is given in a README document. [file 1756-0500-4-520-S3.ZIP › PathwayAnalysis/GSEA/gsea_report_for_Cancer_Met_ref_BC-data_genmap.xls]

NAME	GS<br> follow link to MSigDB	GS DETAILS	SIZE	ES	NES	NOM p-val	FDR q-val	FWER p-val	RANK AT MAX	LEADING EDGE
GLUCONEOGENESIS	GLUCONEOGENESIS	Details ...	16	-0.53078586	-1.6785567	0.008230452	0.04200067	0.033	139	tags=56%, list=21%, signal=69%
GLYCOLYSIS	GLYCOLYSIS	Details ...	16	-0.53078586	-1.6669347	0.009222661	0.026469603	0.04	139	tags=56%, list=21%, signal=69%
PYRIMIDINE_METABOLISM	PYRIMIDINE_METABOLISM	Details ...	20	-0.47372353	-1.5758165	0.026560426	0.049961038	0.105	250	tags=60%, list=38%, signal=93%
PURINE_METABOLISM	PURINE_METABOLISM	Details ...	33	-0.28133827	-1.090714	0.341133	0.44008836	0.8	250	tags=45%, list=38%, signal=69%
PHOSPHATIDYLINOSITOL_SIGNALING_SYSTEM	PHOSPHATIDYLINOSITOL_SIGNALING_SYSTEM	Details ...	24	-0.23881982	-0.85515016	0.659411	0.66718423	0.981	42	tags=13%, list=6%, signal=13%
