# Supplementary material for: Integration of gene expression data with prior knowledge for network analysis and validation
Source: BMC Res Notes. 2011 Nov 28;4:520. doi: 10.1186/1756-0500-4-520 (PMC3298547; doi:10.1186/1756-0500-4-520)
Supplement: Additional file 3 — Summary of the pathway over-representation analysis (compressed). For each pathway analysis, the corresponding Fisher's exact p- and q-values are included. GSEA was performed on the pure expression data set as well as those subsets of the gene identifier which could be mapped to the reference networks' or the filtered networks' vertices. Further information is given in a README document. [file 1756-0500-4-520-S3.ZIP › PathwayAnalysis/GSEA/gsea_report_for_Genmap-BC-data_BC-sample.xls]

NAME	GS<br> follow link to MSigDB	GS DETAILS	SIZE	ES	NES	NOM p-val	FDR q-val	FWER p-val	RANK AT MAX	LEADING EDGE
OXIDATIVE_PHOSPHORYLATION	OXIDATIVE_PHOSPHORYLATION	Details ...	16	-0.60220975	-2.1161509	0.0	0.009260858	0.0070	2030	tags=56%, list=20%, signal=71%
PYRIMIDINE_METABOLISM	PYRIMIDINE_METABOLISM	Details ...	22	-0.47962323	-1.8921137	0.0047393367	0.024978787	0.037	1961	tags=50%, list=20%, signal=62%
GLYCOLYSIS	GLYCOLYSIS	Details ...	19	-0.4630382	-1.7293179	0.011441648	0.057238773	0.116	1231	tags=42%, list=12%, signal=48%
GLUCONEOGENESIS	GLUCONEOGENESIS	Details ...	19	-0.4630382	-1.7210507	0.019704433	0.04357908	0.118	1231	tags=42%, list=12%, signal=48%
G1_TO_S_CELL_CYCLE_REACTOME	G1_TO_S_CELL_CYCLE_REACTOME	Details ...	22	-0.4239376	-1.661835	0.01986755	0.05128419	0.167	1374	tags=36%, list=14%, signal=42%
PURINE_METABOLISM	PURINE_METABOLISM	Details ...	37	-0.3293083	-1.4853966	0.04	0.12341845	0.42	1961	tags=38%, list=20%, signal=47%
GLYCOLYSIS_AND_GLUCONEOGENESIS	GLYCOLYSIS_AND_GLUCONEOGENESIS	Details ...	15	-0.37793067	-1.3577328	0.11011236	0.19758742	0.644	2087	tags=47%, list=21%, signal=59%
CELL_CYCLE_KEGG	CELL_CYCLE_KEGG	Details ...	26	-0.33229637	-1.3533255	0.111872144	0.1770979	0.657	1728	tags=35%, list=17%, signal=42%
ARGININE_AND_PROLINE_METABOLISM	ARGININE_AND_PROLINE_METABOLISM	Details ...	16	-0.35199243	-1.2636173	0.17926566	0.2392997	0.821	1722	tags=44%, list=17%, signal=53%
INTEGRIN_MEDIATED_CELL_ADHESION_KEGG	INTEGRIN_MEDIATED_CELL_ADHESION_KEGG	Details ...	40	-0.21181811	-1.0021807	0.5	0.58017176	0.993	1881	tags=25%, list=19%, signal=31%
CALCIUM_REGULATION_IN_CARDIAC_CELLS	CALCIUM_REGULATION_IN_CARDIAC_CELLS	Details ...	39	-0.21696606	-0.99310505	0.4751244	0.5424663	0.995	1729	tags=26%, list=17%, signal=31%
SMOOTH_MUSCLE_CONTRACTION	SMOOTH_MUSCLE_CONTRACTION	Details ...	44	-0.17902511	-0.85648793	0.69825435	0.7243651	1.0	1641	tags=23%, list=17%, signal=27%
PHOSPHATIDYLINOSITOL_SIGNALING_SYSTEM	PHOSPHATIDYLINOSITOL_SIGNALING_SYSTEM	Details ...	28	-0.20130694	-0.8319004	0.70843375	0.70893794	1.0	1459	tags=18%, list=15%, signal=21%
