# Supplementary material for: Integration of gene expression data with prior knowledge for network analysis and validation
Source: BMC Res Notes. 2011 Nov 28;4:520. doi: 10.1186/1756-0500-4-520 (PMC3298547; doi:10.1186/1756-0500-4-520)
Supplement: Additional file 3 — Summary of the pathway over-representation analysis (compressed). For each pathway analysis, the corresponding Fisher's exact p- and q-values are included. GSEA was performed on the pure expression data set as well as those subsets of the gene identifier which could be mapped to the reference networks' or the filtered networks' vertices. Further information is given in a README document. [file 1756-0500-4-520-S3.ZIP › PathwayAnalysis/GSEA/gsea_report_for_KEGG-BC-data_BC-sample.xls]

NAME	GS<br> follow link to MSigDB	GS DETAILS	SIZE	ES	NES	NOM p-val	FDR q-val	FWER p-val	RANK AT MAX	LEADING EDGE
KEGG_PARKINSONS_DISEASE	KEGG_PARKINSONS_DISEASE	Details ...	24	-0.6165294	-2.474718	0.0	0.0	0.0	2007	tags=67%, list=20%, signal=83%
KEGG_OXIDATIVE_PHOSPHORYLATION	KEGG_OXIDATIVE_PHOSPHORYLATION	Details ...	31	-0.5479202	-2.3392346	0.0	9.7500003E-4	0.0010	2030	tags=58%, list=20%, signal=73%
KEGG_LYSOSOME	KEGG_LYSOSOME	Details ...	54	-0.4482639	-2.1879969	0.0	0.005721007	0.01	2030	tags=46%, list=20%, signal=58%
KEGG_VALINE_LEUCINE_AND_ISOLEUCINE_DEGRADATION	KEGG_VALINE_LEUCINE_AND_ISOLEUCINE_DEGRADATION	Details ...	15	-0.60014635	-2.0800831	0.0025062656	0.012230835	0.028	1762	tags=60%, list=18%, signal=73%
KEGG_PYRIMIDINE_METABOLISM	KEGG_PYRIMIDINE_METABOLISM	Details ...	34	-0.45938736	-2.0486765	0.0025125628	0.011759285	0.034	1961	tags=56%, list=20%, signal=69%
KEGG_FC_EPSILON_RI_SIGNALING_PATHWAY	KEGG_FC_EPSILON_RI_SIGNALING_PATHWAY	Details ...	27	-0.45936957	-1.8930001	0.002247191	0.037712112	0.121	1799	tags=48%, list=18%, signal=59%
KEGG_GLYCEROPHOSPHOLIPID_METABOLISM	KEGG_GLYCEROPHOSPHOLIPID_METABOLISM	Details ...	18	-0.4865555	-1.8319827	0.00913242	0.055306185	0.198	1899	tags=56%, list=19%, signal=69%
KEGG_ENDOCYTOSIS	KEGG_ENDOCYTOSIS	Details ...	66	-0.35828316	-1.8307236	0.0	0.048841897	0.2	1861	tags=33%, list=19%, signal=41%
KEGG_GLYCOLYSIS_GLUCONEOGENESIS	KEGG_GLYCOLYSIS_GLUCONEOGENESIS	Details ...	22	-0.4510965	-1.7962925	0.007352941	0.056943618	0.254	1231	tags=41%, list=12%, signal=47%
KEGG_HUNTINGTONS_DISEASE	KEGG_HUNTINGTONS_DISEASE	Details ...	50	-0.37083814	-1.7952491	0.0069124424	0.052283987	0.26	2007	tags=42%, list=20%, signal=52%
KEGG_AMINO_SUGAR_AND_NUCLEOTIDE_SUGAR_METABOLISM	KEGG_AMINO_SUGAR_AND_NUCLEOTIDE_SUGAR_METABOLISM	Details ...	17	-0.5035326	-1.7661158	0.006651885	0.057213724	0.304	1938	tags=59%, list=20%, signal=73%
KEGG_SYSTEMIC_LUPUS_ERYTHEMATOSUS	KEGG_SYSTEMIC_LUPUS_ERYTHEMATOSUS	Details ...	27	-0.42244497	-1.7483828	0.0088495575	0.059156574	0.338	1906	tags=48%, list=19%, signal=59%
KEGG_N_GLYCAN_BIOSYNTHESIS	KEGG_N_GLYCAN_BIOSYNTHESIS	Details ...	15	-0.5066734	-1.7453276	0.01627907	0.055715207	0.341	1832	tags=53%, list=18%, signal=65%
KEGG_VEGF_SIGNALING_PATHWAY	KEGG_VEGF_SIGNALING_PATHWAY	Details ...	26	-0.42163706	-1.7351645	0.0072639226	0.055415228	0.361	2026	tags=42%, list=20%, signal=53%
KEGG_ALZHEIMERS_DISEASE	KEGG_ALZHEIMERS_DISEASE	Details ...	50	-0.36700025	-1.7213582	0.0023474179	0.05650657	0.388	2007	tags=42%, list=20%, signal=52%
KEGG_ARGININE_AND_PROLINE_METABOLISM	KEGG_ARGININE_AND_PROLINE_METABOLISM	Details ...	19	-0.4419693	-1.6165569	0.02173913	0.10669109	0.627	1960	tags=53%, list=20%, signal=65%
KEGG_DRUG_METABOLISM_CYTOCHROME_P450	KEGG_DRUG_METABOLISM_CYTOCHROME_P450	Details ...	19	-0.42062342	-1.5362372	0.03125	0.16865581	0.818	2011	tags=53%, list=20%, signal=66%
KEGG_INSULIN_SIGNALING_PATHWAY	KEGG_INSULIN_SIGNALING_PATHWAY	Details ...	51	-0.3141307	-1.521354	0.01946472	0.1751872	0.847	1977	tags=33%, list=20%, signal=41%
KEGG_FC_GAMMA_R_MEDIATED_PHAGOCYTOSIS	KEGG_FC_GAMMA_R_MEDIATED_PHAGOCYTOSIS	Details ...	36	-0.33395427	-1.5060415	0.036945812	0.18450886	0.874	1786	tags=33%, list=18%, signal=41%
KEGG_ECM_RECEPTOR_INTERACTION	KEGG_ECM_RECEPTOR_INTERACTION	Details ...	41	-0.326606	-1.5055089	0.026699029	0.1761364	0.875	1353	tags=29%, list=14%, signal=34%
KEGG_PURINE_METABOLISM	KEGG_PURINE_METABOLISM		52	-0.29456922	-1.4292014	0.043037973	0.25687236	0.956	1961	tags=37%, list=20%, signal=45%
KEGG_ARACHIDONIC_ACID_METABOLISM	KEGG_ARACHIDONIC_ACID_METABOLISM		16	-0.41431415	-1.4231151	0.08411215	0.25332683	0.963	1954	tags=44%, list=20%, signal=54%
KEGG_REGULATION_OF_ACTIN_CYTOSKELETON	KEGG_REGULATION_OF_ACTIN_CYTOSKELETON		75	-0.26658875	-1.419066	0.020833334	0.24725285	0.965	1881	tags=32%, list=19%, signal=39%
KEGG_NON_SMALL_CELL_LUNG_CANCER	KEGG_NON_SMALL_CELL_LUNG_CANCER		17	-0.39432916	-1.4162452	0.09313726	0.24034926	0.966	1799	tags=41%, list=18%, signal=50%
KEGG_VIBRIO_CHOLERAE_INFECTION	KEGG_VIBRIO_CHOLERAE_INFECTION		19	-0.36190137	-1.3239231	0.15212528	0.3667842	0.994	1002	tags=26%, list=10%, signal=29%
KEGG_TOLL_LIKE_RECEPTOR_SIGNALING_PATHWAY	KEGG_TOLL_LIKE_RECEPTOR_SIGNALING_PATHWAY		38	-0.29534858	-1.3185475	0.117794484	0.362488	0.995	2015	tags=37%, list=20%, signal=46%
KEGG_PROGESTERONE_MEDIATED_OOCYTE_MATURATION	KEGG_PROGESTERONE_MEDIATED_OOCYTE_MATURATION		31	-0.30539894	-1.3102748	0.13656388	0.36398214	0.996	2028	tags=32%, list=20%, signal=40%
KEGG_PPAR_SIGNALING_PATHWAY	KEGG_PPAR_SIGNALING_PATHWAY		21	-0.33903027	-1.3082963	0.13122173	0.35392973	0.996	1680	tags=33%, list=17%, signal=40%
KEGG_NATURAL_KILLER_CELL_MEDIATED_CYTOTOXICITY	KEGG_NATURAL_KILLER_CELL_MEDIATED_CYTOTOXICITY		37	-0.2877297	-1.2857807	0.13809524	0.38202253	0.999	1799	tags=30%, list=18%, signal=36%
KEGG_PRION_DISEASES	KEGG_PRION_DISEASES		15	-0.36519337	-1.2757591	0.15151516	0.3855473	1.0	2015	tags=33%, list=20%, signal=42%
KEGG_CELL_CYCLE	KEGG_CELL_CYCLE		45	-0.26874116	-1.2694511	0.1313364	0.38324994	1.0	2028	tags=29%, list=20%, signal=36%
KEGG_PHOSPHATIDYLINOSITOL_SIGNALING_SYSTEM	KEGG_PHOSPHATIDYLINOSITOL_SIGNALING_SYSTEM		25	-0.3140132	-1.2565186	0.16625917	0.39347893	1.0	1977	tags=36%, list=20%, signal=45%
KEGG_GNRH_SIGNALING_PATHWAY	KEGG_GNRH_SIGNALING_PATHWAY		33	-0.2861476	-1.2560723	0.15929204	0.38223106	1.0	1799	tags=27%, list=18%, signal=33%
KEGG_CYTOSOLIC_DNA_SENSING_PATHWAY	KEGG_CYTOSOLIC_DNA_SENSING_PATHWAY		18	-0.34453183	-1.2544445	0.1780822	0.37381026	1.0	938	tags=28%, list=9%, signal=31%
KEGG_GLUTATHIONE_METABOLISM	KEGG_GLUTATHIONE_METABOLISM		17	-0.33458441	-1.23121	0.1875	0.40128326	1.0	2011	tags=41%, list=20%, signal=52%
KEGG_EPITHELIAL_CELL_SIGNALING_IN_HELICOBACTER_PYLORI_INFECTION	KEGG_EPITHELIAL_CELL_SIGNALING_IN_HELICOBACTER_PYLORI_INFECTION		28	-0.28888312	-1.2236302	0.1884058	0.40403745	1.0	2030	tags=36%, list=20%, signal=45%
KEGG_CALCIUM_SIGNALING_PATHWAY	KEGG_CALCIUM_SIGNALING_PATHWAY		45	-0.25422695	-1.2011135	0.2038835	0.43254215	1.0	1648	tags=27%, list=17%, signal=32%
KEGG_LYSINE_DEGRADATION	KEGG_LYSINE_DEGRADATION		16	-0.3367215	-1.1984115	0.23294118	0.42685094	1.0	1792	tags=38%, list=18%, signal=46%
KEGG_VASCULAR_SMOOTH_MUSCLE_CONTRACTION	KEGG_VASCULAR_SMOOTH_MUSCLE_CONTRACTION		41	-0.25693133	-1.1868132	0.2214112	0.4379669	1.0	1786	tags=27%, list=18%, signal=33%
KEGG_TYROSINE_METABOLISM	KEGG_TYROSINE_METABOLISM		16	-0.32950374	-1.183852	0.22041763	0.43227324	1.0	2011	tags=44%, list=20%, signal=55%
KEGG_PEROXISOME	KEGG_PEROXISOME		27	-0.28471074	-1.1706922	0.25526932	0.44803572	1.0	1301	tags=26%, list=13%, signal=30%
KEGG_METABOLISM_OF_XENOBIOTICS_BY_CYTOCHROME_P450	KEGG_METABOLISM_OF_XENOBIOTICS_BY_CYTOCHROME_P450		21	-0.30381924	-1.1555876	0.2517321	0.4650633	1.0	2011	tags=43%, list=20%, signal=54%
KEGG_GLIOMA	KEGG_GLIOMA		23	-0.2910891	-1.1533363	0.2522936	0.45788378	1.0	1799	tags=35%, list=18%, signal=42%
KEGG_THYROID_CANCER	KEGG_THYROID_CANCER		17	-0.31808004	-1.1531432	0.2874396	0.44787386	1.0	1849	tags=47%, list=19%, signal=58%
KEGG_LONG_TERM_POTENTIATION	KEGG_LONG_TERM_POTENTIATION		27	-0.27525067	-1.1350131	0.2626506	0.47154045	1.0	1799	tags=26%, list=18%, signal=32%
KEGG_SPHINGOLIPID_METABOLISM	KEGG_SPHINGOLIPID_METABOLISM		17	-0.3230328	-1.1335031	0.28361857	0.46429786	1.0	1145	tags=24%, list=12%, signal=27%
KEGG_PANCREATIC_CANCER	KEGG_PANCREATIC_CANCER		27	-0.26153323	-1.0915924	0.31625834	0.53707314	1.0	1786	tags=30%, list=18%, signal=36%
KEGG_FOCAL_ADHESION	KEGG_FOCAL_ADHESION		87	-0.19705652	-1.0815016	0.30193236	0.5466975	1.0	1890	tags=24%, list=19%, signal=30%
KEGG_BLADDER_CANCER	KEGG_BLADDER_CANCER		21	-0.27763146	-1.072465	0.35322195	0.5527015	1.0	1799	tags=33%, list=18%, signal=41%
KEGG_NEUROTROPHIN_SIGNALING_PATHWAY	KEGG_NEUROTROPHIN_SIGNALING_PATHWAY		50	-0.22100937	-1.0659828	0.35211268	0.55503404	1.0	1897	tags=30%, list=19%, signal=37%
KEGG_LEUKOCYTE_TRANSENDOTHELIAL_MIGRATION	KEGG_LEUKOCYTE_TRANSENDOTHELIAL_MIGRATION		41	-0.22549362	-1.0642974	0.33827162	0.5474787	1.0	1735	tags=22%, list=18%, signal=26%
KEGG_GLYCEROLIPID_METABOLISM	KEGG_GLYCEROLIPID_METABOLISM		15	-0.30275777	-1.0251683	0.40232557	0.61584586	1.0	784	tags=20%, list=8%, signal=22%
KEGG_B_CELL_RECEPTOR_SIGNALING_PATHWAY	KEGG_B_CELL_RECEPTOR_SIGNALING_PATHWAY		29	-0.24008888	-1.0024856	0.43835616	0.6545236	1.0	1799	tags=28%, list=18%, signal=34%
KEGG_ADIPOCYTOKINE_SIGNALING_PATHWAY	KEGG_ADIPOCYTOKINE_SIGNALING_PATHWAY		22	-0.25566113	-0.97497123	0.48705882	0.7016971	1.0	7386	tags=100%, list=75%, signal=391%
KEGG_PATHWAYS_IN_CANCER	KEGG_PATHWAYS_IN_CANCER		128	-0.16748835	-0.97097373	0.5210918	0.6977897	1.0	1915	tags=24%, list=19%, signal=30%
KEGG_OOCYTE_MEIOSIS	KEGG_OOCYTE_MEIOSIS		43	-0.20822978	-0.9661238	0.49253732	0.69580114	1.0	2028	tags=26%, list=20%, signal=32%
KEGG_LEISHMANIA_INFECTION	KEGG_LEISHMANIA_INFECTION		32	-0.21644735	-0.94270074	0.54126215	0.73373526	1.0	1786	tags=28%, list=18%, signal=34%
KEGG_P53_SIGNALING_PATHWAY	KEGG_P53_SIGNALING_PATHWAY		22	-0.24429506	-0.9404531	0.49367088	0.7257564	1.0	617	tags=18%, list=6%, signal=19%
KEGG_RNA_DEGRADATION	KEGG_RNA_DEGRADATION		22	-0.24777462	-0.92773473	0.57468355	0.74269366	1.0	2050	tags=32%, list=21%, signal=40%
KEGG_TYPE_II_DIABETES_MELLITUS	KEGG_TYPE_II_DIABETES_MELLITUS		19	-0.23972967	-0.91546226	0.5720824	0.75669557	1.0	1786	tags=26%, list=18%, signal=32%
KEGG_VIRAL_MYOCARDITIS	KEGG_VIRAL_MYOCARDITIS		26	-0.21959944	-0.8988583	0.5919811	0.77977055	1.0	1492	tags=23%, list=15%, signal=27%
KEGG_TIGHT_JUNCTION	KEGG_TIGHT_JUNCTION		46	-0.18968871	-0.89740664	0.6438679	0.7697984	1.0	1999	tags=24%, list=20%, signal=30%
KEGG_ANTIGEN_PROCESSING_AND_PRESENTATION	KEGG_ANTIGEN_PROCESSING_AND_PRESENTATION		18	-0.24330373	-0.8962777	0.590389	0.7598562	1.0	1162	tags=22%, list=12%, signal=25%
KEGG_COMPLEMENT_AND_COAGULATION_CASCADES	KEGG_COMPLEMENT_AND_COAGULATION_CASCADES		26	-0.21833394	-0.8933987	0.6224256	0.75325465	1.0	1884	tags=27%, list=19%, signal=33%
KEGG_DILATED_CARDIOMYOPATHY	KEGG_DILATED_CARDIOMYOPATHY		27	-0.21131636	-0.8775538	0.64460784	0.7725878	1.0	980	tags=19%, list=10%, signal=20%
KEGG_HYPERTROPHIC_CARDIOMYOPATHY_HCM	KEGG_HYPERTROPHIC_CARDIOMYOPATHY_HCM		27	-0.20754714	-0.8592912	0.6573427	0.7973707	1.0	980	tags=19%, list=10%, signal=20%
KEGG_MELANOGENESIS	KEGG_MELANOGENESIS		36	-0.19475047	-0.84821385	0.7027027	0.8072979	1.0	1799	tags=22%, list=18%, signal=27%
KEGG_COLORECTAL_CANCER	KEGG_COLORECTAL_CANCER		26	-0.20850466	-0.8472951	0.68421054	0.7975698	1.0	1786	tags=27%, list=18%, signal=33%
KEGG_HEMATOPOIETIC_CELL_LINEAGE	KEGG_HEMATOPOIETIC_CELL_LINEAGE		30	-0.19665568	-0.8398999	0.7020202	0.8004417	1.0	1261	tags=20%, list=13%, signal=23%
KEGG_ERBB_SIGNALING_PATHWAY	KEGG_ERBB_SIGNALING_PATHWAY		30	-0.18752357	-0.8009564	0.74216866	0.85485685	1.0	1799	tags=23%, list=18%, signal=28%
KEGG_UBIQUITIN_MEDIATED_PROTEOLYSIS	KEGG_UBIQUITIN_MEDIATED_PROTEOLYSIS		56	-0.16082484	-0.792648	0.82844245	0.856034	1.0	2028	tags=21%, list=20%, signal=27%
KEGG_INOSITOL_PHOSPHATE_METABOLISM	KEGG_INOSITOL_PHOSPHATE_METABOLISM		19	-0.2080862	-0.791492	0.77205884	0.8459702	1.0	1977	tags=26%, list=20%, signal=33%
KEGG_LONG_TERM_DEPRESSION	KEGG_LONG_TERM_DEPRESSION		25	-0.19702142	-0.77626204	0.7745098	0.8576802	1.0	1799	tags=24%, list=18%, signal=29%
KEGG_RIG_I_LIKE_RECEPTOR_SIGNALING_PATHWAY	KEGG_RIG_I_LIKE_RECEPTOR_SIGNALING_PATHWAY		24	-0.18995346	-0.77526754	0.8066826	0.8473453	1.0	1486	tags=21%, list=15%, signal=24%
KEGG_T_CELL_RECEPTOR_SIGNALING_PATHWAY	KEGG_T_CELL_RECEPTOR_SIGNALING_PATHWAY		41	-0.16566378	-0.767049	0.8353511	0.84762734	1.0	1799	tags=22%, list=18%, signal=27%
KEGG_CHRONIC_MYELOID_LEUKEMIA	KEGG_CHRONIC_MYELOID_LEUKEMIA		29	-0.18127625	-0.76611996	0.81666666	0.8375368	1.0	1799	tags=24%, list=18%, signal=29%
KEGG_TGF_BETA_SIGNALING_PATHWAY	KEGG_TGF_BETA_SIGNALING_PATHWAY		31	-0.1660798	-0.72027063	0.8714953	0.8831113	1.0	1089	tags=16%, list=11%, signal=18%
KEGG_AXON_GUIDANCE	KEGG_AXON_GUIDANCE		49	-0.1399121	-0.6680915	0.9489051	0.92201734	1.0	1909	tags=20%, list=19%, signal=25%
