# Supplementary material for: Integration of gene expression data with prior knowledge for network analysis and validation
Source: BMC Res Notes. 2011 Nov 28;4:520. doi: 10.1186/1756-0500-4-520 (PMC3298547; doi:10.1186/1756-0500-4-520)
Supplement: Additional file 3 — Summary of the pathway over-representation analysis (compressed). For each pathway analysis, the corresponding Fisher's exact p- and q-values are included. GSEA was performed on the pure expression data set as well as those subsets of the gene identifier which could be mapped to the reference networks' or the filtered networks' vertices. Further information is given in a README document. [file 1756-0500-4-520-S3.ZIP › PathwayAnalysis/PathwayAnalysis/MC-NCFET-Met-BC-1xtd.xls]

## Sheet: Sheet1
Name	MC p-value	MC q-value	Pathway size	Overlap.size	Expected overlap size	FET p-value	FET q-value
Starch and sucrose metabolism	9.9999e-05	0.00339997	77	52	46.8957	0.0792656	1
Chondroitin sulfate biosynthesis	0.000709993	0.00890791	7	7	4.26325	0.0306498	0.490397
Methionine metabolism	0.00100999	0.00890791	39	26	23.7524	0.244995	1
Pantothenate and CoA biosynthesis	0.00110999	0.00890791	27	17	16.4439	0.465539	1
Sphingolipid metabolism	0.00130999	0.00890791	27	25	16.4439	0.000213969	0.00855878
Pyrimidine metabolism	0.00180998	0.00927705	68	42	41.4144	0.375458	1
Glycolysis / Gluconeogenesis	0.00190998	0.00927705	44	39	26.7975	3.30747e-05	0.00264597
Aminophosphonate metabolism	0.00330997	0.0140674	15	9	9.13553	0.623891	1
Purine metabolism	0.00560994	0.0207738	173	74	105.363	0.999659	1
Folate biosynthesis	0.00610994	0.0207738	26	10	15.8349	0.99201	1
Retinol metabolism	0.0116099	0.0351613	11	7	6.69939	0.548747	1
Glycerophospholipid metabolism	0.0124099	0.0351613	50	38	30.4518	0.0124633	0.249266
Selenoamino acid metabolism	0.0147099	0.0384719	22	14	13.3988	0.465578	1
Fatty acid biosynthesis	0.0188098	0.0453555	23	17	14.0078	0.131405	1
Pentose and glucuronate interconversions	0.0200098	0.0453555	57	18	34.715	0.99999	1
Cyanoamino acid metabolism	0.0250097	0.0526279	22	15	13.3988	0.301081	1
Riboflavin metabolism	0.0277097	0.0526279	14	8	8.52649	0.705217	1
Alanine and aspartate metabolism	0.0287097	0.0526279	48	31	29.2337	0.29441	1
Glycerolipid metabolism	0.0294097	0.0526279	38	27	23.1433	0.108997	1
Histidine metabolism	0.0455095	0.0724051	40	19	24.3614	0.956156	1
Valine, leucine and isoleucine biosynthesis	0.0468095	0.0724051	19	9	11.5717	0.915208	1
Aminosugars metabolism	0.0477095	0.0724051	39	15	23.7524	0.99752	1
Glycosphingolipid biosynthesis - neo-lactoseries	0.0505095	0.0724051	13	8	7.91746	0.589635	1
Glutamate metabolism	0.0511095	0.0724051	37	25	22.5343	0.220879	1
Tryptophan metabolism	0.0587094	0.0798448	63	29	38.3692	0.98533	1
Beta-Alanine metabolism	0.0709093	0.0927275	33	22	20.0982	0.278211	1
Galactose metabolism	0.0788092	0.0992412	39	24	23.7524	0.483165	1
One carbon pool by folate	0.0880091	0.106868	24	22	14.6168	0.000780355	0.0208095
Nitrogen metabolism	0.097309	0.114086	126	61	76.7384	0.979109	1
Fructose and mannose metabolism	0.102309	0.11595	62	37	37.7602	0.524165	1
Glycosylphosphatidylinositol(GPI)-anchor biosynthesis	0.123809	0.13579	5	4	3.04518	0.350288	1
Inositol phosphate metabolism	0.131309	0.139515	32	18	19.4891	0.730681	1
Phosphatidylinositol signaling system	0.141509	0.142909	24	17	14.6168	0.200699	1
Glycine, serine and threonine metabolism	0.142909	0.142909	65	32	39.5873	0.954996	1
Thiamine metabolism	0.151108	0.144865	16	6	9.74456	0.981961	1
Androgen and estrogen metabolism	0.154908	0.144865	29	19	17.662	0.348539	1
Nicotinate and nicotinamide metabolism	0.161008	0.144865	47	16	28.6247	0.999852	1
Urea cycle and metabolism of amino groups	0.161908	0.144865	51	27	31.0608	0.858843	1
Arachidonic acid metabolism	0.168808	0.147166	29	15	17.662	0.863524	1
Aminoacyl-tRNA biosynthesis	0.181908	0.154622	23	9	14.0078	0.987368	1
Taurine and hypotaurine metabolism	0.187708	0.15566	19	7	11.5717	0.988918	1
Glycosphingolipid biosynthesis - lactoseries	0.195508	0.158268	8	4	4.87228	0.83566	1
Pyruvate metabolism	0.200708	0.158699	72	29	43.8505	0.999351	1
Biosynthesis of unsaturated fatty acids	0.217108	0.167765	14	10	8.52649	0.293549	1
Glyoxylate and dicarboxylate metabolism	0.224208	0.169401	61	22	37.1511	0.999887	1
O-Glycan biosynthesis	0.230508	0.170375	8	7	4.87228	0.114229	1
Glycosphingolipid biosynthesis - ganglioseries	0.248208	0.179554	7	6	4.26325	0.168537	1
Phenylalanine metabolism	0.268007	0.189839	46	17	28.0156	0.999296	1
D-Glutamine and D-glutamate metabolism	0.296807	0.203393	16	7	9.74456	0.944822	1
Ether lipid metabolism	0.299107	0.203393	28	19	17.053	0.26566	1
Propanoate metabolism	0.323407	0.207583	49	28	29.8427	0.68716	1
Citrate cycle (TCA cycle)	0.325307	0.207583	26	12	15.8349	0.948499	1
Arginine and proline metabolism	0.334707	0.207583	51	19	31.0608	0.999478	1
Glycosphingolipid biosynthesis - globoseries	0.335007	0.207583	10	6	6.09035	0.647827	1
Ubiquinone biosynthesis	0.342607	0.207583	13	7	7.91746	0.781999	1
Tyrosine metabolism	0.345407	0.207583	72	27	43.8505	0.999883	1
Ascorbate and aldarate metabolism	0.348007	0.207583	45	11	27.4066	0.999999	1
Vitamin B6 metabolism	0.369006	0.216314	24	7	14.6168	0.999446	1
Phenylalanine, tyrosine and tryptophan biosynthesis	0.383006	0.219927	36	12	21.9253	0.999584	1
Pentose phosphate pathway	0.388106	0.219927	37	18	22.5343	0.936919	1
Cysteine metabolism	0.443306	0.247088	24	11	14.6168	0.947431	1
N-Glycan biosynthesis	0.455805	0.249958	27	12	16.4439	0.966082	1
Fatty acid metabolism	0.490005	0.264447	33	20	20.0982	0.54626	1
Carotenoid biosynthesis - General	0.503905	0.2677	16	5	9.74456	0.995393	1
Methane metabolism	0.519105	0.26953	33	12	20.0982	0.997997	1
Phenylpropanoid biosynthesis	0.523205	0.26953	33	7	20.0982	0.999999	1
D-Arginine and D-ornithine metabolism	0.544205	0.273052	9	4	5.48132	0.906776	1
Bile acid biosynthesis	0.546105	0.273052	29	13	17.662	0.966385	1
Nucleotide sugars metabolism	0.570104	0.280921	34	5	20.7072	1	1
Biosynthesis of steroids	0.586104	0.284679	42	8	25.5795	1	1
Inositol metabolism	0.608804	0.29154	6	3	3.65421	0.82998	1
Butanoate metabolism	0.660003	0.311668	56	22	34.106	0.999016	1
Lysine biosynthesis	0.689403	0.321092	30	4	18.2711	1	1
Anthocyanin biosynthesis	0.758202	0.348363	9	3	5.48132	0.976847	1
Alpha-Linolenic acid metabolism	0.866901	0.391448	17	6	10.3536	0.98997	1
Glutathione metabolism	0.875001	0.391448	27	9	16.4439	0.998557	1
Benzoxazinone biosynthesis	0.907601	0.400759	4	3	2.43614	0.488634	1
C21-Steroid hormone metabolism	0.933201	0.40678	15	3	9.13553	0.999739	1
Linoleic acid metabolism	0.9674	0.415905	11	4	6.69939	0.97281	1
Fatty acid elongation in mitochondria	0.9786	0.415905	10	5	6.09035	0.842819	1
