# Supplementary material for: Integration of gene expression data with prior knowledge for network analysis and validation
Source: BMC Res Notes. 2011 Nov 28;4:520. doi: 10.1186/1756-0500-4-520 (PMC3298547; doi:10.1186/1756-0500-4-520)
Supplement: Additional file 3 — Summary of the pathway over-representation analysis (compressed). For each pathway analysis, the corresponding Fisher's exact p- and q-values are included. GSEA was performed on the pure expression data set as well as those subsets of the gene identifier which could be mapped to the reference networks' or the filtered networks' vertices. Further information is given in a README document. [file 1756-0500-4-520-S3.ZIP › PathwayAnalysis/PathwayAnalysis/MC-NCFET-Sig-BC-1xtd.xls]

## Sheet: Sheet1
Name	MC p-value	MC q-value	Pathway size	Overlap.size	Expected overlap size	FET p-value	FET q-value
cyclosome regulatory network	9.9999e-05	0.00264997	17	17	13.006	0.0103011	0.0231775
alpha IIb beta3 pathway	9.9999e-05	0.00264997	11	11	8.41563	0.0520756	0.0427938
TGFbeta pathway	0.0108099	0.190975	32	31	24.4818	0.0018695	0.0125
Fas pathway	0.0293097	0.388354	33	33	25.2469	0.000132788	0.00239019
Metaphase to Anaphase transition	0.108109	1	19	18	14.5361	0.0407306	0.0407306
Aurora-B cell cycle regulation	0.151308	1	21	20	16.0662	0.0257931	0.0309517
EDAR pathway	0.159108	1	14	14	10.7108	0.0231788	0.0309517
p53 pathway	0.235708	1	34	32	26.0119	0.00638843	0.0191653
RANKL pathway	0.284007	1	17	16	13.006	0.0637556	0.0443312
Aurora-A cell cycle regulation	0.291307	1	10	10	7.65057	0.0681818	0.0454545
E2F network	0.347807	1	39	36	29.8372	0.00871572	0.0224119
c-Kit pathway	0.412806	1	4	4	3.06023	0.342248	0.143266
IL-1 pathway	0.418806	1	21	20	16.0662	0.0257931	0.0309517
p38 pathway	0.423206	1	37	34	28.3071	0.0130557	0.0243015
TLR4 pathway	0.424706	1	24	22	18.3614	0.0525484	0.0427938
p73 pathway	0.441406	1	5	5	3.82528	0.261664	0.127296
wnt pathway	0.503005	1	10	9	7.65057	0.276855	0.127779
PPAR pathway	0.506405	1	6	6	4.59034	0.200021	0.105893
TLR3 pathway	0.507805	1	26	24	19.8915	0.0350966	0.0371611
TNF-alpha pathway	0.597404	1	14	14	10.7108	0.0231788	0.0309517
NMDA receptor signaling	0.636004	1	20	18	15.3011	0.113688	0.068213
AhR pathway	0.693303	1	9	8	6.88551	0.335197	0.143266
Apo2L pathway	0.695903	1	22	20	16.8313	0.077795	0.0482865
ErbB3 ---> survival	0.724303	1	23	21	17.5963	0.0640339	0.0443312
IFN pathway	0.744603	1	11	11	8.41563	0.0520756	0.0427938
PDGF pathway	0.777802	1	16	16	12.2409	0.0135008	0.0243015
EGF pathway	0.778202	1	37	35	28.3071	0.00327551	0.0147398
fMLP pathway	0.781502	1	6	6	4.59034	0.200021	0.105893
Caspase network	0.783202	1	52	45	39.783	0.0435088	0.0412189
T-cell antigen receptor pathway	0.823202	1	28	25	21.4216	0.0719315	0.0462417
insulin pathway	0.833302	1	35	31	26.777	0.0546809	0.0427938
stress-associated pathways	0.845302	1	72	62	55.0841	0.0204128	0.0309517
neurotrophic signaling	0.857201	1	39	37	29.8372	0.00208334	0.0125
B-cell antigen receptor pathway	0.879501	1	19	19	14.5361	0.00599392	0.0191653
VEGF-A pathway	0.891501	1	9	8	6.88551	0.335197	0.143266
JNK pathway	0.905101	1	43	38	32.8974	0.0350579	0.0371611
Plk1 cell cycle regulation	0.932601	1	21	15	16.0662	0.779489	0.275114
IL-4 - STAT6 pathway	0.942901	1	4	4	3.06023	0.342248	0.143266
HIF-1alpha pathway	0.9578	1	18	16	13.771	0.163662	0.0920598
neurotensin pathway	0.9717	1	11	8	8.41563	0.747745	0.274682
Epo pathway	0.9821	1	17	16	13.006	0.0637556	0.0443312
parkin associated pathways	0.9854	1	18	14	13.771	0.565602	0.226241
Htt pathway	0.9899	1	9	5	6.88551	0.960045	0.326053
hypoxia pathways	0.9902	1	8	6	6.12046	0.711822	0.271949
tuberin pathway	0.9921	1	15	13	11.4759	0.273181	0.127779
APP pathway	0.997	1	8	6	6.12046	0.711822	0.271949
PRL pathway	0.9989	1	24	21	18.3614	0.142351	0.0826555
HMGCR regulation	0.9991	1	14	10	10.7108	0.775856	0.275114
RhoA pathway	0.9997	1	5	5	3.82528	0.261664	0.127296
GH pathway	0.9999	1	5	5	3.82528	0.261664	0.127296
TPO pathway	1	1	4	2	3.06023	0.956601	0.326053
Rac1 pathway	1	1	11	9	8.41563	0.497077	0.20335
AR pathway	1	1	15	11	11.4759	0.725198	0.271949
