# Supplementary material for: Integration of gene expression data with prior knowledge for network analysis and validation
Source: BMC Res Notes. 2011 Nov 28;4:520. doi: 10.1186/1756-0500-4-520 (PMC3298547; doi:10.1186/1756-0500-4-520)
Supplement: Additional file 3 — Summary of the pathway over-representation analysis (compressed). For each pathway analysis, the corresponding Fisher's exact p- and q-values are included. GSEA was performed on the pure expression data set as well as those subsets of the gene identifier which could be mapped to the reference networks' or the filtered networks' vertices. Further information is given in a README document. [file 1756-0500-4-520-S3.ZIP › PathwayAnalysis/PathwayAnalysis/NCFET-Met-BC-strict.xls]

## Sheet: Sheet1
Name	NCFET p-value	NCFET q-value	Odd	pathway size	overlap size	expected overlap size	FET p-value	FET q-value
Chondroitin sulfate biosynthesis	1.60664e-05	0.00136564	0.615563	7	5	0.6715	0.000137595	0.0111452
Sphingolipid metabolism	0.000600662	0.0255281	0.765331	27	8	2.59007	0.00274641	0.0556148
Fatty acid biosynthesis	0.00366891	0.103953	1.27721	23	8	2.20636	0.00084902	0.0343853
Pyrimidine metabolism	0.00740226	0.157298	0.597312	68	10	6.52315	0.109431	0.886392
Linoleic acid metabolism	0.0533379	0.68182	0.335702	11	2	1.05521	0.285248	1
Inositol phosphate metabolism	0.0575628	0.68182	0.664619	32	5	3.06972	0.18654	1
Riboflavin metabolism	0.0612727	0.68182	0.281176	14	2	1.343	0.394667	1
Glycosphingolipid biosynthesis - neo-lactoseries	0.0641713	0.68182	0.312597	13	2	1.24707	0.358848	1
D-Glutamine and D-glutamate metabolism	0.0763777	0.721345	0.277838	16	2	1.53486	0.463361	1
Pantothenate and CoA biosynthesis	0.106386	0.900468	0.416036	27	3	2.59007	0.487546	1
One carbon pool by folate	0.116531	0.900468	1.16589	24	5	2.30229	0.0725035	0.652531
Glycosphingolipid biosynthesis - lactoseries	0.130046	0.921158	0.164702	8	1	0.767429	0.554446	1
Bile acid biosynthesis	0.163913	1	0.74929	29	4	2.78193	0.300733	1
Biosynthesis of unsaturated fatty acids	0.18276	1	1.84142	14	4	1.343	0.0380346	0.513467
Glycerolipid metabolism	0.18651	1	1.34159	38	7	3.64529	0.0648617	0.652531
O-Glycan biosynthesis	0.240971	1	0.328886	8	1	0.767429	0.554446	1
Glycerophospholipid metabolism	0.245157	1	0.862614	50	6	4.79643	0.345584	1
Androgen and estrogen metabolism	0.282805	1	0.638417	29	3	2.78193	0.537109	1
Ascorbate and aldarate metabolism	0.296413	1	0.0718987	45	1	4.31679	0.989925	1
Taurine and hypotaurine metabolism	0.316365	1	0.188419	19	1	1.82264	0.854312	1
Starch and sucrose metabolism	0.345194	1	0.365109	77	4	7.3865	0.94869	1
Histidine metabolism	0.356742	1	0.298059	40	2	3.83714	0.909632	1
Phosphatidylinositol signaling system	0.389346	1	1.4262	24	4	2.30229	0.192453	1
Glyoxylate and dicarboxylate metabolism	0.398689	1	0.845442	61	6	5.85165	0.539565	1
Fatty acid metabolism	0.401029	1	1.00892	33	4	3.16564	0.391703	1
Phenylpropanoid biosynthesis	0.427107	1	0.157345	33	1	3.16564	0.965251	1
Glutamate metabolism	0.455028	1	1.6082	37	6	3.54936	0.13664	1
Selenoamino acid metabolism	0.471084	1	0.717222	22	2	2.11043	0.639041	1
Nicotinate and nicotinamide metabolism	0.471799	1	0.320351	47	2	4.50864	0.94978	1
Glycosphingolipid biosynthesis - ganglioseries	0.543115	1	1.11266	7	1	0.6715	0.506965	1
Tryptophan metabolism	0.543243	1	0.776955	63	5	6.0435	0.739048	1
Alpha-Linolenic acid metabolism	0.551009	1	1.11303	17	2	1.63079	0.495971	1
Aminosugars metabolism	0.575969	1	0.477524	39	2	3.74122	0.901894	1
Butanoate metabolism	0.576573	1	0.715345	56	4	5.372	0.801991	1
Ubiquinone biosynthesis	0.591394	1	0.667606	13	1	1.24707	0.7317	1
Phenylalanine, tyrosine and tryptophan biosynthesis	0.595138	1	0.234894	36	1	3.45343	0.97448	1
Vitamin B6 metabolism	0.603101	1	0.36526	24	1	2.30229	0.912561	1
Folate biosynthesis	0.608683	1	0.784469	26	2	2.49414	0.729077	1
Fatty acid elongation in mitochondria	0.681948	1	2.66475	10	2	0.959286	0.24802	1
Nitrogen metabolism	0.687476	1	0.339922	126	4	12.087	0.998879	1
Ether lipid metabolism	0.717792	1	0.898988	28	2	2.686	0.766533	1
Valine, leucine and isoleucine biosynthesis	0.737442	1	0.681422	19	1	1.82264	0.854312	1
Fructose and mannose metabolism	0.744223	1	1.46196	62	7	5.94757	0.384246	1
Methionine metabolism	0.764486	1	0.694152	39	2	3.74122	0.901894	1
Aminoacyl-tRNA biosynthesis	0.767085	1	4.3278	23	6	2.20636	0.0180376	0.29221
Arachidonic acid metabolism	0.809731	1	3.39546	29	6	2.78193	0.0524645	0.60709
Propanoate metabolism	0.816158	1	1.1849	49	4	4.7005	0.70752	1
Galactose metabolism	0.820147	1	1.16146	39	3	3.74122	0.739086	1
Pentose phosphate pathway	0.82563	1	1.66044	37	4	3.54936	0.48096	1
Arginine and proline metabolism	0.832109	1	1.45728	51	5	4.89236	0.550686	1
Citrate cycle (TCA cycle)	0.832359	1	2.55167	26	4	2.49414	0.234396	1
Phenylalanine metabolism	0.861677	1	0.40458	46	1	4.41272	0.990917	1
Glycine, serine and threonine metabolism	0.865686	1	0.951207	65	4	6.23536	0.88569	1
Inositol metabolism	0.866418	1	3.75801	6	1	0.575572	0.454456	1
Beta-Alanine metabolism	0.893944	1	1.16531	33	2	3.16564	0.841125	1
Purine metabolism	0.932677	1	1.62935	173	19	16.5956	0.295066	1
Biosynthesis of steroids	0.939832	1	1.07225	42	2	4.029	0.923433	1
Alanine and aspartate metabolism	0.945658	1	1.67886	48	4	4.60457	0.691695	1
Pyruvate metabolism	0.963726	1	1.62357	72	6	6.90686	0.70494	1
Tyrosine metabolism	0.964366	1	0.431061	72	1	6.90686	0.999399	1
Pentose and glucuronate interconversions	0.968651	1	0.575228	57	1	5.46793	0.997105	1
Glutathione metabolism	0.969225	1	1.28746	27	1	2.59007	0.935678	1
Cysteine metabolism	0.975863	1	1.57421	24	1	2.30229	0.912561	1
Urea cycle and metabolism of amino groups	0.990123	1	1.72375	51	3	4.89236	0.882312	1
Glycolysis / Gluconeogenesis	0.997113	1	7.80926	44	11	4.22086	0.00210537	0.0556148
Lipoic acid metabolism	1	1	0.059285	3	0	0.287786	1	1
N-Glycan biosynthesis	1	1	1.53419	27	0	2.59007	1	1
C21-Steroid hormone metabolism	1	1	1.89087	15	0	1.43893	1	1
Methane metabolism	1	1	0.504526	33	0	3.16564	1	1
Retinol metabolism	1	1	0.20013	11	0	1.05521	1	1
Terpenoid biosynthesis	1	1	1.50977	15	0	1.43893	1	1
Aminophosphonate metabolism	1	1	0.488693	15	0	1.43893	1	1
Thiamine metabolism	1	1	0.0317875	16	0	1.53486	1	1
Glycosylphosphatidylinositol(GPI)-anchor biosynthesis	1	1	0.219012	5	0	0.479643	1	1
Glycosphingolipid biosynthesis - globoseries	1	1	0.570426	10	0	0.959286	1	1
Biotin metabolism	1	1	0.0938725	12	0	1.15114	1	1
Heparan sulfate biosynthesis	1	1	0.324184	3	0	0.287786	1	1
Biosynthesis of siderophore group nonribosomal peptides	1	1	0	4	0	0.383714	1	1
Nucleotide sugars metabolism	1	1	0.309863	34	0	3.26157	1	1
Lysine biosynthesis	1	1	0.494807	30	0	2.87786	1	1
Carotenoid biosynthesis - General	1	1	0	16	0	1.53486	1	1
