# Supplementary material for: Integration of gene expression data with prior knowledge for network analysis and validation
Source: BMC Res Notes. 2011 Nov 28;4:520. doi: 10.1186/1756-0500-4-520 (PMC3298547; doi:10.1186/1756-0500-4-520)
Supplement: Additional file 3 — Summary of the pathway over-representation analysis (compressed). For each pathway analysis, the corresponding Fisher's exact p- and q-values are included. GSEA was performed on the pure expression data set as well as those subsets of the gene identifier which could be mapped to the reference networks' or the filtered networks' vertices. Further information is given in a README document. [file 1756-0500-4-520-S3.ZIP › PathwayAnalysis/PathwayAnalysis/NCFET-Sig-BC-strict.xls]

## Sheet: Sheet1
Name	NCFET p-value	NCFET q-value	Odd	pathway size	overlap size	expected overlap size	FET p-value	FET q-value
Aurora-B cell cycle regulation	0.00165008	0.0410192	0.5154	21	11	6.93923	0.0514915	0.357323
TGFbeta pathway	0.00260822	0.0410192	0.4216	32	13	10.5741	0.22987	0.561903
Metaphase to Anaphase transition	0.00304704	0.0410192	0.6669	19	11	6.27835	0.021951	0.321949
wnt pathway	0.00309579	0.0410192	0.4065	10	6	3.3044	0.0730887	0.357323
cyclosome regulatory network	0.00449092	0.0476038	0.8677	17	11	5.61747	0.00719813	0.316718
PDGF pathway	0.00622301	0.0549699	0.3459	16	7	5.28703	0.253551	0.587171
Aurora-A cell cycle regulation	0.0110059	0.0786638	0.8337	10	7	3.3044	0.0184237	0.321949
alpha IIb beta3 pathway	0.0118738	0.0786638	0.3131	11	5	3.63483	0.281313	0.600836
E2F network	0.0143212	0.0843358	0.7531	39	18	12.8871	0.0587061	0.357323
RANKL pathway	0.0176031	0.0932962	0.1996	17	5	5.61747	0.711061	0.733993
TLR3 pathway	0.0241685	0.116448	0.4796	26	10	8.59143	0.344413	0.600836
TNF-alpha pathway	0.0321564	0.142024	0.4407	14	6	4.62615	0.301306	0.600836
c-Kit pathway	0.0360187	0.146846	0.5492	4	3	1.32176	0.108315	0.468428
IFN pathway	0.0390319	0.147764	0.6663	11	6	3.63483	0.117107	0.468428
EGF pathway	0.0536996	0.189738	0.8932	37	17	12.2263	0.0680682	0.357323
neurotrophic signaling	0.0592965	0.19601	0.587	39	14	12.8871	0.409661	0.600836
Epo pathway	0.0649865	0.19601	0.5533	17	7	5.61747	0.316112	0.600836
NMDA receptor signaling	0.0665696	0.19601	0.4445	20	7	6.60879	0.509858	0.678586
EDAR pathway	0.088356	0.246467	0.8108	14	7	4.62615	0.143065	0.486926
IL-1 pathway	0.0979444	0.259553	0.7323	21	9	6.93923	0.2298	0.561903
Caspase network	0.131469	0.331802	0.8896	52	21	17.1829	0.160435	0.504224
PPAR pathway	0.191077	0.460322	0.3043	6	2	1.98264	0.643446	0.707791
Fas pathway	0.23926	0.551339	0.7891	33	12	10.9045	0.404618	0.600836
ErbB3 ---> survival	0.257359	0.555077	1.029	23	10	7.60011	0.196498	0.561903
fMLP pathway	0.261829	0.555077	0.3851	6	2	1.98264	0.643446	0.707791
TLR4 pathway	0.322553	0.657511	0.7183	24	8	7.93055	0.564971	0.69052
p38 pathway	0.375133	0.736373	0.9842	37	14	12.2263	0.321195	0.600836
TPO pathway	0.423555	0.801729	0.286	4	1	1.32176	0.79934	0.733993
IL-4 - STAT6 pathway	0.471493	0.842249	1.136	4	2	1.32176	0.402259	0.600836
p73 pathway	0.476745	0.842249	4.019	5	4	1.6522	0.0436338	0.357323
VEGF-A pathway	0.522063	0.892559	0.4426	9	2	2.97396	0.853464	0.761895
PRL pathway	0.585807	0.970243	0.9679	24	8	7.93055	0.564971	0.69052
HMGCR regulation	0.660692	1	0.8464	14	4	4.62615	0.732224	0.733993
stress-associated pathways	0.692669	1	1.026	72	24	23.7916	0.524362	0.678586
APP pathway	0.709351	1	0.7626	8	2	2.64352	0.800719	0.733993
p53 pathway	0.737399	1	1.082	34	11	11.2349	0.599038	0.707791
HIF-1alpha pathway	0.781727	1	1.595	18	7	5.94791	0.380921	0.600836
B-cell antigen receptor pathway	0.856282	1	1.665	19	7	6.27835	0.446068	0.633129
RhoA pathway	0.874269	1	5.244	5	3	1.6522	0.205337	0.561903
JNK pathway	0.89812	1	1.601	43	16	14.2089	0.330866	0.600836
hypoxia pathways	0.917237	1	1.43	8	2	2.64352	0.800719	0.733993
AhR pathway	0.920473	1	2.023	9	3	2.97396	0.616112	0.707791
Apo2L pathway	0.945583	1	1.103	22	5	7.26967	0.900345	0.776769
GH pathway	0.958572	1	1.726	5	1	1.6522	0.86579	0.761895
Rac1 pathway	0.962166	1	2.712	11	4	3.63483	0.519384	0.678586
neurotensin pathway	0.962501	1	1.863	11	3	3.63483	0.7604	0.733993
T-cell antigen receptor pathway	0.963209	1	1.462	28	8	9.25231	0.757063	0.733993
insulin pathway	0.985288	1	2.842	35	15	11.5654	0.143865	0.486926
tuberin pathway	0.989249	1	3.7	15	6	4.95659	0.37202	0.600836
Plk1 cell cycle regulation	0.994723	1	5.996	21	11	6.93923	0.0514915	0.357323
AR pathway	0.997169	1	1.443	15	2	4.95659	0.979893	0.82914
parkin associated pathways	0.998659	1	2.882	18	5	5.94791	0.762203	0.733993
Htt pathway	1	1	0.2305	9	0	2.97396	1	0.830189
