# Supplementary material for: Integration of gene expression data with prior knowledge for network analysis and validation
Source: BMC Res Notes. 2011 Nov 28;4:520. doi: 10.1186/1756-0500-4-520 (PMC3298547; doi:10.1186/1756-0500-4-520)
Supplement: Additional file 3 — Summary of the pathway over-representation analysis (compressed). For each pathway analysis, the corresponding Fisher's exact p- and q-values are included. GSEA was performed on the pure expression data set as well as those subsets of the gene identifier which could be mapped to the reference networks' or the filtered networks' vertices. Further information is given in a README document. [file 1756-0500-4-520-S3.ZIP › PathwayAnalysis/README.txt]

This zip-file contains the table of each filtered network's pathway analysis, the signaling networks' RTOE properties as well as those tables of the GSEA results which contain significantly enriched pathways (after FDR).

PathwayAnalysis
This folder contains each filtered network's NCFET resp. Monte Carlo analysis' tables. 
The pathway analysis of the strict networks was carried out with a non-central Fisher’s exact test and that of the 1-extended ones with Monte Carlo sampling. For each analysis the corresponding Fisher's exact p- and q-values are included.


GSEA
This folder contains selected tables of the GSEA results.
GSEA was performed on the pure expression data set as well as those subsets of the gene identifier which could be mapped to the reference networks’ or the filtered networks’ vertices. 
